# Supplementary material for: Noise and biases in genomic data may underlie radically different hypotheses for the position of Iguania within Squamata
Source: PLoS One. 2018 Aug 22;13(8):e0202729. doi: 10.1371/journal.pone.0202729 (PMC6105018; doi:10.1371/journal.pone.0202729)
Supplement: S2 File — (NEX) [file pone.0202729.s017.nex]

#NEXUS

BEGIN DATA;
	DIMENSIONS NTAX=46 NCHAR=35053;
	FORMAT DATATYPE=dna INTERLEAVE=no GAP=- MISSING=?;
	MATRIX
	Sphenodon_punctatus				------------------------------------------------------------------------------------------------------------------------------------------------------------------------------------------------------------------------------------------------------------------------------------------------------------------------------------------------------------------------------------------------------------------------------------------------------------------------------------------------------------------------------------------------------------------------------------------------------------------------------------------------------------------------------------------------------------------------------------------------------------------------------------------------------------------------------TTCAAATAAACTTTCTTTTGAGAGAAACTTCTTTACAGACACTCGGGATGAGCTGGGCAATGTGATTACCAGTGACTGGCAGGACAACCTTTTATCAGTTGGAAAT---AATATCTTGAAACGGGAACAAATTGAGTGTCCCCAGGAAAGTAACTTAATGCTTCCTGAAGACAGTGCAGGGCTTTTTCAAGATAACAAAAACAGTGAGTTGTACAGCATCATGAAAAGTCTGGGCATCGACTTTGAAGATATAAAA---TGTATTCAGCAGGATGAAGAGTTTTTTAAAACTGAATTTTCTAATGTGGATGATATTGGAGACATTGACATAACTGACGAAATCCTGACCTATGTTCAGGATTCTCTAAACAATAAGTCTGACCTGTTATATTCAAGTTGCCAACCACAGCAG---------CCCATGGTTCAGAATTCAAGCTGTTTAATGCAGCAACAGATTGATCAGGAAGTAAAAGAGAGGGCTATCTCTTGTATGGGCCAAATCATTTGTAGCCTTGGTGACAATTTGGGCAGTGACCTACCTAGTACACTTCAAATCTTCCTAGAGAGACTGAAGAACGAAATCACACGGCTGACTACGGTGAAAGCTTTGACACTGATTGCTGGCTCTCCTTTAAAGATAGATCTGAGACCAGTCCTGGGGGAAGGGGTTCCCATTCTTGCTTCTTTCCTTAGAAAGAACCAACGAGCTTTGAAACTGGGAACCCTTTCTGCCCTAGATATTTTAATTAAAAACTACAGTGACAGCTTGACAGCTGCTATGATTGATGCTGTACTGGATGAGCTTCCACCTCTTATCAGTGAAAGTGATATGCATGTATCACAGATGGCCATCAGTTTTCTGACTACGCTGGCTAAAGTTTATCCATCCTCTCTCTCAAAAATCAGTGGATCTGTTCTGAATGAACTTATTGGGTTGGTGAGATCGCCACTGCTGCAGGGTGGAGCACTTAGTGCCATGCTAGAATTTTTCCAAGCTCTGGTTGTAACTGGAACAAGTGATTTAGGCTATATGGATTTATTGCGCATGTTAACAGGTCCAGTTTACTCGCAGAGCACAGCACTTACTCACAAGCAGTCTTATTATTCCATTGCCAAATGTGTAGCTGCCCTTACACGAGCATGTCCTAAAGAGGGACCAGCTGTAGTAGGCCAGTTTATCCAAGATGTCAAGAACTCAAGGTCTACAGATTCCGACTGTGCTTCCTTTCCTTGTTTAAATGGTGGGACCTGCCAAGATGGAATTAATGACTATTCTTGCACCTGCCCCCCAGGATACACTGGGAAGAACTGTAGTACTCCAGTTAGCAAATGTGAACACAACCCTTGTCATAACGGGGGGACTTGCCATGAGAGAAACAACCGTTACGCATGTGAGTGTGCTCGGGGATATGGTGGTCTCAACTGCCAGTTCTTACTCCCCGAACCACCTCAGGGACCTGTCATTGTTGACATTACTGAGAAGTACACTGAAGGCCAGAATTCCCAGTTCCCTTGGATTGCAGTGTGTGCTGGAATTATCCTGGTGCTGATGCTATTGCTGGGGTGTGCTGCTATCATTGTCTGTTTCAGACTCAAAACACAGAAGAGGCAGCATCAGCCTGATGCATGCAGGAGT---GAAACCGAGACCATGAACAACTTGGCCAACTGCCAACGCGAAAAGGACATTTCAATAAGTGTCATTGGTGCCACTCAGATTAAGAACACTAACAAGAAAGTAGACTTTC-CAGTGATAACTCTGACAAAAATGGCTACAAAGTTAGAGGTAGTGGCGGC---ACTCTGCCCAATGGCTTCGCCCTGCACATGGGCACGGCC---GGCCCCAAGAAGCCACGGCGTGGGCTGCCCCACTGGAGCCGCCGGGAGGTCTGCCTGCTCTCGGGGCTGGTCTTCGCGGCGGGGTTGTGCGCCATCCTGGGCTGCATGCTGGTCCTCAAGTACCTGGCGTCGGAGCAGGACCCCTATTGCCTGGAGGGCTGCCAAGAGAGAAAGGCCTTCCTGAAAGCCTCCCGCTTCATCGCCAGCAACATCGACCCCACCATTGACCCCTGCAAGGACTTCTACTCCTTCGCCTGCGGCGGGTGGCTGCGGCGCCACGCCATCCCCGAGGACAAGCTCATCTATGGCATCATTGCCGCCATCAGCGAGCAGAACGAGGAGAAACTCAGGCGGCTGCTCCTGAGGCCTGTGCGCCGGCCCACGCGTATCTCCGCCGAGCGCAAGGCCAAGGAGTTCTTCCGCTCCTGCCTGGACATGGCCGAGGTTGACCGCCTGGGCGCCCAGCCCATGCTGGAGGTCATCGAAGACTGTGGGGGCTGGGACATG--------------------------------------------------------------------------------------------TGATCTGAATAAGCGCCACTGCTATCTGCCTGAATTGTTACAGACTGTGAGACTGGCTCTCTTGCCAGCTATCTACCTGATGGAGAATGTAGCCACAGAGGAGCTTATCACCAAGCAAAGGAAGAGCAAAGAGATAGTAGAAGAAGCCATCAGGTGCAAGTTGAAGATCTTGCAGAATGATGGCGTAGTCACCAGTTTGTGTGCCAGGCCTCGCAAAACTGGCCATGCCCTATTTCTTCTGGGAGGCCAAACCTTTATGTGTGACAAGCTGTACCTGGTGGACCAAAAGGCAAAGGAGATCATTCCAAAGGCAGACATCCCAAGTCCAAGGAAAGAGTTCAGTGCTTGCGCCATTGGCTGTAAAGTGTACATCACTGGGGGCCGGGGGTCGGAAAATGGAGTTTCTAAAGATGTCTGGGTATACGACACTCTTCATGAAGAATGGTCAAAAGCTGCTCCTATGCTGGTAGCTCGGTTTGGCCATGGCTCTGCTGAACTCAAACACTGTTTGTATGTAGTGGGAGGGCACACAGCAGCAACTGGTTGTTTGCCAGCTTCCCCTTCAGTATCCTTAAAGCAGGTAGAACAATACGACCCCGTGACCAACAAGTGGACAATGGTTGCCCCACTTCGTGAAGGAGTAAGCAATGCAGCTGTAGTTAGTGCAAAGCTTAAACTATTTGCTTTTGGTGGCACTAGTGTCAGCCATGACAAGCTACCCAAAGTTCAATGTTACGATCTTTGTGAAAACAGATGGACAGTACCGGCCACCTGCCCCCAGCCCTGGCGGTACACA--------------------------------------------------------------------------------------------------------------------------------------------------------------------------------------------------------------------------------------------------------------------------------------------------------------------------------------------------------------------------------------------------------------------------------------------------------------------------------------------------------------------------------------------------------------------------------------------------------------------------------------------------------------------------------------------------------------------------------------------------------------------------------------------------------------------------------------------------------------------------------------------------------------------------------------------------------------------------------------------TTCCTCAAAGTCTCCAAGGCCAACCGGAGCAGAACAAAGGTGACTATCCGGTTATACCAACAGCAGAAGCATCCA---AAAGGCAACTCTGAGGGAGCAGAAGAGGAAGGAGGGCTGAAAGGTGAGAAAAGTGAGACTCTCATCTCTGAAAAGGCAGTGGACACCCGTAAAAGTACCTGGCATATCTTCCCTGTCTCCAGCAGTGTGCAACGTCTCCTCGATCAGGGCAAGAGCTCATTGGATGTGCGGATTGCCTGTGACCAGTGTCAAGAGACTGGAGCCAGTCTGGTGCTGTTGGGCAAGAGGAAGAAAAAGGAAGAAGATGTAGAAGGAAAAGAGAAAGAAAAT---GGGGAAGGTACAGGAGAAGAGGAAAAGGAGCAATCCCACAGACCCTTCCTGATGATGCTTGCCCGGCATTCAGAAGATCACCTGCACAGGCGACGGAGACGGGGTCTTGAGTGTGATGGCAAAGTAAACATCTGCTGCAAAAAGCAGTTCTTTGTTAGCTTCAAGGACATTGGATGGAATGACTGGATCATCGCCCCCACAGGCTACCATGCCAATTACTGTGAAGGGGAGTGCCCTAGTCATATAGCAGGCACATCTGGCTCATCACTCTCCTTCCACTCCACTGTCATCAACCATTACCGTATGCGAGGCCACAGCCCTTTTGCTAACCTTAAGTCATGCTGTGTGCCAACCAAACTGCGACCCATGTCCACTCTTTCAGACAAGTACAAGCTAAGCAGTGAAGGCACTTTAGAAATCTCTGATATTCAGGTTGAAGACTCTGGAAGATACACTTGTGTTGCCCAAAACGTGGAAGGTGCCGATACAAGGGTGGCTACTATAAGAGTGAATGGGACTCTTTTGGATGGTACTCAAATGCTGAAAATATATGTCAAGCAAGCAGAATCTCATTCCATCCTAGTTTCCTGGAAGGTTAATTCTAATGTCATGACATCCAATTTAAAATGGTCATCGGCCACGATGAAGATTGACAACCCTCATATCACATACACTGCTAGGGTCCCGGTGGATGTACATGAATATAACCTTACACATTTGCAGCCATCTACAGATTACGAGGTCTGTCTCACCGTGTCAAACATCCACCAGCAGACTCAGAAGTCTTGTGTCAACGTCACCACAAAAAATGCAGCTTTTGCGCTTGATATTTCTGACCAGGAAACTAGCACTGCCCTTGCAGCAGTAATGGGATCAATGTTTGCTGTTATCAGCCTCGCCTCCATCTCTGTTTACATTGCTAAAAGGTTTAAGAGAAAAAACTACCACCATTCACTGAAAAAGTATATGCAAAAGACCTCTTCAATTCCACTGAATGAGCTTTACCCTCCACTTATTAATCTCTGGGAAGGTGACAGCGAAAAAGACAAGGAG------------------------------------------------------------GTTCTGGAGAAAAAAATCCAGGAGCTGGAAAGCTT-CTGCGCACCAAGGCCATGGAGCTTGAGGTGTGCGAGAATGAGCTCCAGCGCAAGAAGAACGAGTCAGAGCTGCTGAGGGAGAAGGTCAATCTGCTGGAGCAGGAGATCCTGGAGCTGCGGTCAGAGCTCATC-TCCTCCGAGAGCAGCAGCGGGAGGAAGGGCGGGATGGGGCGTCTTC-GCCAGCCCTGCAGCGGGT---ACCATGGATGACGTGCAAATTCTGCAGAGGGAGGTGGAGCGGCTGAAGGCGGAGCTGAAAGGAGAGAGGGACAACAATGAGCAGATGACCTCTGGTTTCCAGCACGAGCGGCAGACTTGGAAGGAGGAGAAGGAGAAGGTGATCCAGTACCAGAAGCAGCTGCAGCAGACCTACCTGCAGGTGTACAAGGCCCACCAGAACCTGGAGAAGATGATCCAGCAGCTCGCCTCGGGGGAGGACGGCAAGGAGCCC---AGTCGGACCACCGCAGCAGCT------TCTGGAACAGAT---GCCTCTTCTAGGAAACGAAGAAGGAAAGTGTTTTATCAGATCCGGTCAGAACCTAGATCTCCTTCACACTCCATGAGGACAAGAAGTGGAAGACTTAGT---ACCTCTGATCCTTCAACTCTAAACCCACCGTCTTCTGTCTCTTCCTCACTAACTAGCATTGCT---ATTAGTTCTCTTACCGCTAGTGCCTTAAAC---ACGTCTTTTGCTTTTCCTTCCCATTCCCTGTCGCAGCCGCCTGGGGAATCAGCAGAGAAAAGCCAGAAACCAAGGAAGCAGGGGAACCCTCCAGCAGAGCCTTTCTCA---TCTAGTAGTCCTACTCCTCTGTTTCCCTGGTTCATAACAAGCCCCCAGACAGAGAGAGGGAGGAACAAAGACAGGGCGACAGAGGAACTG------TCCAAAGATAAAAACATTGAGAAGAGTGTGGAGAAAGACAAGAGCAGAGAGAAGGACAGA---GAGAGAGAGAAGGAGAACAAGCGTGAGTCAAGAAAAGAG------------AGAGGGAAAAAGGGGTCAGAACATCAGAGTAGCTCAGCTTTGTTTCCCCTAGGTAGAGTTTCCAAAGAAAAAGTTGTTAATGAAGATGCTACAGCA------GCATCTTCTGCAAGAAAAGCAGTAGGGCGGAAGAAG------GCTACA---GCAATAGATCCGGTGGCTGATGGGTCTGCTGTGACTCTCGTAGATACGACA------GCCATCAAAACCAAAATGCCCAGGAAAGGGAAAGGGAGTTTAGAAAAGTATGATCTGGAGCT-GGCCCCACTGCTTTGTCT---CTGGAGAAGGAAAAAGCTCTTTGCCTTTCTGCTGCCCCTTCCAGTACTGTTAAATAT---------------------AGCACCAAATCAGAGGATAATGCGCTACTGGGGTTTCCTGCAACACCCGCCATTCCCAGTAGCCACCAGACTAAAGTACATCACATTCCAAGAGCAGCACCACACACAGCCTACAACCAGCCATCT---GGGAAGGTAAAGGGTAGGGACACTGGG---CAATCTGCTAACATCACTGTGGATCCAAAGCTTTTTCGGAAGAGGCGGTTCCGGTCCCCTCGGGTTCTGTTCAGTACACAGCCCCCTCCCATGTCAGGAGACGGACAGGGCCTGGAGTTCCTGGACAACACAGACTCTCTCAACAGGACTATCCGGGCCAAGCGCACGGCTCACCCTGTGCTGCATCGGGGAGAGTT-TCAGTTTGTGACAGTGTCAGCATTTGGGTTGGGGACAAAACCGCAGCCACAGACATCAAAGGCAAAGAGGTGACTGTATTGGGGGAGGTGAACATTAACAACAGTGTTTTCAAACAGTACTTTTTTGGGACCAAATGCAGGGATCCTAA----------------------------------------------------------------------------------------------------------------------GATTCGGGG-G-GG-AG-TG-GACAGCCCTTCTCTGCTGCTTGAGAAATGCAAGGAATCCAGGATCCCTCCAGCTGAATTTCAAACACCT---GACTTCAGTGAAACGCAGGTAAAAGCTGCAGGAAAAAGCAGCCAGGAAACACAAAAC---AGAGACCCA---GAATTGAAACTCCCTGATTTTAACTCCGATGGCGTAAAATCCTCTACGTGGCCTGGAACTCAGCTGGCTAGCAGCCAGATTCCTAAAGGTTCCTACCACAACATAGTGGAGGTCTGTAAGGTGGCCTTTAGTGCCATGAACGTGAATGTTTCAGCCATTCGGATGGGAAATGAAGAAAAG---CATCCGTCAAAATATTCCAAAAAC---ATTGAAACTATCTGTGAGGGGGAAATGACCCAGAGGAGGAAGGGAGAAAGCTTCCATTCCAAAGCT---AAGGCTGACCAAGCCTTACAGTGGCTAC-TCCCAATGAGAAGTCACCTTTCTTGTCTGATAAACCAATGGAT---------------------------------------------------------------------------------------------------------------------------------------------------------------------------------------------------------------------------------------------------------------------------------------------------------------------------------------------------------------------------------------------------------------------------------------------------------------------------------------GTGTTGCACATGGTTTCATCAGAACATTCAACAGATCTCAATGAGAACTACAATAAATCAACAGATCATCCAGGGAAAAATGAGCCCTCTGAACGTGTAGAGAAAAAGCTAGAGCGTAACTTAAGTTTTGAAATTAAGAAGGTACCTCTTCGGGAGGGGCCACGAAGCTTTGATGGGAACACGCTCTTGAACAGAGGACATGCAATTAAAATTAAGACTTTTCCATCTTGTGTAATGGATAAGACCTCTAAGCCAGAAGAGCAAGGTTCAGGAGATTCACCTGTAAATATTTCACAAAACCCTTGCGTGGAATGCGGCGTGCTACAATCTAACAAAGCCTTTGTACCTTCACCAGAAGAACTAGAAAGTCTGAAGGGT---TCCGATACTCCACCAAGACCAGATCGCCTGCCTCTCAAG---GAGAAAGAACATGCCATGTGGCCATTACACGGGGATGAAAATGCACTG------CCTGCATCTGTGTCTGAGGATATATCGTCAGATGTCTTATGTCATGGTATTAAAACACTCTCCTCAATACCCAACCCAGCCTCTCCAATTAAGCCCTCTTCCAGTGATACAATCGATCATCTG------AAAAGTGTGCTTTCTGCTAGAGCACCCCTCTCTTTTACTAACCCTCTTCACTCTGATG-----------------------------------GTCCCCTAGATTTCAGGATGGTCAGGCCTCCTCCAAGAACATGAAGAAGATTCCACTTGAGAAGAGGGAGCTGAAATTAGCCAGACTGAAGCAGCTTATGCAGCGGTCCCTGAGCGAGTCTGATACGGACTCAAATAATTCTGAGGACCTGAAGAACACTCCTATGAAGAGAGCTGACAAACCAAGGCCCCAGCCCATTGTGGAAAGTGTTGAAAGCACCGAGAATCTGCACCTCATGATTAAGAAACACACCCTGACAGCA---GGGCGCAGGTTCCCTTTTGGAATTAGAGCTTCCAAATCTGTGGAT---GGCCACAGCCCATCTCCCACCTCAGAAAGCAGTGATCCTGATAATGAATCCCAGTATCAGACTGGGACTTTATCTCAGAGCCAGGTTTCTGGAGATACCTCTCAATCCAGCCCTGACAATGCCTCTGCTCAAAAGGTTGCCACCATCCAGTCTACCAACATGGATCAAAGGAGCTTGCCAGAAGATTCGATAAATTCCCTCATTATTAAACTCATCCAGGCAGACATTTTGAAAAACAAGCTCTCCAAGCAGATGGTAGATATTAAGGAAAACTATCAAAACACAATGCAGAAAGCAGAGGTGGCT---CAGCAGGACATGGATGGAGTTGAAAACATTAAA---TCAGACTTCCAGCCAGTTACCTCGATGGATACAGAGCTATTAAAGCAACAGAGACGCTACAGTTCTCCAAGGGTACTCTTGAGTGGCAACACCCCATTGGAACCCCCACCTTTATATCTTATGGAGGATTATATTGGCAATTCTGTGGTGGTAAACAGAACCTCAAGGAGAAAAAGGTACGCAGAACACAAAAGTCACCGAGGAGAATACTCTGTATGTGACAGTGAAAGTTTATGGGTCACGGACAAATCCTCTGCTATTGACATTAGGGGTCACCAGGTAACTGTGCTGGGAGAAATCAAAACAGGCAATTCTAATGCCTTGGTATTCTACTTTTCTTGGAATCCATGTCCCGAAGAGGGCCCCTGTTTTAATCCATGTGTCAACAACCATTGCATGGAAAATGCTACTCTAGCCCTAGCACTTGACGCAGGTGTCCTATCTGAAGGGGAT---ATTCCTAGCGCAGGTCCTTGCTGGGTGCTGTATTTAGATCCCTCACTTTGTCTGATAATGGTTTGTATTCTCCTCTACACAACTTATCCACTGCTTAAGGAATCTGCCCTTATACTTTTACAGACTGTTCCAAAGCAAATTGATATTCGATCTTTGAACCAGAAACTCCGTAAGTTGGAAGGAGTTGAAGCAATCCATGAATTGCATATCTGGCAACTGGCTGGGAGCCGTATTATTGGCACTGCTCACATAAAATGCCATGACCCAGCTTCATACATGAAAGTAGCAAAGCATATTAAAGAAATCTTTCACGACGAAGGGATACATGCTACTACCATTCAGCCTGAATTTGCCAGTGTGGACTCT------------GATCCTGGCATAGGCAAATGCGAGCTTCCTTGCAGA------------------------------------------GAATGGTTCATCAACATCCTTGCTATCACTGGGAACATCGTTGTGCTATTTATTTTAACAACCAGTCAGTATAAACTTACAGTCCCTCGGTTCCTAATGTGCAACCTTGCATGTGCCGATCTTTGCATAGGCATCTATCTCTTGCTGATTGCCATAGAAGATATCAAGACCAAAAGTCAGTATTACAACCATGCCATAGACTGGCAGACAGGTTCTAGGTGCAATACAGCTGGATTTCTCACAGTATTTGCAAGTGAGCTTTCGGTCTACACGCTGACCGTGATCACTCTAGAACGATGGTACACAATTGCCTATGCCATGCAACTGGACCGTAAGGTTCGCTTCCGTCACGCCATGGTGATTATGATATTTGGTTGGGTATTTGCCTTCACCATGGCCCTTCTTCCCATCTTTGGAGTCAGCAGCTTCACCAAAGTGAGCATCTGTTTGCCCATGGATATTGAAACCCCCATTTCCCAGGCTTATATCATCTTCCTTTTGGTGCTGAACGTCCTTGCATTTGTGATCATCTGTGCCTGCTATATCCGAATCTACTTCACGGTGAGAAACCCCAATGTTATCTCCTCAAACAGCGACACCAAGATTGCCAAACGCATGGCCATCCTGATCTTCACCGATTTCCTCTGCATGGCCCCAATATCCTTTTTTGCGATATCAGCATCGCTCAAGGTCCCC------------------------------TGCGTAAATGGCCGAGAGGGAAACAATGTCAAGACGGGTTCTTCTCCTAATTCTGTATCTTCCTCTCCTACTAATTCAGCCATTACACAACTGAGAAACAAGCTGGAGAATGGAAAACCACTGAATATGTCTGAACAAACAGGCCTACTGAAAATCAAAACAGAACCACTAGATTTCAATGATTACAAAGTTCTTATGGCCACACATGGGTTTGGTGGTGCTAGTCCTTTTATTAATGGTACACTTGGAACAACCAGCCCCTTAGGAGTTCATGCTTCTGCCCAAAGTCCAATGCAGCACTTAGGTGTAGGGATGGAAGCAC-GTTACTTGGGTTTCCTGCAATAGGCAGTAGTAATTTAAGTGAGGTGCAGAAGGTCCTACAGATTGTGGACAACACAGTTTCCAGGCAGAAAATGGACTGCAAGGCTGATGAGATCTCAAAGCTGAAGGGTTATCATATGAAGGATCCATGTTCTCAAGCTGAGGAACAAGGTGTTACTTCTCCTACTATTCCACCAGTGGGTCTTCCAGTAGTCAGCCATAATGGTGCCACTAAAAGTATTATTGACTATACATTAGAAAAAGTAAATGAAGCCAAAGCTTGCCTCCAGAGCTTGACTACGGACTCAAGGAGGCAGCTCAGTAATATTAAGAAAGAGAAGCTACGTACCCTTATAGATCTGGTAACTGAAGATAAAATGTTAGAGAACCATAATATATCCACTCCATTTTCATGCCAGTTCTGTAAAGAAAGCTTTCCTGGTCCCATTCCCCTGCATCAGCATGAACGTTACCTGTGTAAGATGAATGAAGAAATCAAGGCAGTCCTTCAACCTCATGAAAACATGGTTCCCAACAAACCTGGAGTG---------------------------------------------------------------------------------------------------------------------------------------------------------------------------------------------------------------------------------------------------------------------------------------------------------------------------------------------------------------------------------------------------------------------------------------------------------------------------------------------------------------------------------------------------------------------------------------------------------------------------------------------------------------------------------------------------------------------------------------------------------------------------------------------------------------------------------------------------------------------------------------------------------------------------------------------------------------------------------------------------------------------------------------------------------------------ATGAGAATGATGGCTCAGACTCTCCTGAATGTCTCAACTGCCACAGCGCCTGTATCCATCCTTACTGACTTAACA---------TTTGATCCATCGCTTTATTCCCGTACCTCACCAGGCTCATATGAATGCAACCCAGAAGTCCAGGACTTTAAGGAGACCATTCGGCAATTGGAAGGTCGCCTGGTAAAACAAGATCACCAAATCAGAGAACTGATTGCTAAAATGGAGACTCAGAGCACTCACGTAGGAGATCTCAAGTGCACCATCAGACGCTTAGAGGAAAAAGTTACCGAAATGGAAGCACAGCAATGTAATGGCATTTACATATGGAAGATTGAGAACTTTAGTGTGCATTTAAAAAACCAAGAAGAGGAGAGATCTGTTGTGATCCACAGCCCAGGCTTCTACACTGGGAAACCAGGCTACAAACTCTGTTTGCGTTTGCATATCCAGCCACCAAATGCTCAGCGTTGTCCTAATTTTATATCCCTTTTTGTCCATACTATGCTAGGAGAATATGACAGCCATCTGCCTTGGCCCTTCCAGGGCACAATAAGGCTTTCTATCCTTGATCAGTCAGAAGGACCTGTAAGACAGAATCATGAAGAAGTCATGGACACCAAGCCTGAGCTTTTAGCT---AAGGAGGTAGGTGGGAGCCATAGTGATGCAGAGAAAGAACAGGAGGAGGATTAC---------CAGAACCAGGAAACGGAG---GTTAAAGCTGAAGAGGAAAGTGAGGTGAGGGAGAATGACAGGCAACAG---GATAATGAG------------CATGGTGAGGCTATCAATTTGAAAGAGGAAGGTGAGAGTACTCGCCCTGTAGATAGCGAGCAGGATATGGTGGAAATGAATGAGGCAGATAGTGTA---------------GAACCATTGGAAAGTGAGAATAGCAAAGAAGTGGAACCAGAAGCCGAGTGTGAAGTTCAGCCGGACAAGGAGTGCAGTACTGAGTCCCCTGAGAAGGAGGAA---ACTAACAAGCCAGAAGTTGAA------GCTGAC------TTGGAAGAGAAACAAGAAAAAGAACCA---GAAGCTCAGCCA------GTATTGGAGATTGAGGTT---CAGCCTCAGCCAGAGTCACTGCCACTGCCACAGCCTCCACCATTGTCTCAGTCCATTCAGGAT------CAAGATCCACAGGCCGAGAAGGAAGAAGTT---GTGGCATCTGCAAAACTTTCTGAGGCTAATCTAGATGAGCTCCAGGCAATAAGTATAGAGATCAAGAACAAAACTAGAAGCAGAAGCAGAGGT---AGGACAAGGAACAAAACTAGCAAGAGTCGAAGTCATAGTAGTAGCAGTAGTACTAGTAGTAGTAGTTCAACCAGTAGTAGTAGTGGAAGCAGTTCCAGCAGTGGCACTAGTAGTAGCCGGAGTAGTTCCAGCAGCAGTAGT---ACCACTAGTGGAAGTAGCAGTCGAGAAAGTAGTAGCAGTAGCTCTAGCAGCAGTGAGAGTAGGAGTAGAAGCAGGGGGCGG---GGACACAACAGGGATAGAAAACGCAGGAGGAGTTTGGATCGAAAACGAAGG---GATAATTCAGGA---------GTAGATAGAAGTCGCAAATCTTCAAAAGGT---GGTGGTAGAGATGCAAAAGGATCAAAGGATAAAAGTCAA---AGTGTCGTGCCAGTGAGTATCTTTATGTTCATGCAGTGGTCGAGTGAGGCACTACCCCAGCCTCTCTGCACGACTTCGGCTCTGCTGTACTTATTTCAGGGCATTTCTAGCAATCTAAAAGGGTCTCTCATTGTTTCATATAACTTCTACACA-CCAACAAAACTGTG---GCCAGTCAGGGGGCCACTAAAAGGCCAGTGAGCATAATATGGGCC-TTCTCACTATCTGGATTGTCAGTTTGCTGATCTGCATTTTGCCTCTCTTCGGTTGGGGCACCTATGTTTCCACAACCTGGGGTTGCCTCACAGACTGTGCCAGTTCCTATGTCTTGTTTCTGTTTGTTGTCTACTCATTGTGCTTCTGCCTCCTCACTGTGCTTTCCATTCCTCTAATTTACCAGCTGTTGTGCTCAGATGAGCACCAGCGTCTTAATGTTGATTACCAGGAAATTGCCCGAGGCTATTTCTCCCCCGGGACT---CCCCCTATCAGTAGTGACACCCCATCCTTTTCTCCAGAAGATCCAGTGGATAACACCTTGAAGCATTTCCGAGATACCTGTCCGAACTCCAAGGCGACATCCAGGCAAAGCCCAGCTG-G---AGCTGTGGGCTGGACCCCCATGGCACAAATAGTGTCCAGGGCAACACCAGAAACTCCACTGTTGGGTTTGCTCAGAAACGGTTTTCGCTGATTCTTGCTCTCACCAAAAGAGCTACAGTGTATTTTGTGGCCATGGTGTACATGTTTCTAGGAGTATCCATCATAGCTGACCGCTTCATGTCCTCCATAGAAGTCATTACATCTCTGGAGAGAGAGATAACCATCAAGAAACCTAATGGTGAGACCACCAAGACGACAGTGAGAGTTTGGAATGAGACCGTTTCCAACTTAACATTGATGGCTTTGGGCTCCTCGGCCCCTGAGATTCTTCTTTCTGTCATTGAAGTCTGTGGCCATGGTTTCACTGCAGGGGATCTTGGACCTAGCACCATTGTCGGAAGTGCTGCCTTTAACATGTTTATCATCATAGCACTTTGTGTCTATGTGGTTCCTGATGGCGAAATAAGGAAGATTAAGCATCTCCGGGTGTTTTTTGTTACAGCAGCTTGGAGCATCTTTGCCTACACTTGGCTTTATCTCATTTTATCGGTCATATCCCCAGGGATTGTGGAGGTCTGGGAAGGTTTGCTCACTTTCTTCTTCTTTCCCATCTGTGTGGTGTTTGCGTGGGTCGCAGACAGAAGGCTTTTGTTTTACAAGTATGTCTACAAGAGGTACAGAGCTGGCAAGCAGAGAGGCATGATCATTGAACATGAAGGGGACAGGCCATCCTC-AAAGCTGACATTGAAATGGATGGGAAGGTGGTTAATTCTCATGTAGAAAGCTTCTTGGATGGCACTTTGGTTCTAGAAGTGGATGAGAAAGATCAAGATGATGAGGAGGCAAGGAGAGAAATGGCCAGGATCTTGAAGGAGCTGAAGCAGAAACACCCTGACAAAGAAGTTGAACAACTAATAGAACTAGCCAACTACCAGGTTCTGAGCCAACAGCAAAAGAGTCGAGCCTTTTACCGTATCCAAGCCACTCGGCTAATGACTGGAGCTGGCAATATTTTGAAGAGACACGCTGCAGACCAAGCAAGGAAAGCCATCAGCATGCACGAGGTCAACAGTGAAGTGGCAGACAATGACCCCATCAGCAAGGATGGGGAAACTAGGAAGATAAAACATCTGAGGGTTTTCTTTGTCACAGCTGCATGGAGCATCTTTGCCTATATCTGGCTGTATATGATCCTTGCTGTCTTTTCTCCAGGTGTGGTCCAGGTCTGGGAAGGATTGCTCACTCTGTTCTTCTTTCCTGTTTGTGTCATCCTAGCTTGGGTGGCAGACAGAAGGCTGCTCTTTTATAAGTACATGCACAAAAAATACCGCACTGACAAGCATAGGGGCATTATCATTGAGACTGAAGGAGATCATCCTAAGGGGATCGAGATGGATGGCAAGATGATGAACTCCCACTTCCTGGATGGGAACTTAGTGACTATGGAAGGGAAGGAGGTAGATGAATCTCGCAAAGAGATGATCAGGATCCTCAAGGATCTGAAGCAAAAGTACCCAGAGAAAGACTTGGACCAACTGGTAGAGATGGCCAATTACTATGCCTTATCTCACCAACAAAAGAGCAGAGCTTTCTATCGGATCCAAGCTACCAGAATGATGACCGGAGCTGGTAACATTCTGAAGAAACATGCGGCTGAGCAAGCCAAGAAGAGTACCAGTTTGCATGAGGTGCGGCCAGAGGAACCTGAGGAATTCATCTCCAAAATTTATTTTGATCCTTGCTCCTATCAGTGTCTTGAGAACTGTGGTGCTGTCCTCCTTACGGTAGTGCGAAAGGGTGGTGACGTGTCTAAGACCATCTATGTGGACTACAAAACAGAGGATGGCTCTGCTAATGCTGGTGCTGACTATGAATATTCAGAGGGGACTGTGGTGTTGAAGTCAGGGGAAACCCAGAAGGAGTTCTCCGTGGGAATCATCGATGATGACATCTTTGAGGAAGATGAGCATTTCTTTGTACGCCTCAGTAATCTGCGTGTGGTGGAGACAGAAGAG---CCCCATGAGCTCAACAACTTGCCATACCCCAAGGCCATGCTGGTCTCCCCTTGTGTGGCTACAGTGACTATCTTGGATGATGACCACGCAGGCATCTTCACATTTGAGTGTGATGTGATACATGTCAGTGAGAGCATTGGTGTGATGGAGGTCAAAGTCCTCAGGACATCCACTGAGATGAATCAGGGTGACGTCTTTGACTGCTCCCTCCTGGGTGACCGTGCCTTCCTCATCGAACCTGAGCACGTGGACACGGTGGGCTACGGCAAGGACCGTTCAGGCAGCCTCCTCTACCTGCATGACACCCTGGAGGATATCAAGAAGACTAACAGCAGCCAGGAG---TGCCTCATTCCTGTCCATGTGGATGGGGATGGTCATTGCCTGGTTCATGCTGTCTCACGGGCGCTGGTGGGCAGGGAACTCTTCTGGCATGCACTACGGGAGAACCTGAAGAAGCACTTCATGGAGAACCTGAACCACTACAAAGCCCTTTTCCATGACTTTATTGATGCAGCAGAATGGGAGGACATCATCAGTGAGTGCGACCCCTCGTTTGTCCCCCCAGAGGGTGTGCCATTGGGCCTCCGAAACATCCATATTTTTGGTTTGGCCAACGTGCTTCACCGGCCCATTATCCTGTTGGATTCCCTGAGTGGAATGCGTAGTTCTGGAGATTACTCTGGCACTTTCCTACCTGGCTTGATACCAGAAGAAAAATGCATGGGAAAAGATGGCATGTTGAACAAACCTATATGTATTGCATGGAGTAGTTCTGGACGTAACCATTATATTCCTCTGGTTGGAATAAAGGGTGCTACTTTGCCTAAACTGCCTATGAAATTAATTCCTAAAGCATGGGGAGTTCCTCAGGATCTCATTAAAAAATACATCAAATTGGAGGAGGATGGTTGTTGTGTAATTGGTGGAGACAGAAGCTTGCAAGACAAATACTTGATGAGATTGGTTACAGCAAGATCGGGGACTGAGATCCATCAAATCATCATTAGGAAAAAAGTACTTCTCCGAGGGTTTTCCAGCAATAACCTGAAGGAATATACTAGAATGTTTTTCAAAGATGAGGGTTATCGGGCATTGGTACTGGACCAGTTAGAAGCCAATCCCAACTTGTGTAGCTTGTGTTCAGTGCCTTTGTTTTGTTGGATTATCTTTAAATGCTATGAGCACTTCCATTCTATGTTCGACAGCCAAGACTTCCCAAACTACTCTGTTACATTAACAGATGTTTTTTTACTCATGACTGAAGTCCATTTAAACCGAACTCTGAAAACAAATTTGTTGAAGAAAAATACCAGGAGCCAAGTGGAGACATTCAGGTCACAAAAGGAGATTCTCTTTTCTTTGAGTAAAATAGCACATGAGGGGATGGAGAAGTCTCTCTTCGTCTTCAACCAGGAGGAGATTACAGCACTAAACATCTTGGAGCAGAATCTGCATTTGGGATTCCTCAGGACAGTTAATAACTATGGA------------GAT---GAGCCATCCTATGAGTTCTTACACACGACCCTGCAGTCCTTTTTCACAGCTTTATTCCTAGTTACTGAAGAGAAATTGGGCACGAAAGAGCTGCTGAAGTTTTTCAATGAATGCTCTCCCACTGAGAGTGCCCCCAAAATTGTGTGTTTCCCCATTCGGTGGTTG---AATAGTTGCCCAACAGGAGACGATCCCTTCCGAAATAATGAACACTTTCATTTCACCAACCTCTTCCTTTGTGGCCTGCTTTCCAAAGCAAGGCAGAAACTCATGAGGCATCTAGTCTCGCCCGCATCTATTAAGAGGAAAAGAAAGGTGCTCCGGGCATACATCTTTGAAAGCATGAAGTGCCAACTGAAGGGCTTCTCACGAGCCAAGTTGGGAAAATACAAGCAGAAAGGGACACAAACTTACAGTGTTCTGGATGGGGATCCGTCCGAAACACACAACAAATACCTTCTCTGCATAAAAGAAAAGGCTGAAGATTGTGCTGGCCACCAGCGTATCTATGGTGTCTGTTTTGTCGACACATCAGTGGGAAAATTTTATGTGGGTCAGTTTACAGATGATCGTCACAGCTCGAGGTTTAGAACTCTGGTGGCCCATTACCCTCCGGTGCAGATCCTTTTTGAGAAGGGAAACCCCTCTGCAGACACACACAAGATACTGAAAGGCTCGCTGTCATCTGCCATGCAAGACAGCCTGATATCTGGCTCCCAGTTCTGGAATGCATCAAAAACACTAAAAACCCTGATTGAAGGAGGATACTTTGAGGATAAGCAAAATGCTGAGAGTGAGCTTACTCTCCCCCCTGTAATCAAATCCATGACTTCAGAAAATGACTCGCTGGGACTTACTCCTGGTGAGAACAATGAGTTAGCGCTCTCAGCTCTTGGTGGATGTGTTTTCTACCTAAAGAAATGCTTTATTGACCAGGAACTCTTATCGATGGCACAGTTTGAAGAGTATTTTCCTGTGGATATTGATCTTGCAAAAGCTAAGGAGTCCAGCAGTTTCTTTGCTGAAACCAACAAGCGAATGGTGTTGGATGGGGTGACTCTAACCAACCTAGAAGCCTCTGCAGAAAACATTCCAGAACTTCCTTATGACTATAGTGTCAGTGTAGAAGATGTGAATGATGGTTATTTGGCAAGAGAGCTAAAAAGGGTCAACCTTACTGGGAAGCCTCCTAATGTCCTAGTTTATTTGGGCTGCCACCCTCTGAAAATCAAATTTGAGCAGATAAAATCAGTCCTTGCGGAATGCATTGATACAAACAGTTATGCCATTTACCAGCTGCTAGAGGAACAAGTTCTCACTGTTCCCTGGATTGATAACTCTTTGTTGTTGGTTATTGCTACAGAAGATCCCATTTCTAAGGATAATCATAAGCAGTTTCTAAATTTCATGTTGAAAGGTGGCAAGGTTTTGGGACTTTCTGCCTCGTTCACACTTGGCAATATACGGCTAAGGAAAAAAAATGAACTGAAGGAGACTGTACAGGCATTAGTGTTCACTAAGGTCAACAATAGTGAAGTTAAATTAAATGTTCTGGCCAGTGGTAATGTTTTTGAGGAAGAAGCTAAAGAAAATTTCAACACAACAAAGACAGTAGGTCACCTGGGCAATACAGATAAAGATTCTATGATTGTACACCTAAAGGCGGGCAAGCCGCGCAGCACCACCAACATCTTCATCCTCAACCTCAGCATCGCCGACCTGGCCTACCTGCTCTGCTGCATCCCCTTCCAGGCCACGGTCTACGTGCTGCCCACCTGGGTGCTGGGCGCCTTCATCTGCAAGTTCATCCACTACTTCTTCACCGTCTCCATGCTGGTCAGCATCTTCACCCTCTCCGCCATGTCGGTGGACCGCTACGTGGCCATCGTGCACTCCCGGCGCTCCTCGGCCCTGCGGATCTCCCGCAACGCGCTGCTGGGCGTGGGGCTCATCTGGCTCCTCTCCATCGCCATGGCCTCGCCCGTAGCCCAGCACCAGCGCCTCTTCCACCGCGACGCCAGCAACCAGACCTTCTGCTGGGAGCAGTGGGCCAACCCCTACCACAAGAAAGTCTACGTGGTC------------------------AGGCTGCACCTGTCGGTGGCTGACCTCCTGTTTGTCATCACATTGCCATTCTGGTCAGTGGATGCAGCCATTGGCTGGTACTTTGGGAACTTTCTTTGCAAGGCGGTGCATGTCATTTACACTGTCAACCTGTACGGCAGTGTCCTGATTTTGGCCTTCATAAGTTTGGATCGTTACCTGGCCATTGTCCATGCTACCAACAGCCAGAGACCAAGAAAGCTGTTAGCTGAGAAGGTAGTGTATATTGGCGTGTGGCTGCCAGCTGTGCTTCTGACGGTGCCTGATCTCATCTTTGCCAGGTCGAGTGAGGCAGAGGGA------------ATGTACGTATGTGACCGTCTGTACCCTCATACCATC---------TGGCAGATTTCCTTCCGATTTCAGCATATTTTAGTAGGCCTTGTCTTGCCTGGCCTTATCATTCTGACTTGCTACTGTATTATCATTTCTAAGTTGTCGCACTCAAAGGGTCACCAGAAGCGCAAAGCCCTGAAGACTACTGTCATTCTTATCCTTGCCTTCTTTGCCTGCTGGCTACCGTACTACATTGGCATCAGCATTGACACCTTCATCATGCTTGGCGTCATCAAGCGTCGCTGCGACTTTGAGACCATTGTGCACAAGTGGATCTCCGTTACCGAGGCCATAGCATTTTTCCACTGTTGCCTGAATCCAATTCTCTATGCCTTCCTG---------------------------------------------------------------------------------------------------------------------------------------------------------------------------------------------------------------------------------------------------------------------------------------------------------------------------------------------------------------------------------------------------------------AACCCAGAGACAGGACTATGGGAGGAAGAAGGGGACTTCCAACCTGACAACAACAGACGTAGCAAGCGAGAGGAAAGAACATTTCTGGTGGGAAACATGGAGATAAGAGAGAGGAGGCTTTTCAACCTAGATGTCCCAGAGAACAGACGATGCTACATCAAGATACGAACTTACAGAACTGAGAGATTTTTGCATAGTGAACAAATGACGGGAGTGGTGGTTTCTGTTATAAATATGGAGCCAACCGAGGGTTATTCAGTCAATCCTAGAGCTTGGGGTCGCTTTGACAGTGTGGTCTCCGGTTCCAATGGAGCTTGTGCACCAGCTTTCTGTGATGACCGAAATCCAGATGCCTACAATGCTTACATCATGGCAAGTCTGGGGGGAGAAGAACTTGAAGCTGTCCCATCTTCTCCCCGGTTGAGTTCTGTCACCATTGGAGTGCCACAGCCCTATCTCAATAAGCTGAAATACAGGAGGACAGATCACGAGAATCGGAACTTGAAGAAAACAGCCTTCAGGGTTAATTAAGCAGCATGCTTTAGATGTTGAAAAGCTTCTTGCCCAACAGAAAACAGAGCTGGAGAAAACTTTAAATCCATGTACAAGTGATAATATTAATGAAGATCAAATTCACTTAATGAATATTGCAATTGCGGAATTGAATACAAAATTGCAAGATGCAAATTCCCAGAGGGAAAAAGAAAAACAGGATTTATCACAACATCTGGAAGTAGTTTTATTAGAAAAGTCTCTAATACAAAGACAAATTGAAGATCTTTTACAAGAACTGAACTTTGCAAGGGAACAGATTCAGCGAGCCAAAGAGACAATAACTGAGAAGGAAACCAGATTGAATGAAGCAGACAAATTTCAGCTTACAGTTGAAGATCTCAAAGCCCAGCTTGTTTCTGCATCTGAGTTCAGGAAAGAATTAGAATTAAAACATGAGGCAGAAGTAATAAATTATAAAATAAAACTTGAAATGCTAGAAAGAGAGAAGGATGCAGTTTTGGGCAGAATGGCTGAATCTCAAGAAACTGAATTGGAGAAGCTGAGGACACAGCTTTTGTTTAGTCATGAAGAAGAACTGTCCACACTTAGAGAAGATTTACACCAGGAGCACAAAATAAACATGGAAAATCTT-----------GACCGTACAATACAAACAGCAATTAGATGGAATACAAATTGAAATGAATACAAAAATAGAAGCTATGCAATCAAAACATGAAAGCTTAATAACAAAACAAAATAATCTAATATTAGAAATTTCAAAGCTGAAAGAGTTACAACAGTCTATTGTGAATTCTAAATCAGAAGAAATGACACTTCAGATCCTTGAACTCCAGAATGAAAT--------------------------------------------------------------------------------------------------------------------------------------------------------------AGAAGAAAATAAATCTTCTAGAGGAGAAGTTTAAAAAGAGCACTGTTGTAAATCTTGAAGAAAATTTGATTTTCATTGACAGCGCTAGCTTAAAGTCAGAAGACCTTGATTTACAGAAAAGAATAGAAAAGTTGATTGCAGAAAATGAGCAGCTTACAAAACAAGACATTCAACTAAAAGAAGAAACCGAGAGGCAAAAGAGCACTTTTTCATTTGCTGAGAAAAAGTTTGAGGTTAACTATCAGGAGCTGCAGGAAGAATATGCTTGTCTACTAAAGCTAAAATCTGATT---AAG-G-GC-A-AT-AAGCAGGAGGCTGAATACAAATTGAAGGTCCAAGAGCTTACTGAAGAGCTTCAGCATTTACAAAGAAGTAAACCAGCTGTATTGAAAACTACAATATCAGCCCGTTGCC-ATAAACAGGC--------------------------------------------------------------------------------------------------------------------------------------------------------------------------------------------------------------------------------------------------------------GAAGTGGAAGAAATTGTTGAAAATGAATATTCTCAAACTCCTCACTTAAAGCTTCACAAAAGTGAAGAAAACACAAGCGTGCAT-CTCAAGATAATACTAGTCAGTGTGATCCTTCATATTTAGAAAGGGTTAATGTTCCTGGCTTGTCTTCCTTATGCCCAAAGTATAGAAAGTTTCAAAACAATTTGGAAAGTGAGAGAGTCAATATCGTAGAGTTTGATTCCAGTGTTAAGGATGGTCAGATTACATCAGTTCCGTCAATTCAGCAGCGTGAATCACTTCTTAATGATGCCTCACAAACGGCTCAAACGTGTGCAGTTATGCAGCTGGTCTCAAAATGTGAAGAGACTCAGGTAGAAATGGAAGTT---GGAAAGAAAGAGGACAAGGAAGAAGAGGAATCCAAGAGAGCTTTTGTGTCCCAGGGCATTGTAGGTTCAGTAGAGAAATCGGATGCT------------------AGTTCTGTTTCACAAAACTCTTCAGTTGCAACTCATGGGTTTTATTCTGTACCTCTTTTACATACATATGAGCAATACAGTGAATTAAATTTCAGCAGTATGCAAAGCAAC---ACAGTGGCAGCTGGAAAAAAAGGGATGGGTATTGGAGTTAGGAACGAGAAA---------CCAATCGAT---GAAAATCAAGATGATGATCCATCTCTGAAGTCTGATATGCGCGCAAGAGAA-ACTATAATGTTACGTCACCTAATGA-CGAAGCAGTGTG---------------------------------------------------------------------------------------------------------------------------------------------------------------------------------------------------------------------------------------------------------------------------------------------------------------------------------------------------------CAGTTGCATGAAAGCTGCCCCAATGAAAGAAGCAAGCATCAGAGGACAAGGCAGCTTGGCTTACCCAGGTCTTCGGACCCAAGGGACTCTGGAGAACCTAAGCGGGCCCAATGCTGGTTCGAGAGGACTGACATCACTGGCAGATACTTTTGAGCATGTCATAGAGGAGCTTCTAGATGAGGAGCAGGACATCCAGCCCAGCAAGGAAAACAAGGATGCAGACTTATACACGTCTCGGGTTATGCTTAGCAGTCAAGTGCCTTTGGAGCCCCCACTGCTCTTTCTGCTTGAGGAGTACAAAAATTACTTGGATGCTGCAAATATGTCCATGAGGGTCCGACGCCACTCTGATCCTGCTCGCCGTGGGGAGCTGAGTGTGTGTGACAGTACGAGTGAGTGGGTAACGGCAGCAGAAAAAAAGACTGCGGTGGACATGTCGGGTGCAATGGTTACTGTTCTGGAAAAAGTCCCAGTGCCCAAAGGCCAACTGAAGCAATACTTCTATGAGACCAAATGCAACTCCAAGGGTTACACGAAAGAGGGTTGCAGGGGCATAGACAAGAGGTACTGGAATTCCCAGTGCCGAACTACCCAGTCATACGTGCGAGCTCTCACCATGGATAACAAAAAGAGAGTTGGATGGCGGTTTATAAGAATAGACACTTCCTGT--------------------------------------------------------------------------------------------------------------------------------------------------------------------------------------------------------------------------------------------------------------------------------------------------------------------------------------------------------------------------------------------------------------------------------------------------------------------------------------------------------------------------------------------------------------------------------------------------------------------------------------------------------------------------------------------------------------------------------------------------------------------------------------------------TTCTACAACTAGCCACAGACACCTCCAAAGACCCTGTCATAAGACTCTTGGACACTAGGTTGGTGCATCATAATGCAAGCAAATGGGAAACCTTTGATGTAACACCAGCTGTAATGAGGTGGATTGCACATGGACAACCTAATTGTGGGTTTGCGGTAGAGGTGGATCACTTAGAC---AATGAGAGCAGTGTCTCCAAGCGGCACGTTAGGATTAGCAGGTCGTTGCATCAGGATGAAAATAGCTGGTCTCGGATAAGGCCATTATTAGTAACGTTTGGCCATGATGGCAAGGGACACCCTCTCCACAAAAGATGGAAGCGGCAAGCAAAACGTAAACAGCGCAAACGCCACAAATCTAGTTGTAAAAGACATCCTTTATATGTGGACTTCAATGATGTGGGGTGGAATGACTGGATAGTTGCTCCACCAGGTTATAGTGCCTTCTACTGCCATGGGGAATGCCCTTTCCCACTGGCAGATCATCTGAACTCAACAAATCATGCCATTGTTCAGACTCTAGTAAACTCAGTGAATTCTAAAATCCCCAAGGCTTGCTGTGTACCAACAGAACTCAGTGCTATCTCCATGCTC----------------------------------------------GTGCCTGCAAGTATGGTGATAAGTGCCAGTTCGCTCATGGCATCCATGAGCTGCGGAGCCTCACCCGCCACCCCAAGTACAAGACGGAGCTCTGCCGCACTTTCCACACCATCGGCTTTTGCCCTTATGGGCCGCGCTGTCACTTCATTCACAATGCTGAGGAGCGCCGGGCTGTGACTAGAGAGCCCACCATGAGCGACAGACCCCGCCTCCAGCACAGCTTCAGTTTTGCTGGCTTCCCAAGCACTGCTGTCTCCAACGGGCTGCTGGACAGCCCCACCTCCATCACCCCGCCGCCCATCCTGAGTGCTGATGACCTTCTGGGCTCCCCCACCTTGCCTGACTGTGCCAGCAACCCCTTCACCTTCTCCAGCCAGGAGTTGGCCAGTCTCTTTGCTCCCAGCAGAGGGGTGCAGGTGCCTGGCGGGGGTTCGCCCACTACTTTCCTCTTCAGGCCAATGTCTGAGTCCCCCAACTTGTTTGACTCGCCCCCTAGTCCTCAGGACTCTCTCTCTGACCAGGAAGGCTATCTGAGCAGCTCCAGCAGCAGCCACAGTGGTTCAGATTCACCCATCCTGGACACCTCGCGACGTCTTCCCATCATTGGCACTGGGCCAGTCCCCTCAAGAC---AAAAAGGCAGAGAGC---TCCAGCTATAAAGAGCTCCCATGCCAAACGCCCTCCAACAAGACCCTAGACATG---CACCAGTCCAAACTGAAGCACCACAGCCTTCAGCGCCCGACTCACGGGCCCCAGACATCAACTCCTCTGTCAGCTGCT---CAGGTGAAGGTCTTTCACTCAAGTGGCCAACAGCAGAAAAGCTTCACG---TCCCCTACTCCCTTTGTCAAACTGCAGAGCCCAAAGTCA---GTTTCCCCACTTCCCCAGCGCTCCCTCCTCGTCAAGTCGTCGACCAAAGCTCAGAGCTTCCAT---------------TCCAGCAGCTCT---CACAAGAGTCCTGGCTCCGTGCCCCTGAGCTACACAGGA---AAGCACTTGAGCAGCTCCAGCTCACCA---GGACAATCTTACAAATCACCCTTTGTGTCTGGCTCAATCTCCAAGCATGGGACT---TCTTCCAGCAGCTCCACATCTGGA---GTGTCTACAAACCAGAGCTCCTCG---ACCTTGCTGCCAGGT---GTGCAG---ACTCCCTCCTCAGGACAGGCTCCCAACCGTTCATCCCCAAGTTCC---TTAGTGAAGAAGACTTCCATCTCCCAGAAATTGACTCTAGTAGCACCACCTGGTGGTCCAAATGGAGATTCTAGTGGAGGGACTCTGTAAAAGCCATAACAGGGAGGCAAATCTTCCAGCCACTGCATGCTCTCCGAACTGCTGAGAAAGCCCTTCTGCCAGGATACCATCCATTTGAGTGGACACCTCCTCTGAAAAATGTATCCACTAATACAGAAGTAGGCATTATGGATGGGCTCTCAGGGCTACCACTCTCAGTTGATGACTACCCAGTAACCACAATTGCAAAGAGATTTCGTTATGATTCAGCCTTGGTTTCAGCACTAATGGATATGGAAGAAGACATCCTGGAAGGAATGAAATCTCAAGACCTGGATGACTACCTGAATGGCCCCTTCACTGTGGTGGTAAAGGAGTCTTGTGATGGTATGGGAGATGTCAGTGAGAAGCATGGATGTGGACCAGCTGTCCCAGAGAAGGCAGTTCGATTCTCTTTTACACTCATGACTATCACTATAGCTCATGACAATAAAAATGTAAGGATCTTTGAAGAAGCCAAACCCAACTCAGAATTATGTTGCAAACCTTTGTGCCTTATGCTGGCGGATGAATCAGATCATGAGACTCTGACAGCCATCCTGAGTCCTCTCATAGCAGAAAGAGAAGCCATGAAAAGCAGTGTGCTTATGCTTGAGATGGGAGGAATTCTTAGAGCATTCAAATTCATCTTCAGGGGCACAGGATATGATGAGAAACTTGTCCGTGAAGTCGAGGGCCTTGAAGCTTCAGGTTCTACTTACATCTGCACCCTTTGTGATGCAACCCGCTTGGAAGCCTCCCAGAATGTGGTCTTCCACTCCATCACCAGGAGCCACACTGAAAACCTGGAGCGGTACGAAGTGTGGCGGTCCAATCCATACCACGAGTCAGTTGAGGAGCTACGCGACAGAGTGAAGGGTGTTTCTGCAAAACCTTTCATTGAGACTGTTCCTTCGATAGATGCACTGCACTGTGACATTGGCAATGCAGCGGAGTTCTACAAGATATTCCAGTTTGAGATCGGTGAGGCATACAAAAACCCTAATGCACTGAAAGAAGAGAGGAAAAGGTGGCAGTCAACTCTTGACAAGCATCTCAGAAAGAAAATGAACTTGAAACCAATAATGAGGATGAATGTCCAGGCTCTCCTCTGGGAAGGAGGAAGGGGAGGCCACATCAGAATCCGATACAGAGCTCAGCTTTACCAAACCGAAGGGGAAGTCGAATACTTGGAAGAAAACCAAGCAGTCCTCTTCTGAGTCAGAGAGTTCCCTCGCCAGTTCAGAAAAGAGGGGGAAGTCAAAAAAACAAAAACGTGGGTCCAAAAAAACCTCCCAAAAGGTACATTCCAAAAAAGGAAAAGAGAAATCAAAGGGCAAAAAAGAGAAAAAGCATAAAGTTCAGAAACAAAAAGAAACATTTCACTGGCAGCCTCCACTGGAGTTTGGGATTAAT------TCAAGGGATGAAAAAAAT---CCACTTACC---AAGGAT---GTTAAAGAT---CAAAACCAAGAACAAAAT---------------GAAACTGCCAAAGATAAAATTGAAAA-GATGGAAAGTCATGTGAAGAC---AAGCTC---AATAAAAATGGTACATTCAGTACGTCGCCAGGTCTCAATAAAGACAGCAGGGAACAGAGCACTCCAGCCAGTACTTCAAATCTGGAAATAAACACCGATGCTCCAAAAAAGAGTCTTGCTGAAGAGAGTAGCCAGAATGGGCCCGAGGATGTCACGCCGGCAGATGACAACATGGACATT--TGTACACCAGATCGCAGTTCATTTGGGAAGGGGGATGCAGACGTTTCGTCTCCAGTAAACCTGAAGAGCAACAATCAGGATGCAAATGTTAGTGCAAATGGAGAATTGCAAAATGAGAATCGTGAAGCAGACAATGTAAAA------------CAAGGACGCCGTAGCAGAGAATTGGGTCCTAAAGAACTCAAAAAAGAGAAACAAGACAGTAACTCTGTTACGATAGTTACTGCTGTGGAAAACATTTCAAAAACAGAAATAACTAAAAACGCACAGAGTAAAGTGGTAGACAACAAATGGAAACCTTTGCAGGGTGTA---AGTCTGCAGTCAGCAACTAATGCTGTAGAAATTAAAAATGTGCCCCCTGAGTCTAAACCACCAGGCTTAAGAATAGAAATAAAAAGTAAAAA----------------------------------------------------------------------------------------------------------------------------------------------------------------------------------------------TGAGCCTGTGCTCCAGAAAATAGATCTTGAAACAATGTCATACATCAAGACAATTAATTTAAAGGATTATAACTGCATTCCTCAGTCTTTGGCTTACACACACCTTGGAGGATACTATTTTATCTCCTGCAAACCTGATACTACAGGAGCTATTCCACCTCAGCTGATAGTGGACAGTGTTACCGACTCTGTGATTGGATACAATGGTGATGTAACAGGCTCCCCATATATTTCTCCAGATGGGCACTATCTTGTCAGCATTGATGATATCAAAGGTCTCATGAAGGTCCAGTCCATTACAATCAGAGGAGAAATACAGGATGCATTTGACATTCACACTAACCTACACATATCTGACGTGGCTTTTCAACCATCGTTTACTGAAGCCCATCAATACAATGTCTATGGTAGCTCTAGCACTCAAACTGATGTACTCTTTGTTGAGTTGTCCTCTGGCAAAGTTAAAATGGTGAAGAGCCTTAAGGAGCCCCTTAAGGCAGGAGAATGGCCTTGGAATAATAAGAATCGGTTAATCAAGGACAGTGGCCTCTTCGGTCAGTACCTGATGACACCTTCAAA-GAATCC-TGTTTATTCTAGATGGACGACTCAATAAATTAAAT---------------------------------------------------------------------------------------------------------------------------------------------------------------------------------------------------------------------------------------------TGTAGCAAGAACCGGCTGGCATCTCGGCAAAGCTTCTGGGCAGAGCTGAATGTGGCTCGTCTATGCCATGAGAATGTGGTGCGTGTTGTAGCTGCCAGTACATGTGCCCCTTCCAGCCAGGATAGTCTGGGCACCATCATCATGGAGTATGCAGGCAATACCACCCTACATCATGTCATTTATGGGACTGGCTGTGCACAGGGAATAGGAGAGGATGGTAGAGCTGGATGTGGGGGCGAGCCATTGAGCATAGTCCAGTCCCTCACCTATTCCTGTGACATTGTGACTGGCTTAGTTTTCCTTCATTCACAATGCATTGTGCACCTGGACTTGAAGCCAGCTAACATATTCATCACTGAGCAGGATGTCTGCAAG------------------------------------------------------------------------------------------------------------------------------------------------------------------------------------------------------------------------------------------------------------------------------------ATGCACCCCTCCATCACCTCTTTGCTCCTTATCGCCCTATCCACAAGC---ACTATTATTACAATATCAAGCTACCATTGAATATTCGCTTGAGCTGGATTGGAAATTAATATACTCTCTATACTACCCCTAATCTCAAAAGAACACCACCCCCGAGCCGTAGAAGCCACCATAAAATATTTCATGACACAAGCCGCCGCCTCAGCCATATTAATCTTCGCAAGCACCATTAATGCTTGACAAACTGCCCAATGAGACATTTCATTACTCACACCCTCAACACCAATAATAATATTAACACTAGCTATTACCATAAAACTAGGCTTGGCCCCATTCCACTTCTGATTACCAGAAGTATCATTAGGAACAACCAACTCAGTTATATTAATTATCACAACATGACAAAAACTGGCCCCACTAGCCATCATTATTCTATTACATAACTCATTAAATCATCACTTATTGACCAGCCTCGGTCTTTTATCTATGGTAGTTGGGGGGTGAGGAGGAATGAACCAATTACAAATTCGAAAAATTATAGCATACTCCTCAATCGCCCATATAGGATGAGTAGTTATAATTTTACCAAAAGCCCCAGACCTATCCCTACTGTACCTTATACTATATATTATGTTAAACCTCACAATATTCTTAATTATTATTTCCACCGCCCTAACCAAGCTGACAAGCCTTTTTTCAACACAAAACAAATCATTCCCCATAATAATCTTGATAGCCCTAACCCTGCTTTCAATAGGAGGCCTACCACCCATAACAGGATTTTTACCAAAATGATTAATTCTACAAGAACTAATCTACCAA---CACCAAACACAAATGGCCACTCTAGCATCCTTATCCACCTTGCTCAGCCTCTTCTTTTATCTCCGCCTAGTATTCAACGCATTTCTAACCACTCCACCAAACACCTCAAATGTGACAAAAAACTGACGAAACCAAACCAAC---CACCACATTTTACTCCCACAACTAATAATCTTGTCCTTAATATTACTTATTATTACCCCACTAGTTATTAGCCTATTT---
	Agama_agama						---TTAATGATAGGGCACACCAATGTAGTAGTCCCAAGATCCAAACCTTTGATGCTGATTGCTCCAAAACCACAGGATAAAAAGCCCATGGGACTTCCTCAGAGGATGGGCCCCTTGTCTCCTGGAAGTGTCCGGTCTCTTTCATCGCAGCAAATGATGAATCGACTGAATATACCAAAGCCTACTTTAAATTCAGGAGGTGTGAATATGATGTCCAATGTTCATTTACAGCAAAACAACTATGGAGTGAAATCAGTACCACCAAGTTATGTTAGTCACGCAGGAGGGAGACTTAGCCTCGGTGGTAGCTCCCCCGTTTCTCTTTCTCAGCAGTCTCAATCAATAAAGCAGTTTTCCTCAAGTGGAAATGGAAGGTCCTATCCT---CTTGGAGGGGAACCAAGATCACAGGCTTCAGCAAGGTACTCTCTTCAGTCTGCTAACTCATCTTCACTTTCATCCAGTTCATTGAAACCAACATCGTTAGCT---TCTCAGGCAGCGTCCCGAGTGTTAGCCCAGCCTACATCCAAGCCTCTTGGAGCTGGTACTACA------------ACTACTTCTCCTGTTAATACGTCATCAACACAGAAGTGGAAAATTTGTACAATCTGTAATGAGCTGTTTCCAGAAAATGTGTACAGTGTTCATTTTGAGAAAGAGCACAAGGCTGAAAAGGTGCCTGCAGTAGCTAATTATATAATGAAAATACATAATTTTACCAGTAAATGTTTATACTGTAATCGCTACTTGCCTACTGACACATTGCTTAATCACATGCTAATCCATTAAAATCTCCTCCTCCTTTGAGAGGAACCTTTTTGCAGATACCAGAGATGAACTGGGCAATGTAATGGCTGGTGAATGGCAAGATAGTATTTTGCCAGTAGGAAACAACAGCATCCTCAAACAGGAACAGACTGCGTGCCCAGAAGAAAGTAATATAATACTTCCTGACGACAGTGTGGGACTTTTTCAGGATACCAAAAATAATGAACTGTACAACATCATGAAAACGCTAGGTGTTGACTTTGAAGATATAAAA---TGTTTTCAGCAAGATGAAGAATTTTTTAAAAATGAACTCTCTGGCATGGAGGACATTAGAGACATTGACATAACTGATGAAATATTGACATATGTTGAGGAGTCATTGAATAAAACGGACCTCTTGTATTCAGGCTGCCAGCAGCAGCAG------------TCAGTGGCTCAGAACTCCACCTGTGTAATGCAGCAGGAGATTGATCAGGAAGTAAAAGAAAGAGCCATCTCCTGTATGGGCCAAATTATCTGCAGTCTTGGTGACAATCTTGGCTCTGACCTACCTAGTACACTTCAGATCTTCCTTGAAAGACTGAAAAATGAGATCACTCGGCTAACCACTGTGAAGGCTTTGACACTGATAGCTGGTTCTCCTCTGAAGATAGATCTCAGGCCAGTTCTGGGAGAAGGTGTCCCTATTCTTGCTTCTTTCCTCAGGAAGAACCAGCGAGCTTTGAAACTTGGAACTCTTGCTGCTTTGGATATCTTGATCAAAAACTACAGTGACAGCTTGACAGCAGCTATGATTGATGCTGTCCTGGATGAGCTTCCACCTCTTATCAGTGAAAGTGACATGCATGTTTCACAAATGGCCATAAGTTTTCTGACCACCCTAGCTAAAGTTTATCCTTCTTCCCTTTCAAAAATCAGTGGCTCCATACTGACTGAACTTATTGGGCTAGTGAGGTCCCCACTGTTGCAGGGCGGAGCACTTAGTGCCATGCTAGAATTTTTCCAAGCTCTAGTTGTGACGGGAACAAGTAACTTGGGATATATGGATTTATTGCGGATGTTAACGGGGCCAGTGTACTCCCAGAGTACAGCACTTACTCATAAGCAGTCTTACTACTCCATTGCCAAATGTGTAGCGGCCCTTACACGAGCTTGCCCCAAAGAGGGCCCAGCGGTAGTGGGTCAGTTTATCCAAGATGTCAAGAACTCAAGGTCTACAGATTCTGATTGTGCTTCCTTTCCTTGTTTCAACGGGGGGACCTGCCAAGATGGAGTGAATGACTATTCTTGCACCTGCCCCCCAGGATACAGTGGGAAGAACTGCAGCACACCTGTCACCAGGTGTGAACACAGCCCTTGTCATAATGGGGCTACATGCCATGAGAGAAACAACCGTTATGTCTGCGAGTGCGCTCGCGGATATGGAGGCCTTAACTGCCAATTCCTCCTTCCTGAACCAGCTCAGGGGGCTGTCATAGTTGATATCACAGAGAAATATACTGAAAGACAAAGCTCTCAGTTTCCTTGGATTGCAGTGTGTGCCGGCATCATCCTAGTCCTAATGCTCTTGCTGGGCTGTGCTGCCATTGTCGTCTGCTTCCGACTGAAGGCACAGAAGAGGCAGCACCAGCCGGATGCCTGCCGGAGT---GAATCCGAAACCATGAACAACTTGGCCAACTGTCAACGGGAGAAGGACATCTCTGTCAGTGTCATTGGCGCCACCCAGATTAAGAACACCAATAAGAAAATAGACTTCCATAGCGATAATGCTGACAAAAATGGCTATAAAGCCAGAAGCAGTAGCGGG---ACCCTGCCCAATGGGTTCAACTTGCAGCTAGGGGGTCCC---GGAGCCAAGAAGCAGCGGTGCGGGTTGCCCCGCTGGAGCCGCCGGGAGATTTGCCTCCTTTCGGGTTTGGTCTTCGCCGCCGGGCTGTGCGTCATCCTGGGATGCATCCTGGTGCTGAAGTTCCTCGCCATGGAGCACGACGCCTACTGCTTGGAAGGGTGCGAGGAGCGCAAAGCCTTCACCAAGGCCTCCCGGTTCATCGCCACCAACATTGACCCCACCATTGACCCCTGCAAGGACTTCTACTCCTTCGCCTGCGGCGGGTGGCTGCGGCGCCACGCCATCCCAGAGGACAAGCTAATCTACGGCATCATTGCCGCCATCGGTGAGCAGAATGAGGAGAAACTCCAGCGGCTGCTCCTGCGGCCCGTCCGGCGGCCGTACCCGGCGTCGGCCGAACGTAAGGTC---------------------------------------------------------------------------------------------------AAAGACATGGTTGTACAGCTCCTGTCGAGTGAAGAACTGGAGACGGAAGATGAGCGGCTAGTGTACGAGTCGGCCATGAACTGGATTCACTATGACCTGAATAAGCGCCACTGTTATCTACCAGAACTGTTACAGACGGTGAGGCTGGCTCTTCTGCCAGCCATCTACCTAATGGAGAATGTAGCCACTGAAGAACTTATTACCAAACAGCGGAAGAGCAAAGAGATTGTAGAGGAAGCAATCAGGTGCAAATTGAAGATTTTGCAGAATGATGGCGTAGTCACCAGCTTGTGTGCAAGGCCTCGAAAAACTGGGCATGCCCTGTTCCTTTTGGGAGGACAGACCTTCATGTGCGACAAGTTGTACCTCGTTGACCAAAAAGCAAAGGAGATCATTCCAAAAGCTGACATTCCGAGCCCAAGGAAAGAGTTCAGCGCATGCGCGATTGGCTGTAAAGTTTACATTACTGGTGGCCGGGGATCTGAGAACGGGGTCTCCAAAGATGTTTGGGTGTACGATACGCTTCACGAAGAGTGGTCTAAGGCTGCCCCCATGCTAGTTGCTCGGTTTGGCCATGGTTCTGCTGAACTCAAACACTGTCTTTATGTTGTCGGAGGGCACACGGCAGCCACTGGTTGCCTCCCGGCATCTCCCTCAGTATCTTTAAAGCAAGTAGAACAATATGACCCGGTGACAAACAAATGGACAATGGTCGCCCCACTTCGAGAAGGCGTAAGCAATGCAGCGGTAGTCAGTGCAAAGCTGAAACTATTTGCTTTTGGTGGCACCAGTGTCAGCCACGATAAGCTACCCAAAGTTCAGTGTTACGACCTGTGTGAAAACAGGTGGACAGTTCCAGCCACCTGCCCCCAGCCGTGGCGATACACCCTGTACCTTTCCAGCATGGCTTTCTCGGACCTGTTGATCTTTCTGTGCATGCCCCTGGATCTTTTCCGCCTCTGGCAGTACCGGCCGTGGAACTTTGGGGACCTCCTCTGCAAGCTCTTCCAGTTTGTCAGCGAGAGCTGCACCTACTCCACCATCCTCAACATCACCGCCTTGAGCGTGGAGAGGTATTTTGCCATCTGCTTCCCTCTCTGGGCCAAGGTGGTGATCACCAAGGGCAAAGTCAAGTTGGTGATTCTAGTGCTCTGGGCAGTCTCTTTTGTCAGCGCGGGTCCTATCTTTGTGTTGGTTGGGGTCGAGCATGAGAACGGGACGGATCCCCTGGACACCAATGAGTGCCGAACCACAGAGTATGCGATTCAGTCAGGACTCTTGACTATTATGGTGTGGACCTCTAGCGTCTTTTTTTTCCTGCCCGTGTTTTGCTTGAACTGTACATCAACTACTGCCAAACTGGCTGTGATATGGGTTGGGGCTCTCTTGCTGGCACTTCCTGAAGTAGTTTTGCGGCAGTTGACTAAAGAAGACTCCGAAATCAGTGGGAGCCCTCCCATAGAACGTTGTGTAGTCAAGATCTCTCCCCACTTGCCTGACACCGTCTACGTTTTGGCACTCACATACGACGGCGCAAGGCTGTGGTGGTACTTCGGCTGTTACTTTTGTCTGCCCACCCTCTTCACCATTACTTGCTCTTTGGTGACAGCAAGGAAAATCCGAAAGGTGGAGAAGGCCTGCACAAGAGGAAACAAGCGGCAAATTCAGCTGGAAAGCCAGATGAACTGCACTGTTGTAGCGCTGACCATTTTGTATGGCTTCTGCATCATTCCAGAAAACATCTGCAATATAGTCACAACCTATATGTCCACTGGAGTGTCCCAACAGACCATGGACCTTCTCCACCTCATTAGCCAGTTCCTGTTGTTTTTTAAATCATGTGT---CCTGAAGTCTCCAAAGCCAATCGGACCAGGACTAAAGTGACCATCCGTCTTTTTCAGCAGCAGAAACTGCTG---AAGTACAACTCCCAAGGAACAGAAGAGGATGGCAGCCTGAAGGGAGAGAAAGGTGAAATTCTCATTTCTGAAAAGGCAGTTGACACTCGCAAAAGTACCTGGCACATTTTCCCGGTCTCCAGCAGTGTGCAGCGCCTCCTCGATCAGGGAAAGAATTCCCTGGATGTGCGGATTGCTTGTGACCAGTGTCAAGAAACTGGAGCCAGTCTAGTTCTGCTGGGTAAGAGGAAAAAAAAGGAAGAAGACACGGAAGGCAGGGAAAGGGAAGGC---AACGAAAGCATAGCGGAAGAAGAGAAAGAACAATCGCACCGGCCTTTCTTAATGATGCTTGCCAGGCATTCAGAAGACCGCCAGCATAGGCGGCGGAGGCGGGGTCTGGAGTGTGACGGTAAAGTCAACATCTGCTGCAAGAAGAACTTCTTCGTTAGCTTCAAAGACATTGGCTGGAATGACTGGATCATTGCCCCAACAGGCTACCACGCCAACTACTGCGAAGGAGACTGCCCCAGCCATATCGCCGGCACATCAGGATCCACCCTCTCTTTCCACTCCACCGTTATCAACCACTACCGCATGAGGGGCCACAGCCCTTTCTCCAACCTCAAGTCATGTTGCGTACCCACCAAGTTGCGGCCCATGTCTACCTTTTCAGACAAATACAAACTTAGTAGTGAAGGGACTCTGGAAATATCAAACATTCAGACTGAAGATTCAGGAAGGTACACATGTGTAGCTCAAAACATAGAAGGTGCTGATACACGAGTAGCTACAATAAGAGTGAATGGAACCCTTCTGGATGGTACTCAGGTGCTGAAAATATATGTCAAGCAAGCGGAATCTCATTCAATCCTGGTTTCTTGGAAGGTTAATTCAAATGTTATGACCTCCAATTTGAAGTGGTCATCCGCAACCATGAAGATTGACAACCCCCACATCACCTATACTGCTAGGGTTCCTGTTGATGTGCATGAATACAATCTCACACACTTGCAGCCCTCCACTGACTATGAAGTCTGTCTCACTGTATCAAACATCCATCAGCAAACTCAGAAGTCCTGTGTTAATGTAACCACCAAAAATGCAGCCTTTGCACTTGACCTCACTGACCAGGAGACAAGCACAGCCTTGGCTGCAGTCATGGGATCCATGTTTGCTGTTATTAGTCTTGCCTCTGTTTCTGTCTATGTTGCTAAGAGGTTTAAGAGAAAAAACTATCACCATTCCTTGAAAAAGTATATGCAAAAGACCTCCTCTATCCCCCTGAATGAACTGTACCCTCCACTTATTAATCTCTGGGAAGGTGATAGTGAAAAAGACAAAGAG---------------------------------------------------------------------------------------------------------------------------------------------------------------------------------------------------------------------------------------------------------------------------------------------------------------------------------------------------------------------------------------------------------------------------------------------------------------------------------------------------------------------------------------------------------------------------------------------------------------------------------------------------------------------------------------------------------------------------------------------------------------------------------------------------------------------------------------------------------------------------------------------------------------------------------------------------------------------------------------------------------------------------------------------------------------------------------------------------------------------------------------------------------------------------------------------------------------------------------------------------------------------------------------------------------------------------------------------------------------------------------------------------------------------------------------------------------------------------------------------------------------------------TTTCTGATCGGCATATGGGCAGCTCCAAAATCCGAAGATAATGCACCGCTGGGGTCTCCTGCCACATCTGACATTTTGGAAAGCAGACGGACTAAACC-CACCA-GTTTTGAAAACAACTCGGCACAGAGACCAAAACCAGGCTGTTGTTGGGAAAGTAGAGGACAGAAAAACAGGA---AAATATGCAAACGTCTTTGTGGATCCAAAGCTTTTTCAGAAGAGGCGCTTCCAGTCTCCTCGGGTTTTATTCAGCACCCAGCCACCACCTTT-TCCAGGGATGGGCAGAGCATGGAGTTCTTAGACAGTACAGACACTCTGAATAGGAATATCCGGGCCAAGCGTGCAACTCATCCTGTACATAACCGAGGAGAGTACTCTGTATGTGACAGTGTTAGCGTGTGGGTCAGCAACAAAACCACAGCAACGGA-ATCAAAGGCAAAGAGGTGACTGTGATGCTGGAGGTAGACTATAACAACGCTGCTTACAAGCAGTACTTCTTCGAGACCAAGTGCAGAGACCCTAAACCAGTATCCAGTGGATGCAGAGGCATTGATGCCAGGCACTGGAATTCCTACTGC-------------------------------------------------------------------------------------------------------------------------------------------------------------------------------------------------------------------------------------------------------------------------------------------------------------------------------------------------------------------------------------------------------------------------------------------------------------------------------------------------------------------------------------------------------------------------------------------------------------------------------------------GTCGCGCAAGGAGCAGAAAGAGACCACCTTCTACACCCTGGTGTGCGGCTTGGCCGTGACGGACCTGTTGGGCACCTGCCTGGTCAGCCCGGT-ACCATCGCCACCTACCTGAAGAACGAGTGGCC-GGCGGGCAGCCGCTGTGCGAGTACAGCACCTTCATCCTGCTCTTCTTCGGCCTCTCCGGCCTGAGCATCATCTGCGCCATGTCCATTGA-CGCTACCTGGCCATCAACCACGCCTACTTCTACAGCCACTACGTGGACAAGAAGTTGGCCGCCCTCACCCTCTTCGCCATCTACGTCTCCAACGTCCTCTTCTGCGCCCTGCCCAGCATGGGCTTGGGCAGCACCACCCTCCAGTACCCGCAGACCTGGTGCTTCATCGACTGGAGGACCAACGTCTCCACCCACGCCGCCTACTCCTACATGTGTATTGCATATGGTTTCATCAGAACGTCCAACTGACCTCAATGAAAACTACAATAAATCAGCAGAAGACCCAGAGAAGAATGATGTCTCTGAGAATACAGACAAAAAGCTGGAACACAACTTGAGTTTTGAAATTAAAAAAGTACCTCGTCAGGAGGGACCAAGGAGTTTTGATGGGAACGCCATCTTGAACCGGGGGCATGCCATTAAAATTAAAAGTGTCCCCTCTTGTGCAGCAGAGAAGACCTCTCATCCCCAGGAGCAAGGCTCAGGAGATGCCCCTGCAGAAACTTCTCAAGACTCCAGCATAGAATACAGTGCGCAGTCGCTTAATACAGCTCTAATATCCTCACCCGATGCATGCCAGTGTGTTATCAGT---TCTGATGTTCTACAGAGACCAGACTGTTTACCTCTGAAA---GAGAAGGGGCATGCCAGCTGGTCTATACAAGGAACTAAAAATGCACAG------CCATTGCCAACAACAGAGAATACATCTTCAGCTGTTTTAGATCATGTTATGCAAAATTTACCTGTAGTATCACACTCACCATCTCAGGTGGATCCTCCTTCCACTGAACTGGCAGATCATTATGAG---AGTGGCATGCTCCTGTTTAGAGCACCCCTTTGTTTTACAAATCCTCTGCATTCTGATGATTCTGTATGATAACGT-TGCATGCAGGAAAACCCGTCCCTCGAGTTTCAAGATGTCCACGCC---TCCAAGAATATAAAGAAGTTTCCCGTGGAAAAAAAGGAGTTGAAGTTGGCGAGGCTGAAGCACCTCATGCAGCGGTCCCTCAGTGAGTCGGATACAGATTCCAATCATTCTGAAGACCAGAAGAATAC-CCGGTGAAAAGGACGGAGAGGGCAAGGCCGCAGCCCATAGTGGAAAACACGGAAAGCACTGAGAATTTGCACCTCATGATTAAGAGGCACACTTTGGCCTCA---GGGCGCCGGTTCCCATTTGGAATGAAAGCCTCAAAATCTGTGGAT---GACCACAGCCCTTCCCCCACCTCTGAAAGCAGTGACCCTGATAACGAAACCCAGTACCAGAGTGGGACTGTATCTCAAAGCCAAGCATTGGGGGATACCTCCCCGTCCGGCCCCGACCCCGGCATTACTCACAAAGTGGCCACA---------------------------AGTTTGCCGGAAGAGTCAATAAATTCTCTTATTATAAAACTCATTCAGGCTGACATTTTGAAAAACAAAGTATCGAAGCAGATGGTAGATATAAAAGATGGTGCCCAGAAC-CAGTGAAGAAAACAGGAGCGATG---GAGGCAGAG---------------------------GCGGATTCCCAGCGGGTCATTTCAATGGATACAGAATTCCTGAGGCAGCAGAGACGCTACGGCTCCCCCCGAGTCCTGTTGAGTGACAATATTCCCTTGGAGCCCCCGCCCTTGTATCTTATGGAGGATTACGTTGGCAGTGCGGTGGTGGTGAACCGAACCTCCCGGCGGAAGCGGTTTGCCGAAAACAAGAGCCACCGTGGGGAATACTCCGTGTGTGACAG-GAAAGCCGGTGGGTGACGGACAAAGTCTCCGCCATTGACATTAGAGGGCACCAGGTCACCGTGCTGGGAGAAATCAAGATGGGCCCTTCCAATGCCATAGTGTTTTACTCTTATTGGACACCCTGCCCAAAGGATGGCCCTTGTATTAACCCATGTATCACAGACCATTGTGCAGAAAACATTACTGAGATATACTCCAAACTGAAT------GCAACTGAGCAGGAGCAGATAACTAGGGCAGGGCCTTGCTGGCTTTTATATTTGGATCCTGCGCTGTGTCTGATAATGGTTTGCATCCTACTTTACACAACCTACCCGCTGCTGAAAGAATCTGCCCTCATCCTGTTGCAGACTGTTCCCAAGCAGATTGATATTTGCTCCTTGAACGAGAAGCTCCGCAAACTGAAAGAAGTCGAAGCTGTCCATGAACTGCACGTTTGGCAACTCGCAGGGAACCGGATCATCGGCACGGCTCATATCAAATGCAAGGACCCGGAAACGTACATGAAAGTGGCCAAGCATATTAAGGAGATCTTTCATGACGAGGGGATCCATGCGACCACCATTCAGCCTGAATTTGCCATTGTGGACTCAGACATGAGCTTTGAG---ACGATAAGCAAATGTGAACTTCCCTGCAGA---------------------TACAACGTTCTCCGCATCCTCATATGGTTCATCAACATCCTCGCCATCGCGGGAAACCTCGTCGTGTTCATAATTTTGGTCAGCAGCCAGTATAAGCTCACCGTGCCACGCTTTCTCATGTGCAA-CTTGCATTCGCTGACCTCTCCACGGGCATCTATTTGTTGCT-AT-GCCATCAAAGACGTTCAGACCAGAAGCCAGTATTACAACTATGCCATCGACTGGCAAACGGGTGCCGGTTG-AATACAGCAGGCTTCTTCACCGTCTTTGCCAGTGAACTTTCCATATACACCCTGACGGTCATTACTCTAGAGCGGTGGCACACCATCACCTACGCAATGGAACTGGATCGCAAAGTCCGCTTCCGACATGCGATGGTCATTATGTTGGTGGGGTGGGTCTTTGCCTTCGCAGTGGCCCTCCTTCCCATTTTTGGAATCAGCAGTTACATGAAAGTTAGCATCTGCTTGCCCATGGATATAGAGACTCCGCTTGCCCAGACGTACGTCATGTTCCTGTTGGTGTTAAACATCCTGGCTTTTATCGTCATCTGCACCTGCTACATCAGCATCTACTTCACCGTGAGGAATCCCAACGTCTTCTCATCCAACAGCGACACCAAAATCGCCAAAAGGATGGCCATACTGATCTTCACAGATTTCCTCTGCATGGCGCCCATCTCCTTTTTTGCCATCTCGGCATCGCTGAAGATCCCTCTCATCACTGTGTCCTGTATTGGCTTAATCTCTGTAAATGGCAGAATGAGAAACAATATCAAAACGGGTTCTTCTCCTAACTCTGTATCTTCCTCGCCTACTAATTCAGCCATTACACAACTGAGAAACAAGCTGGAGAATGGAAAACCACTTAGTATGTCTGAGCAATCAGGCTTACTGAAAATCAAAACGGAACCACTAGATTTCAATGAATACAAAGTTTTGATGGCGACTCATGGCTTCCCTGGTGCTAGTCCTTTCATGAATGGCAGACTTGGTGCAACCAGTCCAATTGGAATCCATGCTTCTACGCAAAATCCAATGCAGCACTTAGGAGTAGGGATGGAATCACCTTTGCTTGGATTCCCAGCAATGGGGAGC---AATTTAAGTGAGGTGCAGAAAGTCCTGCAGATTGTGGATAACACCGTTTCTAGGCAAAAAATGGACTGCAGCACTGACGAGATCTCCAAGCTGAAGGGTTATCACATGAAAGAGCCATGTTCTCAACCAGAAGAGCAAGGTGTTACTTCTCCTGGTATTCCACCTGTGGGTCTTCCAGTAGTCAGTCATAACGGTGCCACTAAAAGTATTATTGACTACACATTAGAAAAAGTCAATGAAGCCAAAGCTTGTCTCCAGAGCTTGACTACGGACTCAAGGAGGCAGCTCAACAATATTAAAAAAGAAAAGCTACGTACCCTAATAGATTTGGTAACTGAAGATAAAATGATAGAAAACCATAGTATACCCACTCCATTTTCATGCCAGTTCTGTAAAGAAAGCTTTCCTGGTCCCATTCCCCTGCATCAGCATGAACGTTACTTATGTAAGATGAATGAAGAAATCAAGGCAGTCCTCCAGCCTCATGAAAACATGGCTCCCAGCAAACCTGGTGTGCTGAAGTTAAGGGCACTGCCGGTGTCAGGGACAAAGACGGAGCTGATCGAGAGGCTCAAGGCTTATCAAGAGCAGAACGGCACAGCTGGCCGAGCGGTTGCCGCTCCAAAGCCCAATACAGCAATTCTCCCGAAAGCTTCGGAGGTGGTGGTCGCCTTCCCAGCAACCAGGCTGAGTACAGGGCCTGCCCTCGTCAGCACGGGCATTACTTCGGCAGAGGTTGTCGTGGCGACAGTCACTGGCAATGGTGTGATGAAATTTGGTAGCACAGGCTCAACCCCCCCTGTGTCCCCCAGCCCCTCCGAGCGTTCGCTGATGAGTGCCATGGATGAGAATTCGACCAGCGCAGATGCCTTTGGGGAGATGGTGACCTCGCCGCTGACTCAGCTCACCCTGCAG---ACGTCACCCGTGCAATTTTTGGTGAAGGAGGAGAGCTCCAAAGGC------AGCACCTGC---AGCACCAGT---CTGGGGGTGAGGGCAGAGCCCTCTGCCAGCAGCAGC---------------CACGGCGGGGGCCAGCGA---GACATGGAGGTG---CAGAACAAAGACCAGATGTTGCAGGAGAAAGACAAGCAGATCGAGGAGCTCACGCGGATGCTGAAGCAGAAGCAGCAGCTGGTGGAGATGCTGAAGCTGCAGCTAGAAAGGCAAAAGCAGTCTCAGCAGCCGCTCTCAGCT------GTGGCTGTC---GGCGAGGAGGGCCCCCCTGCAACTCTGGAGCCACCTGCCTTTTGCACCCAGGTCAAGAGCGAAAAGGGCATTATGAGTTGCCAGTCTTCAGGGCAGCCCAGCTGCTACACCGACCAATTGAAAACCACACAGACCACTAGCCAAATGGACACCTCAGACACAAGCTCCGTGCCAAAGAAAGCAGTGGTGGTGAAGCAGGAGGTGCCAGCCACAGAGACTGAGCCA---TCATGCCAGACCTCACATTTTTTCCTTGGCCAGCAAGTTGGGGGCTTCAGTGACCTCATCAAAGGAACACCTCCCCCC------------------------------------------AGTGTCCCACCTTCCATGAATTTTCATGGAGGTTTA---CACTTTGAACCATCCCTTTTCTCTCAAGCCTTGCCACCTTCGTGTGAGTGTAGTCCTGAAGTCCAGAACTTCAAGGAGACCATTCAGCAACTGGAAGGTCGTTTAGTAAGACAGGATCACCAAATCCGAGAACTCATTGCCAAGATGGAGACACAAAACAGCCAAATGGGGGATCTCAAGCGCACCATTTGCAGTCTGGAGGGAAGAATTGCTGAAATAGAAGCACACCAGTGTAATGGTATTTTTATATGGAAAATAGAGAATTTCAGTATTTATCTCAGAGCCCAGGAAGAGAAAAGGCAAGTTGTGATCCACAGCCCTGGATTCTACACAGGGAAACCTGGCTACAAACTTTGTCTGCGTCTGCATATCCAAGTGCCAAATACTCAGCGTTGTGCCAGCTATATTTCCCTTTTTGTTCATATTATGCAAGGGGACTATGACAGCCACCTTCCTTGGCCATTCCAAGGGACTATAAGACTTTCCATTCTGGATCAGTCAGATGGACCTTCATGGCAGAACCATGAAGAAATAATGGATACCAAGCCTGAACTGCTAGCCTTCAAAGATGTAGGTGCTAGTCATAGTGATGGGGAGATAGAGCAGGAGGAGGAAGAGGAA------CAGAAAGACGAATTGGAA---GTGAAAGCAGAAGAGGGAGTAGAGGCTAAGGAGAACGATAGGCAGCAA---GAAAATCAG------------GAGGAAGTTGTTGAGTTAGTGAAAGAAGATGGGGAAGATACTCTGCCAGTAGATAGTGAACAGGATATAATGGAAACGAGTGAGGCAGATCATTCA---------------GACCCAGTAGAAAATGAGAATAGCAAAGAAGTGGAGCCAGAAACAGAGTCAAATTTCCAGCCAGAACAGGAAGGGCCTATTGCTGCCCTGGAGAAGGAGGAA---GCCAGCAAACCAGAAGCTGAAGTTGCAGCTGAGGTTGAAGCAGAGGAGGCAGAAGAGAAGGAGGCC---GAGCCCACCCCCATA---ATCTCAGAGGCAGAGGCC---CAGCCTCAGTCAGAGCCCGTGGTTCAGCCACAGCCTCCACCACAGTTGGAATCCACTCCAGAT------CAAGAGCCTCAGGTAGACAAAGATGAATCT---GCAGTGGCTGACAAAATGCCTGAAATTCAGGCAGAGCCGGTGCAG-CAGTTACTGGAGAAATAGCAGGCAAGGTTAGGAGCAGGAGCAGAGGT---CGAACAAGGAACAAAACCAGCAAGAGTCACAGCCGGAGTACTAGCAGTAGCACTAGCAGCACTAGCTCCACTAGTAGTAGCAGTGGCAGCAGTTCCAGCAGTGGCAGCAGTAGCAGCCGCAGTAGTTCCAGCAGCAGTAGC---AGCAGTAGCGGAACAAGCAGCCGAGAAAGTAGCAGTAGT---TCTAGTAGCAGTGAGAGCAGGAGTCGAAGCCGAGGCCGT---GGGCACAATAGGGATAGAAAGCGCAGGAGGAGTTTGGATCGGAAGCGAAGG---GATAATTCGGGA---------GTAGACAGAACTCACAAGTCTTCGAAAGGT---AGAAACAGAAGTGCAAAAGAATCAAAGGATAAAAGTTCAAGG------------------ATCTTCATGCTGAAGCATTGGCTGAATGAGCTGCTTCCCTCGACCCTGTGCACCACTTCGGCACTTCTGTATTTATTCCAGGGCTTTTCAAGCAACCTGATGGGATCCCTCATAGTTTCTTATAACTTCTACAGCCTCCACAAACTG---GGCAACAGCGAAGGGGCCACCAAGCAGCCAGTGAGCATGAGATGGGCTGTGCTCACAATTTGGATGGTCAGTTTGCTGATTTGTATTTTGCCTCTGTGTGGTTGGGGCGCCTACACCTCAAACTCCTGGGGATGCTTTACTGACTGTTCCAGTTCTTTCATCTTATTTCTTTTCATCCTTTACTCGCTGTGTTTCTGTCTCCTCATTGTGCTCTCTATTCCTCTCATTTATCAGCTGCTGTGCTCAGATGAACAGCTCCCTCTTTACGATGACTATCATCAAATCGCCCGGGGTTATTTCTCCTCTGGGTCA---CCTTCAGTGGGCAGTCAGACGCCCTCCCTCTCTCCCGAAGACACTGTGATTAAAACCCTGAAGCATTTCCGAGAGGCTTGCCAAAACTCTGACCCAAAAGTCAGGCAAAA-CCAACAGACCACCACTGTAGACTGGGCCACTACGGAACGCAAAAC---------AGCAGCCGAAACTTCACTGTGGATTTTGCTCAGAAGCGCTTTTCGCTGATTCTGGCTCTCACCAAAAGAGCTACTGTCTACTTTGTGGCCATGGTCTACATGTTTCTAGGAGTGTCCATTATCGCTGACCGCTTCATGTCATCAATAGAAGTTATTACATCTCAGGAAAGAGAGATCACGATCAAGAAACCCAACGGTGAAACCACTAAGACAACAGTTAGAGTTTGGAACGAGACTGTTTCCAACCTGACCCTGATGGCCTTGGGCTCCTCTGCACCTGAGATCCTGCTGTCTGTAATTGAAGTGTGTGGGCATGGCTTTACTGCAGGGGACCTTGGCCCAAGTACCATTGTCGGAAGTGCTGCTTTTAACATGTTTGTCATCATAGCACTTTGCGTTTACGTTGTCCCCGACGGGGAGATCAGGAAGATCAAACATCTCCGTGTGTTCTTTGTCACTGCCGCTTGGAGCATCTTTGCCTACACTTGGCTTTACCTGATTTTGTCAGTGATCTCCCCTGGGATAGTAGAAGTCTGGGAAGGCTTGCTCACCTTTTTCTTTTTCCCAATCTGTGTGGTGTTTGCATGGGTGGCCGACAGGCGGCTCTTGTTTTACAAGTACGTCTACAAGAAGTACAGGGCTGGCAAGCAGAGGGGCATGATCATTGAACACGAAGGTGAGGGGCCCCAGTCCAAAGCCGACATTGAGATGGATGGGAAGGTCGTTAATTCCCATGTAGAGAGTTTCTTAGACGGCACTCTGGTCCTAGAGGTGGACGAGAAGGATCAAGATGACGAAGAAGCAAGGAGAGAAATGGCTAGAATCCTTAAAGAGCTCAAACAGAAGCATCCAGACAAAGAAATTGAACAGCTGATAGAACTGGCTAACTATCAGGTCCTGAGCCAGCAGCAAAAGAGCCGGGCTTTTTACCGCATTCAGGCCACTCGCCTAATGACCGGAGCTGGCAATATTCTGAAGAGGCACGCCGCCGACCAAGCAAGGAAAGCGGTCAGCATGCATGAGGTCAACTGTGAGGTCACAGACAATGACCCTATCAGTAAGGATGGGGAGACTCGGAAGATAAAGCACTTGAGGGTTTTCTTTGTCACTGCTGCGTGGAGCATCTTTGCGTACATCTGGTTGTACATGATCCTTGCAGTCTTCTCCCCCGGTGTGGTCCAAGTATGGGAAGGCCTGGTCACCCTGATCTTCTTTCCTGTGTGTGTCATCCTGGCATGGATAGCAGACAGGAGACTGTTTTTCAATAAATATGTGCACAAAAAGTATCGCACCAACAAGCACAGGGGTATTATCATCGAGACGGAGGGGGATCACCCCAAGGGGATCGAAATGGATGGTAAGATGATGAACTCCCACTTTCTGGATGGTCACCTCGTGCCTATGGAAGGGAAAGAGGTGGATGAGTCTCGCAAAGAGATGATCCGAATCCTGAAGGATCTGAAGCAAAAGCACCCAGAAAAAGACTTAGACCAACTGGTGGAGATGGCCAATTACTATGCCTTATCTCACCAGCAGAAGAGCAGAGCGTTCTATCGGATTCAAGCTACCAGGATGATGACAGGAGCAGGGAACATTTTGAAAAAACACGCCGCTGAGCAAGCCAAGAGGAGCACTAGCTTGCATGAGGTGCGGCTGGAGGAGCCCGAGGAGTTCATCTCAAAAGTCTACTTTGATCCCTGCTCCTACCAATGCCTGGAGAACTGCGGTGCTGTCCTCCTGACGGTTGTCCGGAAAGGGGGTGATATCTCCAAGACGGTTTACGTGGACTATAAAACCGAGGATGGCTCTGCCAATGCTGGAGCGGACTATGAGTTTACAGAAGGGACGGTCGTTCTGAAGTCGGGGGAGACCCAGAAGGAGTTCTCCATAGGCATCATTGACGATGACATCTTTGAAGAAGACGAGCATTTCTTTGTGCGTCTCAGCAACCTGCGGGTGTTTGAGGCCGAGGAACCTCCTCCTGAGCTCAACAATCTGCCATATCCCAAGGCCATACTGGCCTCTCCCTGTGTGGCTACAGTGACTATTTTAGATGATGACCATGCAGGGATCTTCACTTTTGAGTGTGATGTGATACACGTCAGTGAAAGCATTGGGGTCATGGAGGTGAAGGTTCTCAGGACATCT------------------GACGTCTTCGACTGCGCTCTCCTAGGGGACCGTGCCTTCCTCATTGAGCCGGAGCATGTCGACACGGTAGGCTACGGCAAAGACCGCTCCGGCAGCCTCCTCTATTTGCACGACACGTTGGAAGATATCAAGAAGGCCAACAATAGCCAGGAG---TGCCTCATCCCGGTCCATGTGGATGGTGATGGCCATTGCTTGGTCCATGCAATCTCTCGGGCACTGGTGGGCAGGGAGCTGTTCTGGCATGCTTTGCGAGAGAACCTCAAGAAGCACTTTATAGAGAACCTCAGCCGCTACAAAGCTCTTTTCCACGATTTCATTGATGCGGCAGAATGGGAAGATATAATCAATGAATGTGATCCTTTGTTCATTCCTCCAGAGGGTGTACCGATGGGCCTTCGAAACATCCATATATTTGGACTGGCCAATGTATTGCATCGGCCTATTATTCTTTTGGATTCCTTGAGTGGAATGCGTAGTTCAGGAGACTACTCCGCTACTTTCCTTCCTGGTTTGATACCTGAAGAAAAATGCATGGGTAAAGATGGCATGTTGAACAAACCAATCTGCATTGCCTGGAGTAGTTCTGGACGTAATCATTATATTCCCTTAGTTGGAATAAAAGGTGCTGCTTTGCCTAAATTGCCTATGAAATTGCTTCCCAAAGCTTGGGGAGTGCCTCAGGACCTTATTAAAAAATACATCAAATTGGAAGACGATGGTGGGTGCGTGATAGGTGGAGACAGAAGCTTGCAAGACAAATACTTGATGAGGTTAGTTACGGCAAGGACAGGGTTGGAAATTGACAAGAATATTGTTAGGAAAAGAGTGCACCTCTTGGGCTTTTCCAGCATGAATCTGAAAGACTATACCAAAATATTCTTCAAAGACGAAGGCTGCCGGACATTAGTTCTCAACCAACTGGAAGCCAGCCCGAACCTGTGCAGCTTGTGCTCGGTGCCTTTGTTCTGTTGGATTGTTTTCAAATGCTTTGATCATTTCCACTCTGCTTTTGACAGCCAGGAGCTCCCAGAAGTCACCGTCACTTTAACAGACATTTTCTTACTGATGACTGAAGTCCACTTGAACCGAGTTCAGAAGACAAACTTGCTGAAGAAGAATATGAGGAGTCAACTGGAGACGTATAGGACCAACAAAGACACCTTGTGCGCGCTGAGCAAAATAGCACACCGGGGGATGCAGAAGTCTCTGTTTGTGTTTGACCAAAACGAAGTTCTC---ACTGACCTCTCAGAGCAGGATTTACAGCTGGGCTTCCTTCGGGCAGTTCCTGACTACGAA---GGCAGTGAATGT---CAGTCTTCCTATGAATTCCTTCA-GTCACTCTGCAGTCCTTTTTCACGGCTCTATTCCTAGTCACGGAGGAGAGAGTGGGTGCCAAGGAGTTGCTCCACTTCTTTGAAGAATGCTCCTCGCTG---GACACGTCGCTGTCCTCTTGCTTGCCGATGGCCTGGTTGAAAAAGCCGTGCCCGAGAGGACCCGATCCTTTCCAGAACAACGAGCACTTCCATTTCACCAACCTCTTCCTCTGTGGCTTGCTCTCCAAGGAGAAGCGCCGGCTCATGAAGCAGCTGGCTCCGTCCGCCTCCCTGAAAAGGAAAAGGAAGGTGCTCTTCTGCTATTTCTTCAGAATCATGAAGTCCCACCTCAAGGGCCTCAGCCGAGCAAAGCAAAAAGAATACAAGCAGAAAGGGACACAAACCTACAGTATTCTTGATGGTGACTTTTCAGATACCCACAATCGATACCTCCTTTGTATAAAAGAAAAAGTTAGTGATTCCGCTGGCCTCTGTCATGCCTATGGGGTATGCTTTGTTGATACAACAGTAGGAAAGTTTTACGTGGGGCAGTTCTTGGATGACCGTCATTGTTCAAGGCTTAGAACTCTCGTTGCCCATTATACTCCTGTGCAGATTCTTTATGAGCGAGGGAACCCTTCTGTAGAAACACAGAAAGTACTTAAAGTATTGCAGCCCTCAACTGTGCAAGAAGGTTTGGCTGCTGGATCTCAATTTTGGAATGGATCCAAAACATTAAAAATCCTCCTTGAAGATGGCTACTTCAAGGACAAGGAT---GACAGTAGTGATCCTACTCTGCCTCCAGTAATCAAATCCATGACTGCAGAGAGTGATTCCCTGGGACTTACTCCCAGTGAAAACAGTGAGCTTGCTCTCTCTGCTCTTGGTGGTTGTGTCTACTACCTTAAAAAGTGCATTATTGACAAGGAAATCTTATCAATGGCTAAATTTGAAGAATATGTTCCGGTGGATGTGGATATTGGAAAGGGAATTGAGTCACAGAGTATCTTTGCTAAAAGCAGCCAAAGGATGGTGCTGGATGGAGTAACGCTAGCAAACCTGGAAGCTT-TGCGGAAAACATTCCGGATCTTCCTGATGATTACAGTGGCAGCTTGGAAGATGCTAATTGTGATTATTTAACAAAACACTTGAAAAGAGTAAATGTTACAGGGAAGCCTCCAAATATTTTAGTTTATATTGGTTCTGACTCACAAAAAGTGAAATTTGAAGAAATAAAGTCAATAATAATGGAATGCATTGATTTTAACATGTATACCGTTTACCAGTTGTTGGAGAAACAGGTTCTGACTGTTCCTTGGCTTGACAACGCATTGCTACTAATAATTGCAACCTCAGATCCCCTTTCAGATGCAGTGTCCAAACAATTTTTAACTTTCATGTCAAAAGGTGGGAAGATTTTGGGTCTTTCAGCCTCTTTCACTTTTGGTGGTATACAAGTGAAGAATAAAAATGAACTGATGGGCACAATTCAAACCTTTGTGTTTTCTGAGGATAAGAGCAATGAGATTAGACTAAATGTACTAGCTAGTGGAAAAGTTTTTGAAAGTGAGACTGCAGAAGAACTCAGCTCAATAAAACCACTAGGTTACTTGGACAATCAAGAGAAAGATATGGTAGTTATCCATCTGAAGCCCGGAAAGCCACGCAGCACCACGAACATTTTTGTCCTCAACCTGAGCATTGCTGACTTGGCCTATCTGGTCTTCTGCATCCCTTTCCAGTCGACTGTGTATATGTTGCCCAGTTGGGCGCTGGGCACGTTCATCTGCAAGTTTATCCACTACTTCTTCACCGTCTCCATGTTGGTCAGCATCTTCACCCTGTCGGCCATGTCGGTGGACCGCTATGTGGCCATCGTGCATTCTCGACGCTCTTCATCCCTCCGGGTGTCCCGTAATGCACTGTTGGGCGTCGGTGTCATCTGGCTGCTCTCCATTGCCATGGCCTCACCTGTAGCTCACCACCAGCGCATTGTCCTCCAGGCAACCATGAACCAGACTTTCTGCTGGGAAGTTTGGCCCAATCTTCAGCACAAGAAAGTCTATGTGATCCTGAGGAGCATGACGGACAAGTATCGGCTCCACCTCTCGGTGGCCGACCTGCTCTTTGTCATCACTTTGCCCTTCTGGTCTGTGGATGCCGTGATCAGCTGGTATTTTGGAAGCTTCCTGTGCAAAGCAGTCCACGTCATTTATACCGTCAACCTGTACAGCAGTGTCCTCATCTTGGCTTTCATAAGCCTAGATAGGTATCTGGCGATCGTACATGCGACCAACAGCCAGAGACCCAGGAAGCTGTTGGCAGAAAGGATTGTCTATGTCGGTGTTTGGTTGCCAGCTGTGCTTTTGACGGTGCCTGATATCATCTTTGCCAGGACTAATCTGGTTGCTGGG------------AAATACGTCTGCCAGAGATTTTACCCTCATGACAAC---------TGGATGATTTCCTTCAGGTTTCAGCATATCTTGGTGGGCCTTGTCCTGCCTGGTCTTATAATACTAACTTGCTACTGCATTATCATTTCGAAGTTGTCCCACTCGAAAGGTCATCAAAAGCGCAAAGCCCTGAAGACAACCGTCATCCTCATTGTTGCCTTCTTTGCCTGCTGGCTCCCCTACCACATTGGCATCAGCATTGACACCTTCGTCCTCCTCGGCTTCATTGGCAATGGCTGTAACTTTGAGGCAGTCCTCCACAAATGGATCTCCATCACCGAAGCCCTGGCCTTTTTCCACTGTTGCCTCAATCCA------------------AAGATGTTGAGGAAGAAACCCCCGATCACCCTCGACTCCACGGAGAGGAACGAGATCTCCTTGGGGGACCTGGAGGGAGAAGACCCCATTGCCCAACTGGAGATCCCGCCCAACGCATTTTACAGGCAAAACGGGCAACCTTACGTGGGGAAAGTGAAAGCCAGCGTGACCTTCCTGGACCCGAGGAACATCTCCAGTGCACCAGTAGCCCAAAGCGACCTGAATTTTGTGGACGACCAAGGGGACATGCTCCCACTACGGACGTACGGCATGTTTTCTATGGATTTCACCGACGAAACGGCCACCGAGTCCCTCAATGCGGGGAAAGTGAAAGTCCACCTCGACTCCTCCCAGGTCAGCATGCCGGAACATCTGGCGGGGATGAAGCTTTGGTCCCTAAATCCACAGACAGGCTTATGGGAGGAAGAAGGGGACTTCCATCTTGACAAGAGCCGGCGCAGCAAGCGAGAGGAGAGGACATTTCTGGTGGGCAATATGGAGATAAGAGAAAGGAGGTTGTTCAATCTGGATGTCCCAGAGAGCCGGCGCTGCTACATTAAGGTCCGCACGTACCGAAGCGAGAGATACCTGCCTAGTGAACAAGTGTCAGGGGTGGTGGTGTCCGTTATCAACTTGGAACCAACCCCAAGGTATTCTACTAACCCAAGAGCTTGGGGCCGCTTCGACAGTGCAGTCACTGGCTCCAGCGGGGCTTGTGTGCCAGCTTTCTGCGATGACCAAAACCCCGATGCC------------------------------------------------------------------------------------------------------------------------------------------------------------------------ATTAGTTAGGGAACATACAATTGAAATTGAAAAACTTCTTGCCCAACAAAAAGCAGATTTGGAGAGAACATTGAATTTACGTTCTGGT---AACACCAGTGAAGACCAAATACACTTAATGAATATTGCAATTAATGAATTAAATTTGATGCTACAAGATGCTAATTACCAGAGAGAAAAGGTAAGACAGGATTTGTCACAACAGCTTGAACTGCTGTCCTCAGACAAGTCATCTTTACAAAATGAAATTGATGATCTTCACCAAGAGTTGAGCTTTGCAAGAGAGCAGATTCAGAAAGCCAAACAAACT-TATCTGAAAAAGATTCCAAGTTACATGAAAC-GAGACATTTCAAAGCACTATTGAAGATCTAAAGGCCCAGCTTGCTTCTGCTTCTGAGATCAAGGAAGAATTGGAATTGAAACACGAAGCAGAAGTTACCAATTACAAAATAAAACTTGAAATGCTAGAAAGGGAAAAGGATGCAGTTTTAGACAGGATGGCTGAATCTCAAGAAGCTGAACTAGAGAGACTAAGGACTCAGCTTTTGTTCAGTCACGAAGAAGAGTTATCAAAACTTAAATATGACTTACAGCGAGAGCATAGATTAAACACAGAAATGCTTAAGGAGAATATGGTTGTGCAAGCTAAACAGCAGTTAGATAACTTACGAGTTGAAATGAGCAAAAAAGTGGAAGAGCTGCAATTTGAGAATGACAGCTTAGTGACAAAACAAAA-GAGCTAACATTAGAGATTTCCAGATTAAAAGATTTGCATCACTCGGTTGTGAGTTCCAAAACGGAAGAAATGATGCTTCAAATCCACAACCTCCAAAAAGAAATAGAGGTTCTTAGAGAGGAGGAAAAAGAAAAGGGTGCACTTGAACAGGAAGTTCAGGAGTTGCAACTTAAAACAGAATTGCTGGAAAAGCAAATGAAAGAACAAGAGGATAGTTTTCGGGAAAAATGTTCATTGCTTGAAACACAAAATAATGTTCTTGCAGAT------------CTGCAACACAAATTAAGGAAATATGCTGTTAAGAAAGTGGAGACAAGCTTAACATATACTGAT---GTTAGTGGCATGTCAGAAGACTTTGATTTGCTAAGAACAATAGAAAATCTGGTAGCTGAAAATGAAAAGCTTATTAAAAAAGATGCTGATCATAAGGAAGAGATTGAGAGATTAAAAAGCACCTTTTCATTTGCTGAGAGAAACCTTGAGCATAATTACAAAGAACTCCAAGAAAAATATGCTTCTCTAGTAAAAATAAAACTGGATTTAGAGGAGGACAAGAACAGACAAGAAGCTGAATACAAAGCCAAGCTCCAAGAATTGGTGGAA---GTTCAGTATTTTCAAGAAGAAACATCACTTGTGGGGAAAACTGAA--------------------------------------------------------------------------------------------------------------------------------------------------------------------------------------------------------------------------------------------------------------------------------------------------------------------------------------------------------------------------------------------------------------------------------------------------CAGTGCCCCAAATATAGGAAGTTCCAGAAGG--A-AGGGAGTGATCA----CCTGCCATGGAGACAAGTTCCAGTATTAAAGA--TCCAGGTAA--TCTTCTGCGTCCCTTCATCATAGTGACTCAAATACTAGTGGTGCTACACAAAAACCTCTTGAATGTGGAACTGTGCAACCAGTTCCAACATATTCAGATGCTCAGTCAGGAATGGAAGAAGCTGGAAAAGAAGAGGTATTGAAAGAGACT------------------GTTCTTCAAAGCATTGAGTGTTCTACAGAGAAGATGGATTGT------------------TCTTTTGACACCCATAATTCT---ATTTCTGCTCATGGACTTTATCCCCCTTCATTCTTAAACGCATATGATCCATATTGTAACTTGACTTTGAGTGGAATGCAAAGCAAT---ACAGAAGGAGCTGAGAAAATGCCCACTGTTACT------------GAAGTTGGAAACTGCGATCCAGTCATTGAAATTAAAGAGGAGGGCCCAACTTTAAACTCTCAGTTATGTGACAGAGGAAACATGAGCAGTGCTTCACCCAGCAGTCGTAGCAGTGTGGAGCGAGAGATAGCAGAACAATTAGCAAAAGGGTTTTGGAGTGATGTTTACAACACAGACACTGCATGTCAAGTAAACTTATCTCCAGCTTCACCTAAAGAATTTTTGGAGCAAAGCTGTACAGACAAGAAAACTGAGTGTCCTTGGTTAGGCATCCGGATTAGCGACAGTCCTGAACATGGTCCTCCGAGAACTTTTACAACATTGAGCTCTGTTGCATGCCCCTTCATCAGCAACCTAAGTAATGAGAACAGCACTGACACCAATAGTGGTGATTGTGTTCCAGAGCCACAACCAGAACAGTGTCCTTATACCTGTGTGATTACTTTGGAGGAAGACTCTGAACAGTTGCATGAAAGCTGCCCCAATGAAAGAAGTGAGCCTCCGAGGACAAGGCAGCTTGGCTTATCCTGGTCTTCGGACGCAAGGCCACTTGGAGGACCTAGGGGGCCCCAATGAGGCCACGAGGGGACTCACATCATTGGCAGACACTTTTGAGCATGTCATAGAGGAGCTCCTGGACGAGAAGCAGGCCGTCCAGCCCAGCAAGGAAAACCAAGATGCAGACTTGTATTCGTCTCGGGTCATGCTCAGCAGTCAAGTGCCTTTGGAACCTCCGCTGCTCTTTCTGCTTGAGGAGTACAAAAACTACCTGGATGCGGCCAACATGTCCATGAGGGTCCGGCGCCATTCTGATCCTGCGCGCCGTGGGGAGCTCAGCGTGTGTGACAGTACGAGCGAGTGGGTAACAGCAGCTGAGAAAAAGACGGCCGTGGACATGTCAGGGGCAACGGTTACCGTTCTGGAAAAAGTCCCGGTACCCAAAGGCCAACTGAAGCAATATTTTTATGAGACCAAATGCAACTCAAAGGGTTATACAAAAGAGGGCTGCAGAGGCATCGACAAGAGGTACTGGAATTCTCAGTGCCGAACTACCCAGTCTTACGTGCGAGCTCTCACGATGGATAACAAAAAGAGAGTCGGATGGCGGTTTATCAGAATAGACA--------AGTGTTGCAATATGTGGCCAAACATGAGAATGCCAAGGAGCTGAAATCTTCCCAGCTCATCAGCCACTTGCACAGAATGGCTTCTGAGGTTCTGCAGAACGGAACGAGCAGGAAGTCCGGAGATGTTGCTCCTAAACATACGGACCTGAAGGAAAAATCTGGTTCTCTGACCAAAGCTGCCGAGGCGCATGGGAAAAATTGTGTGCCTGTGATCCAGAGGACTTTTGCTCACTCCTGCGGAGAGCAGAGCGGCAGCGACACAGACACTGACAGTGGATATGGGGGAGAACTGGAAAAAAGCGACTCCAAATCTGACACGCAGTATTTTAAAAAGGAGTCCGAACTCAAGTATGCTGTCCAGGAAAGAATCAGTTCCATCAAACAAGAGAACGAGGACCCACCAGCCAAAAGGACCAGGATGGAAATATCAGAGGAGGAAGATGACCATTTTAGTGGTGATCTCCTCGGCCCGTCTTCAGGCAGCTTCTTGGGCCCTCACTCCCACCAGCCACCTCTGTGCCTGCCTTTCTATTTAATTCCACCCTCTGCCACAGCCTACCTGCCTATGCTGGAGAAGTGTTGGTATCCGGCCTCTGTGCCTGTCTTGTATCCCAGCCTCCCAGCTTCTGCTGCAGCACTTTCAGGGTTCATGAGCCCAGAGAAAATGTCTTCTCCTTTACTAATGCCTCAGCGACTCCCATCTCCCGCACCTTCTCATTCCCCAATGGACTCGGCTGCTCTGCTCCAGGC-TTGAAGCAGATGTCTCCTCTTATCAAGCCAGGGGGAGAGGCCTCCAAGGACCCGGTCACTGCACTCTTGGACACACGTTTGGTGCATCACAACGCCAGCAAATGGGAAACCTTTGACGTCACGCCAGCCGTGAGGCGGTGGATTGCACACGGACAACCCAATCACGGCTTTGTGGTAGAAGTGGCGCACTTGGAC---AACAAGAGCAGCGCCTCCAAGAGACATGTCCGGATCAGTAGGTCGCTGCACCCGGATGACGCGAGGTGGTCTCAGATCAGGCCGCTACTGGTCACCTTTGGGAACGACGGAAAGGGACACCCTCTCCACAAGCGAGAGAAACGTCAGGCAAAACACAAAGAGCGCAAGCGCCATAAATCCAATTGCAAAAGGCACCCGTTGTACGTTGATTTCAACGACGTCGGGTGGAATGACTGGATAGTTGCCCCGCCGGGCTATAGTGCCTTCCACTGCCGTGGAGACTGCCCCTTTCCACTCGCAGATCACCTCAACTCCACAAACCACGCTATTGTTCAAACTCTGGTAAATTCCGTGAATTCCAAAATCCCCAAAGCTTGCTGTGTGCCCACAGAACTGAGCCCCATCTCTATGCTC----------------------------------------------GGGCCTGCAAGTACGGAGACAAGTGCCAGTTCGCCCACGGCACCCACGAGCTGCGAAACCTGACCCGCCACCCCAAATACAAGACGGAGCTCTGCCGCACTTTCCACACCATTGGCTTCTGTCCTTACGGGCCTCGCTGCCACTTCATCCACAATGCGGAAGAGCGCCGGGCCGTGGCTCGAGAGCCTGCCCTCGGCGAAAGACCCCGCCTCCAACACAGCTTCAGCTTTGCCGGTTTCCCAAGCGCTGTGGCTGCCAGTGGGCTGCTGGACAGCCCCACTTCGATAACTCCTCCGCCTATCATGAGTGCCGATGACCTTCTGGGCTCTCCGACTCTTCCTGACTGTGCCAGCAACCCGTTCACTTTCTCCAGCCAGGAGCTGACCAACCTCTTCGCTCCCAGCATGGGAGTGCAGGTATCCAGTGGGGGTTCTCCCACTCCTTTTCTTCTTCGACCTATGTCTGAGTCCCCCAACATGTTTGACTCTCCTCCAAGTCCTCAGGACTCGCTCTCTGATCACGACGGCTATCTGAGCAGCTCCAGCAGCAGCCACAGTGGCTCGGATTCACCCATCCTGGACACCTCGAGGCGTCTTCCCATC-------CTTGGCCAGCCCCCCCAGGACAACAAGAAAGCGGAGGGC---TCCCCCTACAAAGAGCTGCCT---GCCGACTCCTCTGCCAAGTTCCTGGAGAGC---CACCAGGCCAAGACGAAGCACCACGGCGTGGCCCGCGCGGCCCATGGGCACCAGGCGCCGATTGCAGTCCAAACGCCGCCCCAGGTCAAAGTGTTTCCCATGGGCGCTCAGCAGCCAAAAAACTTTCCC---CCTTCCCCGTCCTTTGTCAAGCTTCAGGTCCCCAAGTCT---GGATCCCCGCTTCCCCAGCGGTCCCTCCTCGTCAAGGCCCCCATCAAAACGCCAGCCTTCCATACCCCCTCCTTGGGGTCCAGCGGGTCC---CACAAGAGCCCCAGTTCGTTGTCCTTAAGCTACATGGGC---AAGCACGTGAGCACCTCT------GCC---GGGCAGCCCTTCAAGTCGTCCTTCGTCGCG------CTCTCCAGGCACGTCGGC---TCCCCCGCTGGCTCCCCGGCGGCC---GTTTCCACCAACCAGAGCTCGCCCTCGGGTTTGCTCCCGGGC---GCTTGT---CTTCCTTCTGCTGGGCAGGCCTCCAGCCGCTTGTCCCCGAGCCCC---ACGGTGAAGAAGACCTCGGTCTCCCAGAAGCTGACTCTGGTCGCTCCGCCCGGGGGTCCAAACG-CAGCTCCAGCGGGGGCA-------------------GGAAGACAGATCTTTCAGCCATTGCATGCCCTTCGAACTGCTGAGAAAGCTCTTCTGCCAGGTTACCATCCATTTGAGTGGGAACCACCCTTAAAAAATGTGTCCAGTAATACAGATGTCGGCATTATTGATGGGCTTTCAGGCATACAACATTTGGTTGATGACTATCCCGTTGATACCATCGCAAAAAGATTTCGGTATGATGCAGCTTTGGTTTCTGCCCTGATGGACATGGAGGAAGACATTCTAGATGGGCTGAAAACTCAGGACTTGGATGACTATTTGAAAGGCCCTTTCACTGTGGTGATTAAGGAGTCATGTGATGGAATGGGAGATGTCAGTGAGAAACACGGCTGTGGTCCAGCAGTCCCCGAGAAAGCGGTTCGCTTCTCTTTCACACTTATGAGCATCTCTGTAGCTCATGGGGATTCGAAGATAAAGATTTTTGAGGAAAACAAACCCAATTCTGAACTCTGCTGCAAACCTTTGTGCTTGATGCTGGCTGACGAATCAGACCACGAGACACTCACAGCCATCCTGAGCCCTCTTGTAGCAGAAAGAGAAGCCATGAAAAACAGTGTATTGATACTTGATATGGCTGGAATCCCTAGAATGTTCAAATTCATCTTCAGGGGTACCGGCTATGATGAAAAACTTGTCCGTGAAGTAGAGGGCCTGGAAGCTTCAGGCTCTACTTACATTTGTACACTCTGTGACACAACGCGTCAGGAGGCTTCTCGGAACCTGATACTTCACTCCATAACGAGGAGTCATTCTGAAAACTTGGAACGCTACGAGGTATGGCGATCAAATCCCTACCACGAGACTGTTGATGAACTACGTGACAGAGTGAAGGGAGTTTCTGCAAAGCCTTTTATTGAGACTGTTCCTTCGATAGATGCTTTGCACTGTGACATTGGCAATGCAGCCGAGTTTTACAAGATCTTCCAGTTTGAAATTGGCGAAGTGTACAAGAACCCTGATGCATCGAAAGAAGAAAGAAAGAGATGGCAGTCAACTCTTGACAAACACCTCAGGAAGAA--------------------------------TCGAGATTGCCGTCTAGTAAGGAGGAAGGCGAGGCCACGTCGGACTCGGATACAGATCCTGATCTTGTCCAGCACAAGGCCAAGTTGGATATGCTGAAGGCAGGCAGGCAGTCCCTTTCCGAGACAGAAAGCTCTCGTTCCCATTCGGGCACCCGGGAAAAATCCAGAAAGCAAAAGCACGGTTCCAAAAGGAACCTCAAAAAAGGGCATTCCAAAAAATCAAAAGAGAAGTCCAAGGGTAAAAAAGAGAAGAAGCATAAGGTTCAGAAACAAAAAGAAACATTTCATTGGCAGCCTCCGCTGGAGTTTGGCTTGGCTGTGAAGGTAAAGGAGGA-GGCAAGAAGCAAACCGTA---GTTGAT---ACTGAAGAT---AAAAATCAGGA-CAGAAGGTGGAAGGTG-TG-TAAAGCGGTCCAAGACAAAACAAGGGATGACGAAAAGCTGCGCAAACAGAAGGCAGTCTCAGACAAAGCAGCAGGT---GCTGCGCAGCCTGCTAACAGTGATGAGGATGTCCAACCGTCTTCTTCAGGTCACGATCAGAATCTGGATAAAAAAGTGGGCACCTCTGAAAGTGCTGGTGCTGCTGAGCTGAAGAATGACAGTGAAGGAGAAGTTAACCAGATG---GATGACATGGATATT--TGCACTCCAGATCATAATTCCCCTGCCAAGGCCGATGTGGAACTCTCT---CCAGTCAGTGTGAAGGTGAACTTCCAGGATATTAAAATTAATCAGAGCACAAAGGTGCATAATAAT---TCCGAAATGAAACATGCCAAACCAGACAGTGAGGCTAAAGAAGGTACCGATACAAAAGAAGGCAAC---AGAGGAAAA------GAGAGCTCTCAACCTCCCACAGGAGCTGCTGCAGCAGGAGATAC-CTAAAAAGCGAAACAGCTGGCCGTGCACAAAGCAGCACCGCGGATCATAAATGGAAACCGCTGCAGGGCGTCGGGAACCCTCCTGTGGCCGCCAGCGCCGTGGAGGCCAGAAATCCGGCCT-----------------------------------------------------------------------------------------------------------------------------------------------------------------------------------------------------------------------------------------------------------------------------------ATACATCAAGACAATTAGTTTAAAGGATTACAATTGTGTTCCAAAGTCTCTGGCTTACACACACCTTGGTGGATATTATTTTGTTAACTGTAAGCCCGACACTACCGGGGCTGTCATACCACAGCTAATAGTGGACAGTGTTACCGACGCAATTATTGGATATAATGGTGATGTAACAGGAACTCCATATGTCTCTCCAGATGGTCACTATCTAGTCAGCATTGATGATGTGAAAGGTCTCTTGAGGGTCCAGACCATTACAGTTAGAGGAGAGATCCAAGATGCCTTTGACATTCACACCAACTTGCACATATCTGATGTGGCTTTCCAAGCCTCATTTACCGAAGCTCATCAATATAATATCTTTGGTAGCTGTACCACACAAACTGATGTGCTCTTTGTAGAGTTGTCAACAGGCAAAGTGAAGATGGTGAAGAGTCTTAAGGAACCCCTTAAGCCAGATGAATGGCCTTGGAACAGTAAGAACCGATTAATTGAAGGCAGTGGGCTCTTCGGTCAGTATCTGATGACACCTTCCAAGGAATCCTTGTTTATTCTAGATGGACGACTCAACAAGCTGAATCCCTCTGTGAATGCACGACCCTGCAGTAGTCCTCTGGTGTTTCCGGCCAAAGGTGAAAAGTTATTTTCTGAGAAACATTTTTTCCCTAGGGCATGCCGGCTACCCTCTCGCCTTGCTTGGTGTTCAATAGACTGGAAACAGTTGTGTTTGCTGCACCTTCTGGGCTCTGGTGGTTTTGGTTCGGTGTACAAGGCTATTTACTGTGGAACTACAGTGGCAGTAAAGCAGGTAAAGAAATCTAGTAAGAATCGTTTGGCATCACGACAGAGTTTCTGGGCAGAACTAAATGTGGCACATCTTCACCATAACAATGTGGTGCATGTAATAGCTGCCAGCACATGTACTCCTTCCAGCCAGGATACTTTGGGCACCATAATAATGGAATATGTAGGTAACAGCACCCTGCACCATGTAATCTACGGAACTAGCTGCACAACAGCAGAAAAGAAGAATGATGGGCTTGGATGTGGCTATGTGTGTTTAAATTTAGCTCAAGCTGTACTCTACTCCTGTGACATTGCAGCAGGTTTAGTCTTTCTTCATTCACAGCTGATTGTGCATTTGGATTTAAAGCCTGCTAACATATTCATCACGGATCAAAATGTTTGCAAGATTGGAGACTTTGGATGCTCCCAAAAGCTAGAGGATCCAGTATCATCAGGTTCCCAACTTTGTCAGCAAGGGGGAACGTATACTCATCGTGCTCCTGAACTCCTTAAAGGTGAGAGAATTACACCTAAGGCAGACATCTATTCTTTTGCCATCACCCTGTGGCAAATGGTTACACAAAAAGAGCCTTATTTTGGTGACCGTCAATATGTACTCTATTCTGTGGTAGCTTACAACTTGCGTCCTTCTCTGTCTGATGATGTTTTTAAAAGTTCGACCATGACACTGCTCCCAACGCCACTAGCATTAATATGCCTTCTAACCCCAACAACCTTACTAGCCATAATCTCAAACCACTGAGTCCTAGCATGAGCCGGACTAGAAATATCAATAATAACCACCTTATTATTAATTCAAAAACCTAAAACAACCCGATCAAACGAAGCAGCAATTAAATATTTCATTACACAGGTAATTGCATCAACAATAATACTTGCCGCAGCAATAATTAACATACTTTACACCGGGTCGTGAAACATTATACAGATGGACAACAAATTCTCAACCACATTAACCATTATATCCCTGGCACTTAAAATAGGGGCTGCCCCAATACACTTCTGACTACCAGAAGTACTGCAGGGCTCGCCCCTCCCAGCAGTATTTATTATTACAACATGACAAAAAATTGTACCAACAGCACTAATGTGTATGATTTGAAAAAACGAACACTTCTGAACACTCACAACTATCGCAACCCTGTCAATCCTAATTGGAGGACTTGGCGCTATTAACCAGCCACAAATACGAAAAATTATTGCCTTTTCATCAGTTAACAGCACAGGATGGACACTACTCATTATAGCTCTCGACAACCTACTTGCCTTAATTAACATAATAATCTACATCAATCTAATTTCAATCATTCTATACACCATAACAAAACTCCCATCAAAAACCCTACAAAACTGAACCATGCTATACATACGACTACAAACCCTAGGCCTAATAACAGCACTAGCAACACTAGCAACTAGTGGACTACCACCAACAGCAGGATGGGTGCCAAAAATAGCGACCCTAGATCGAATGCTAGAACAACACCAACTAACAATTGTAGCAACTACACTAACCCTATTATCACTAATCACCTTACTATTTTACATTCGAATAACCTATATTTCAACAATAATATCTAACCCATCAACAACAAACACTCAAACAAAATGACGACCTAAAGAACAAACTATGCAATGACTCCCAGTACTGACATCCAACATCATCACCACATTTATTCTACTACCAGCCATCATACCGTAT---------
	Agkistrodon_contortrix			ACAGCAATGATAGGCCACACTAATGTGGTAGTCCCAAGATCCAAACCTTTGATGTTGATTGCTCCAAAACCCCAGGATAAAAAGCCTATGGGACTTCCTCAGAGATTGGGACCCCTATCTCCTGGAAATGTTCGTTCTCTTCCATCACAGCAAATGATAAATCGACTAAATATACCAAAGCCTACACTGAATTCA---GGAGTTAATATGATGTCCAGTGTTCACTTACAGCAGAATAACTATGGAGTGAAATCTGTACCACCAAGTTATGTTAGTCATACAGGA---CGGCTAAGTTTAACTGGTAGTTCCCCAGTTTCTCTATCCCAGCAGTCTCAATCCATGAAACAGTATCCTCCCAGTGGAAATGGGAGGCCGTACCCT---CTTGGAGGAGAACCAAGACCACAGACCTCTGCAAGGTACTCTCTTCAATCTGCCAACTCTTCTGCACTTTCATCAGGTGCATTGAAATCAACACCATTAGCTCAGTCTCAGGCAGCATCCAGGGGCTTAGCCCAGTCCACGCCCAAACCTCTTGGAGCAAGTGCTACAGCTGCT------GCCGCCGCCGTTGTTAATACTTCATCAACACAGAAATGGAAAATTTGTACGATCTGCAACGAGCTGTTTCCAGAAAATGTGTATAGTATTCATTTTGAGAAAGAACACAAAGCTGAAAAGGTGCCTGCGGTTGCTAACTACATAATGAAAATACACAATTTTACTAGCAAATGTTTATACTGTAATCGCTACTTGCCAACTGATACATTGCTTAATCATATGTTAATTCAT--------------------------------------ATAGTAGAGGTGAACTGAGCAGCATGATGGCCAGAAATTGGCAGGATGCTCTTTTATCAGTAGGGAATAATAGCATCCTCAAACAGGAGCTGACTGACTGTCCTCAAGAGAGTAACTTGATGGTTCCCGAAGAAAATGTAGGGCTTTTTCAGGATAACAAAAACAGTGAATTGTTCAATATCATGAATATGCTTGAGGCTGACTTTGATGATATAGACTTTAGTTTTCAGCAGGACGAGGAGTTTTTTAAGAATGATTTTGCTGGTGTGGATGACATTAGAGACTTTGACATAACTGATGAAATCTTGACCTATGTTCAGGAGTCTTTAAATAAGACAGATGTCTTGTATTCAAGTTGCCAGCAGCAGGAG------------CCCATGTTTCAGAATTCTGCTTGTTTAATGCAGCAGCAA---GATCAAGAAGTAAAAGAGAGAGCAATTTCTTGTATGGGCCAAATCATTTGCAGTCTTGGAGACAATCTTGGTTCTGATCTATCCAATACTCTTCAGATATTTCTAGAGAGACTAAAAAATGAGATAACTCGACTAACCACTGTGAAGGCTTTGACTCTGATAGCTGGTTCACCTCTGAAGATAGATCTGAGGCCAGTTTTAGGAGAAGGTGTTCCTATTCTTGCTTCTTTCCTCAGAAAGAACCAACGTGCTTTGAAACTTGGAACTCTGTCTGCTTTAGATATATTAATAAAAAACTACAGTGATAGCTTGACAACTGCTATGATTGATGCTGTCCTAGATGAACTTCCACCTCTTATTAGTGAGAGTGATATGCATGTGTCACAAATGGCCATCAGTTTTCTGACCACTCTGGCTAAAGTTTATCCTTCTTCACTCTCAAAAATCAGTGGCTCTATATTGAATGAACTTATAGGGCTGGTACGGTCACCGTTATTGCAAGGTGGAGCACTTAGTGCCATGCTAGAATTTTTCCAAGCTCTGGTTGTGACTGGAACAAGCAACTTAGGATATATGGATTTATTGCGCATGTTAACAGGTCCGGTGTACTCTCAAAGTTCAGCACTTACTCACAAGCAGTCTTATTATTCAATTGCCAAATGTGTAGCTGCCCTTACACGAGCATGTCCTAAAGAAGGACCAGCAGTTGTGGGTCAATTTATCCAGGATGTCAAGAACTCAAGATCTACAGATTCC------------------------------------------------GTCAACGACTATTCCTGCACCTGCCCTCCTGGATACAATGGAAAGAACTGCAGCACTCCTGTCAGCAAATGTGAACATGGTCCCTGCCACAATGGGGCTACTTGCCATGAAAGAAACAACCGTTATGTGTGTGAATGTGCACGTGGTTATGGAGGCCCCAACTGCCAGTTCTTGCTTCCTGAACCCCCTCAAGGGGCAGTCATTGTTGACATCACCGAGAAGTACACCGAAGGTCAGAGCTCCCAATTCCCGTGGATTGCAGTGTGTGCTGGAATTATCCTGGTCCTTATGCTCTTGCTGGGCTGTGCTGCCATTGTGGTCTGTTTTCGTCTCAAAACACAAAAGCGGCAGCCTCAGCAAGATGCCTGCAGGAGTAGTGAAGTTGAGACCATGAACAACCTGGCAAACTGTCAGCGAGAGAAGGACATCTCCATAAGTGTCATTGGTGCCACCCAGATTAAGAATACTAATAAGAAAATAGACTTCCACAGTGAAAATGCTGACAAAAACGGCTACCCA------------------------------------------------------------------------------------------------------------------------------------------------------------------------------------------------------------------------------------------------------------------------------------------------------------------------------------------------------------------------------------------------------------------------------------------------------------------------------------------------------------------------------------------------------------------------------------------AAAGATACGGTTGTTCAGCTGCTCTCTAGTGAAGAATTAGAGACTGAAGATGAACGATTAGTTTATGAATCTGCCATGAACTGGATTAACTATGATCTAAATAAACGCCACTGTTATCTGCCAGAATTATTGCAGACTGTGAGATTGGCTCTTTTGCCAGCCATCTATCTAATGGAAAATGTAGCTACTGAAGAGCTTATCACCAAGCAAAGAAAAAGTAAAGAGATTGTAGAAGAAGCAATCAGATGCAAATTGAAGATTCTGCAGAATGATGGTGTAGTCACTAGTTTATGTGCTAGGCCTCGAAAAACTGGGCATGCCTTATTTCTTCTGGGAGGCCAGACTTTTATGTGTGACAAATTATATCTTGTCGATCAAAAAGCAAAGGAGATCATTCCAAAAGCTGACATCCCAAGTCCAAGGAAGGAATTCAGTGCATGCGCAATTGGCTGTAAAGTCTATATTACTGGTGGTCGAGGATCTGAAAATGGAGTCTCTAAAGATGTTTGGGTATATGATACACTTCATGAAGAATGGTCCAAAGCAGCTCCAATGCTAGTTGCTCGGTTTGGCCATGGTTCTGCTGAACTCAAACACTGTCTATATGTTGTAGGAGGTCACACAGCAGCCACTGGTTGTCTTCCAGCCTCTCCTTCAGTATCCTTAAAGCAAGTAGAACAGTATGATCCTGTGACTAACAAATGGACAATGGTTGCCCCACTTCGAGAAGGAGTAAGCAATGCTGCTGTAGTCAGTGCAAAGTTAAAACTCTTTGCTTTTGGTGGTACCAGTGTCAGTCATGATAAGCTTCCAAAAGTACAATGTTATGACCTGAGTGAAAACAGGTGGACTGTACCAGCCACTTGTCCTCAGCCATGGCGATACACATTGTACCTCTCCAGCATGGCTTTCTCAGATTTCTTGATCTTCCTTTGCATGCCCCTAGACCTCTTTCGCCTCTGGCAGTATCGGCCCTGGAATTTTGGGGATCTTCTCTGCAAGCTCTTCCAATTTGTTAGCGAGTGTTGTACATACTCAACCATACTCAGCATCACAGCCCTGAGCGCGGAGAGATATTTTGCTGTCTGCTTTCCACTCAGAGCCAAGGCGGTGATCACCAAGAGCAAAGTCAAGCTCCTTATCCTTGTGCTCTGGGTGATATCTTTTGTCAGTGCTGGGCCCATCTTCGTTCTGGTTGGAGTTGAGCATGAGAATGGAACAAATCCTTTGGATACCAATGAATGTCGTATCACAGAGTATGCCATTCATTCAGGGTTGCTGACCATTATGGTTTGGACTTCTAGTGTCTTCTTTTTCCTGCCGGTTTTTGGCTTGA-CTGCACATCCACAACAGCCAAGCTGGCTGTGATATGGATTGGAGCTTTACTGCTGGCTCTTCCTGAAGTGGTTCTGCGCCAATTGACTAAAGAAAACTCTGAAATTAGTGGGAATCCACCTGTGGAACGATGTGTGGTCAAGGTCTCTCCCCACTTACCTGACACAATATATGTGTTAGCACTTACATATGATAGTGCAAGGCTCTGGTGGTACTTTGGCTGTTACTTTTGTTTACCGACACTTTTTACCATCACTTGCTCATTGGTGACTGCCAGGAAAATCCGAAAAGTGGAAAAAGCTTGCACCCGTGGAAACAAGCGGCAGATTCAGCTGGAAAGCCAAATGAACTGCACAGTTGTGGCGCTGACCATTTTGTATGGTTTTTGCACCATTCCAGAAAATATTTGCAATATTGTCACTGCCTACATGTCCAC-GGGGTATCTCAGCAGACTATGGACCTTCTCCATCTGATTAGTCAGTTTCTCTTGTTCTTTAAATCTTGCGT---------------------------------------------------------------------------------------------------------------------------------------------------------------------------------------------------------------------------------------------------------------------------------------------------------------------------------------------------------------------------------------------------------------------------------------------------------------------------------------------------------------------------------------------------------------------------------------------------------------------------------------------------------------------------------------------------------------------------------------------------ACTCTTTCAGACAAATATAAGATTAGTAGTGAAGGCACACTGGAAATATCAAGTATTCAGATGGAGGATTCAGGAAGATACACGTGTGTAGCTCAAAATATAGAAGGTGCAGATACAAGAGTGGCTACTATAAGAGTGAATGGAACACTTCTTGATGGTACTCAGGTGCTGAAAATTTATGTCAAGCAAGCGGAGTCTCATTCAATCCTAGTTTCTTGGAAAGCTAACTCCAATGTTATGACATCTAACTTAAAATGGTCGTCTGCAACTATGAAAATCGATAACCCACACATTACATATACTGCAAGGGTCCCAGTTGATGTGCACGAATACAATCTCACCCATTTGCAACCCTCCACAGATTATGAAGTCTGTCTCACGGTGTCCAATATCCATCAGCAAACTCAGAAGTCTTGTGTAAATGTTACTACAAAAAATGCAGCATTTGCCCTTGATATTACTGACCAAGAAACAAGCACAGCCCTGGCTGCAGTCATGGGATGCATGTTTGCTGTTATTAGTCTTGCCTCTGTTTCTGTATACGTTGCAAAAAGGTTTAAAAGGAAAAACTATCATCATTCATTGAAAAAATATATGCAAAAGACCTCTTCTATTCCCTTGAATGAACTCTATCCTCCACTTATTAATCTCTGGGAAGGTGACTGTGAAAAAGAAAAGGAA------------------------------------------------------ATGGAACTGATGGAGATGAAAATCCAGGATTTGGAAGATTCGTTGCATGCCAAACCCATGGAACTAGAGGTATGTGAGAATGAACTCCAGCGCAAGAAGAATGAGTCAGAGCTCCTAAGGGAGAAAGTGAACTTGCTGGAGCAGGAGATTGCAGAGTTGAGAACTGAACTGACCATCCTCAGGGAGGAG---ATGAAA---TGTGGTGTGGCTTCC------ATGGGTCTTGAGGAAAGC---ATGGCGGAGGATGCCCAAGTCCTGTGGAGGGAAATAGAGAAGCTAAAAAAAGAACTGCAGGAGGAACAGGACAGCAACAAGCAGATCACGGTCAGCTTTCAGCAGGAACGGCAGACTTGGAAGGAAGAGAAAGAGAAAGTGATCCAGTACCAGAAGCAGCTGCAGCAAAGCTACCTTCACATGTACAAAAGAAACCAAAACCTGGAGCAGATGCTTCAGCAGCTGGCAGCTGGGGAGGATGGTAAAGAC---------------------------------------------------------------------------------------------------------------------------------------------------------------------------------------------------------------------------------------------------------------------------------------------------------------------------------------------------------------------------------------------------------------------------------------------------------GAGGAGCTGTCCAAAGACAAAGAAAGGGACAACAGTCCTGA-AAGGAGAAGA-C-GAGAAA-AGATAGAGATAGG---GAGAAAGAA------AACAAACGTGAATCGAGGAAAGAGGAGAAGAAGAAGAAGAAGAAGAAGGCTTCAGAAATTCAGAGCAGCTCT-CTTTATTCCCGTCAACTCGAGGTTCTAAAGGAAAGGTTCTTGTGAGTGAAGATGTAGCA---ACCTCATCTTTTGCCAAAAAAC-TACAGGACGGAGGAAA------CTAACT---GCCGCTGATCCAGCAGCAGGTGTCCCTGCGGTAGTTCTTGTGGACTCAGTT------AGCATAAAGACCAAGTTACCCAAGAAAAGCCGAGGGGGCTTGGAGAAATCAAATCTGGACCTTGGCCTGGAAACCTCGTCT---GCAGAAAAGGAAGAACCTTTGCGTCTTCCTGCTGCCTCAGTTGGCATTGTGAAACATTTTCTGATTGGCATATGGGCAGCACCAAAATCTGAAGATAATGTCCCTCTGGGGTCCCCTGCAACATCTGACCTTTCTGACACCAGCTGTGCTAAAACTCATGAGGCTCTGAAAACATCTCGAAACATAGATCAGCACTATCCTGCTCCTAAAAAGGCAGAGGATCAAGAATTTGGG---TCAGCAGCAAACATCATTGTGGATCCAAAGCTTTTTCAGAAGAGGCGGTTCCAGTCGCCTCGTGTTTTGTTCAGCACTCAGCCCCCACCATTGTCAAGAGATGAGCAAAATGTG---------GACAATGCAAACTCTCTTAATAGGAATATCCGGGCCAAACGTGAAGATCATCCTGTGCATAACCGAGGGGAATATTCTGTGTGTGACAGTGTCAATGTTTGGGTTGCCAACAAAACCACAGCAACGGACATCAGAGGCAATGTGGTGACTGTGATGGTGGATGTAAACATTAATAACAATGTCTACAAGCAGTACTTTTTTGAGACCAAGTGCAGAAATCCAAACCCAGTACCAACTGGGTGCAGGGGCATTGATGCCAGGCATTGGAATTCGTATTGC---------------------------------------------------GAAATAGATTGCGATTCAGGAAGAAGAAGCAGTGAGAGTCCATCTCAAGTGCAAGAGAAATATAAGGAAGTCAGAAAACTGCCCCCTGCAGCAGAGGTACCG---GATTCTGATGAGGTTCAAAGGAACAGTGATAGAAAAAAACTCTCAGAAACATTAAAA---CTAGACCCT---GAAAAGCATCTCCCACAGTTGACTACTAAGAGCGTAAAGTCATCTACATGGCCTGGAGACCAGCCTGGGCACTCTCACAGTCCAAAGTTTTTCTCTCATGATGCCATAGAAATCTGCAAAAGGGTACTCAATGCAACAAATGTAAAAAGGTCACCCATTTTGGGGAGAAGTGAAGAAAAG---CACTGTTCTCAACCTCCGGAACCC---ATTGAGACTGTTAGTAAAGAAAAAACAGCCCAACTGGAAGATGGAGCCAATTTGTCTCTAAATGCT---CAGCATAATCAAGAGGCATTCTGGTTAGTGCCTCCAGAGCAGTTGCCTTTTACATCTACAAAGCCAATGGATGAGTCGTGGGAAACCTCATAGCCATTGTGGTTCTTTGCAAATCCCGGAAGGAGCAGAAAGAGACCACCTTCTACACCCTGGTCTGTGGATTGGCTGTCACTGACCTCTTGGGGACTTGCCTGGTCAGCCCAGTGACTATTGCTACATACCTGAAACATGAATGGCCTGGTGGCCAACCCCTGTGTGAATACAGCAGCTTCATCCTCCTCTTCTTTGGCCTGTCTGGACTCAGCATCATTTGCGCCATGTCCATAGAGAGGTACCTGGCCATCAACCATGCCTACTTCTACAACCATTATGTGGATAAGAAATTGGCAGCGCTCACTCTTTTTGCAATCTATGTTTCCAACGTCCTCTTCTGTGCCATGCCAAGCATGGGTTTGGGGAAGACAAAGCTCCAGTACCCGTACACCTGGTGCTTCATAGACTGGCAGACAAACACGTCCAGCCATGCTGCTTTCTCGTACATGT-------------------------------------------------------------------------------------------------------------------------------------------------------------------------------------------------------------TTAAAATCAAAACGTGCCCGCCTGGCGCGGCGGAGGTGGCCTCCAAACCGCAGGAGCGCGGCTCAGGAGATGCCCCTACGGAGACTGTACAGAACCCTGGCATCGAAGGCGACCTGCAGCCAGTGACGCCAGTGGCAATATCCTCTCCGGAAGGACATCAGGGTCTTACGACAACTCCCGATGCTCTGGGAAGACCAGACTATTTGCCCCTTAAA---GAGAAG-------------------------------------------------------------------------------------------------------------------------------------------------------------------------------------------------------------------------------------------------------AATGTCTGCATGCAGGAAAAACTGTCCTTAGAATTTCAGGACGTTCAGACT---TCCAAGAATACAAAGAAGGTGCCATTGGAGAAAAAGGAACTGAAATTAGCAAGACTGAAGCAGCTAATGCACAGGTCCCTCAGTGAATCTGACACAGATTCAAATAATTCGGAAGACCAAAAGAACACACCTGTGAAAAGAATTGATAAGCCCAGGCCACGGCCTATAGTGGAAAATACTGAAAGCACTGAGAATTTGCATCTCATGATTAAGAAACATGCTTTGGCATCT---GGACGCCGGTTTCCTTTTGGAATTAAAACCTCAAAATCAGTGGAT---GGTCACAGCCCTTCTCCCACTTCTGAAAGTAGTGACCCTGATAATGAATCCCACTATCAGGTTGGAACTGTGTCTCAAAGCCAGGTTGGGGGAGACCCCTGTCAAGCCAATCCTGAT---------------------------------------------GATCAAGGGACTTTATCAGAAGATTCCATGAATTCTTTCCTTAGGACACTGATTCAAGCTGGTATTTGGAAAAACAAGGTCCCCAAGCAGACGGCCAGAACCAAGGATGGTGTGCCAACCACAGGGAGGGAAACCGAGGCT------GAAGCAGAGGTGACTACAAGCCAAGATATTCGATTTTTGGGTTTCCGGCCTATCGTTTCGGTGGATGCGGAATTAGTGAGGCAGCAAAGACGCTTCAGTTCTCCCCGGGTCCTCCTGAGTGAAAATACCCCCCTGGAGCCTCCTCCTTTGTATCTGATGGAGGAG------------CCCATGGTGCTGAACCGAACGTCTCGCCGGAAGAGGCATGCGGAAGGGAAGATCCACCGTGGGGAATACTCTGTGTGTGACAGCGAGAGCGGATGGGTCACGGACAAAACGTCTGCGGTTGACATCCGAGGACACCAGGTGACTGTCCTGGGAGAAATCCGAATGGG-CCGTCTGATGCCATAATATTTTACTCTTACTGGACTCCATGCCCGGAGGTTGGGGATTGCATCAATCTTTGTGTTAATGACCACTGT---AAAAACTCCACTCAGCTTTCT------------------TCAATGGAACTAGAGCAAATCCCTGTAGCTGGTCCTTGTTGGGTTCTGTATTTAGATCCTGCACTTTGTCTGATTATGGTGTGCATTCTACTCTATACTACTTATCCTCTGCTTAAAGAATCTGCTCTTATTCTTTTGCAAACTGTTCCTAAGCAAATTGATATTCGCTCGTTAAATGAGAAACTCCGTAAA-TGGGAAATGTAGAAGCTGTCCATGAATTGCATGTGTGGCAGCTGGCAGGAAGCAGGATAATTGGCACTGCTCACATAAAATGTAAGGATCCAGAATCCTACATGAAAGTGGCAAAAGATATTAAGGAAATTTTTCATGATGAAGGGATACATGCAACAACCATTCAGCCTGAGTTTGCCATTGTAAGCTCT------------GATGAAGGTGTAAGTAAATGTGAACTTCCCTGCAGACCGTGTGAAGACATAATGGGCCACATAATTCTTCGAGTCCTGATATGGTTCATCAACATCTTGGCCATCATGGGGAACCTTATTGTGTTCATCATTTTAGTCAGCAGCCAATACAAGCTCACTGTCCCTCGATTCCTTATGTGTAATCTTGCATTTGCTGATCTTTGCACAGGTATTTATTTACTATTGATTGCCATCAAAGACATGCAGAGTAGAACTCAGTATTATAATTATGCTATTGACTGGCAAACTGGGGCTGGTTGCAATACAGCTGGTTTTTTCACTGTATTTGCAAGTGAACTCTCCGTATACACTTTAACCGTCATCACATTAGAACGATGGCATACCATCACCTATGCCATGGAACTAGACCGCAAAGTCCGCTTCCGTCATGCAGTGATAATTATGCTGGTAGGATGGGTCTTTGCCTTTACAGTGGCCCTCCTTCCCATATTTGAAGTCAGCAGCTACATGAAAGTTAGCATCTGCCTACCTATGGATATTGAAACTCTGCTTGCCCAGACCTACGTCATGTTTTTGCTGATATTAAATATTCTTGCCTTTGTTATCATCTGTTCCTGCTACATCAGCATCTACTTCACTGTGAGGAATCCCAATGTTTTCTCATCCAACAGTGACACCAAGATTGCCAAACGCATGGCCATACTGATCTTCACAGATTTCCTTTGCATGGCACCAATCTCCTTTTTTGCCATTTCAGCATCACTCAAGGTCCCTCTGATCACTGTGTCCTGTATTGGTTTAATCTCTGTAAATGGTCGAATGAGAAACAATATCAAGACGGGTTCTTCTCCTAATTCTGTATCTTCCTCACCTACTAATTCAGCCATTACACAGCTGAGAAACAAGCT-GAAAATGGAAAACCACTTAGTATGTCTGAGCAGTCAGGCTTACTTAAAATAAAAACAGAACCACTAGATTTCAATGAGTACAAAGTTCTGATGACAACTCATGGCTTCACTGGTGCTAATCCATTCATGAACGGCAGGCTCGGTGCAACCAGTCCAATAGGAGTCCATGCTTCTACACAAAGCCCAATGCAGCACTTAGGGGTGGGAATGGAAGCGTCTTTACTTGGATTCCCAGCAATAGGGAGC---AATTTAAGTGAAGTGCAGAAGGTCCTACAGATTGTAGACAACACCGTTTCTAGGCAGAAAATGGACTGCAGCAGTGAAGAAATTTCCAAACTGAAAGGTTACCACATGAAGGACCCATGTTCTCAGCCAGAAGAGCAAGGCATTACTTCTCCTGGTATCCCACCTGTGGGTCTTCCAGTAGTCAGCCATAATGGTGCCACTAAAAGTATTATTGACTATACATTAGAAAAAGTTAACGAAGCCAAAGCTTGTCTCCAGAGTTTGACTACGGATTCAAGGAGGCAGCTCAACAACTTTAAGAAAGAAAAGCTGCGCACCCTAATAGATTTGGTGACCGAAGATAAAATGATAGAAAACCACAATATACCCACTCCATTTTCATGCCAATTCTGTAAAGAAAGTTTTCCTGGACCCATTCCCCTGCATCAACATGAACGGTACCTCTGTAAGATGAATGAAGAGATCAAGGCAGTCCTCCAACCTCATGAAAATATGGCTCCTAGTAAACCGGGTATG---------------------------------------------------------------------------------------------GTAATTGCTGCTCCGAAGGCTAACACAGCAATTCTCCCGAAGACTACTGAAGTGGTGGTAACTTTCCCAGCTGCTCGGCTGAGTACAGGTCCTGCACTTGTCAATACAGGCCTTACTTCAGCAGAGGTTGTTGTAGCCACTGTCACGGGCAATGGGGTCATGAAGTTTGGGAGCACAGGCTCAACTCCTCCTGTGTCACCCACTCCCTCTGAACGTTCTCTGATAAGTGCTGGAGATGAGAATTCAATCAGTGGTGATACCTTTGGGGAGATGGTGACTTCTCCCCTGACTCAGCTTACTCTACAA---GCATCACCAGTCCAATTTTTGGTAAAAGAAGAGAGTTCCAAAGGT------AACACTTGT---AGCACAAAT---GCGATGTTAAGGGTAGAGTCTAGCATG------------------------------AACAACAACAAA---GACATGGAGGTC---CAGGATAAAGACCAGATGCTGCAGGAAAAAGATAAGCAGATTGAGGAACTCACCCGGATGCTAAAACAGAAACAGCAGTTGGTGGAGATGCTAAAGCTGCAGCTGGAGAAAGAAAAGAGATCTCAACAACCGCTGTCAGCT------ACAGTTGTT---GGAGAAGAAGACAGAGCTACAGTCTGTGAGCCCTCTATTTTTGGCACCTCTGTCAAGAATGAAAAAGGCTTTGTGAGTTGCCAATCTGTGGAGCAGCTGAACTGCCAAATTGACCAACTAAGACCCACACAGACCACCAGCCAAATGGAGACATCAGATACAAATTTAGTGCCAAAGAAAGCAGTGATGGTGAAGCAGGAGGTGCTAGCTGCTGAAACTGAGCCA---CCATGTCAGACCTCATGTTTTTTCCTTGGACAACAAGCTGGAGGTTTCAGTGATTTCATCAAGGGAGCTTCTCCCCCT------ATGATGGCTCACACTCTTCGGAGTGTC---AGCGTTACTACTCCAACTTCCATGAATTTTTCTGGAACTTTA---CCCTTTGACCCATCACTCTTCTCTCAAGGCATGCCACCCTCGTGTGAGTGTAGTCCAGAGGTCCAGAACTTCAAGGAGACTATTCAGCAACTGGAAGGTCGCTTGGTAAGACAAGATCACCAAATTAGAGAACTCATTGCAAAAATGGAGACACAACAGAACCAGATGGGAGATCTCAAACGCACCATCCGAACGCTAGAGGAAAAAATTGCTGACATTGAAGCCCAACAATGTAGTGGTATTTTCCTGTGGAAAATTGAAAATTTCAGTGCGTACCTGAAAGCTCAGGAGGAAGAAAGACCTGTTGTGATCCATAGTCCAGGTTTCTACACAGGGAAACCAGGATATAAACTTTGCTTGCGTCTGCATATCCAGTTACCAAGCGCTCAGCGTTGTGCTAACTACATTTCTCTTTTTGTTCACACCATGCAAGGCGACTATGACAGTCATCTCCCTTGGCCTTTCCAAGGCACCATACGTCTATCAATTTTGGATCAGTCTGAAGGATCTCCAAGGCATAACCATGAAGAAGTAATG---------------------------AAGGAGGTAGGTGCTAGTCAGAGTGATGGGGAGATAGAACAGGAAGAGGAAGAG---------CAAAAAGAGGAAATGGAA---GTTAAAGTAGAAGAGGAAGCTGAAGTTAAAGAGAATGACAGGCAGACA---GATAACCCA------------ACTGAGGAAGTTGAGGTAGCGAAGGGAGAAAGTGAAGGTATTCAGCCAATAGATGGTGAGCAGGATGTAATGGAAATCAATGAGACAGATTGTACAGAGCCGTTAGAAACAGAGCCGTTAGAAAATGAAATTAGCACAGAGGTTGAACCAGAAGTGGAATGTAATGCTCAGCCAGAACAGGAAGGGCTCATTGTGGTCCTTGAAAAAGAGGAA---CCCAACAAGCCAGAAGTTGAT------GCTGAA------CCAGAGGAGTCAGAAGAGAAGGAGCCT---GAATCCATTCCA------GTATCGGAGGCTGAGGTC---CAGCCTCAGTCAGAGTCTGTGATTTGGCCACAGCCTTTGCCACTTTTGGAATCCACTCAAGAG------CAAGCACCACAATTAGACAAAGAA---GCT---CTAGTGTCTGAAAAGCTGCCTGAAATACAGGCAGATCAAGTGCTGGCAGTAAGTGTAGAAATTAAAAACAAAATTAGGAGCAGAAGCAGGGGT---AGAGCAAGAAACAAAACCAGTAAGAGTCGAAGTCGGAGTACTAGTAGTAGCACTAGTAGTACTAGTTCTACAAGTAGTAGCAGTGGGAGCAGTTCTAGCAGTGGTACAAGCAGTAGTCGGAGCAGTTCCAGCAGCAGCAGT---AGC---AGTGGTACTAGTAGTCGAGAAAGTACTAGTAGT---TCTAGCAGCAGTGAGAGTAGAAGTCGAAGCAGGGGGCGA---GGACATAATAGAGATAGAAAGCATAGAAGGAGTTTGGAACGGAAGCGAAGG---GACAATTCAGGA---------GTAGATAGAAGTCACAAGTCTTCAAAAGGT---AGCAGAAGAGATGCAAAAGGATCAAAGGAT------------AGTGTGGTACCAGCAACAATTTTTATGCTCAAGCCTTGGTTGAATGAAATGCTTCCCCAGACTGTGTGTACCACTTCAGCGCTCCTGTACTTATTTCAGGGCTTTTCCAGCAACTTGATGGGGTCCCTTGTAGTTTCCTATAACTTCTACAGCCTCAACAAAATG---GGAGAGAGCCAAGGGGCCACCAAGAGGCCAGTGAGCATGTTATGGGCTATTTTTACTATCTGGATTGTCTGTCTGCTGATTTGTATTTTGCCTTTATGTGGCTGGGGCACCTATGCTCCCACCTCCTGGGGATGCTTTGCTGACTGTTCCAGTTCATATATCTTGTTTCTCTTTATAATCTACTCATTGTGTTTCTGTCTCCTAATTATACTCTCCATTCCTCTTATTTATCAATTACTGTGTTCAGATGAGCAGCAGCACTTTTATGATGATTATCATCAAGTCACTCGAGACCATTTTTCTTCTGGGGTA---CTTCCATTTGAGAGTCACAAATCTTCTCTCCCTACAGAAGACACTATGAATAAAACCCTGAAGCAC------------TGTCTGAACTCTGACCCAGTTATCAGACAAAGTCCAGCTGAC---CACTGTCACTTGGACCACTATGGCACACAAAATGTGCCACCTAACAACCGGAACAGGACTGTGGAATTTGCTCAGAAACGCTTCTCGCTAATTCTGGCTCTGACCAAAAGAGCTACTGTATATTTTGTGGCCATGGTCTACATGTTTCTAGGAGTGTCTATTATAGCAGATCGTTTCATGTCATCCATAGAAGTTATTACATCCCAAGAGAGAGAAATAACAATCAAGAAACCCAATGGTGAGACCAGCAAGACAACAGTAAGAATTTGGAATGAAACTGTTTCGAACTTAACATTGATGGCTTTGGGCTCTTCTGCACCTGAGATCCTCCTATCTGTCATTGAAGTGTGTGGCCATGGCTTCAAGGCAGGAGACCTTGGGCCAAGCACTATTGTAGGAAGCGCTGCCTTTAATATGTTTGTCATTATAGCCCTTTGTGTTTATGTTGTCCCTGATGGAGAAATCAGGAAGATTAAGCATCTTCGTGTGTTTTTTGTGACTGCAGCTTGGAGCATTTTTGCCTATACTTGGCTGTATTTAATTTTGTCAGTTATGTCACCTGGAATAGTAGAAGTCTGGGAAAGTTTGCTCACTTTCTTCTTTTTTCCTATCTGTGTGGTGTTTGCATGGGTTGCTGATCGAAGGCTTTTATTCTACAAGTATGTCTACAAGAAGTACAGAGCTGGAAAGCAGAGAGGCATGATAATTGAACATGAAGGTGAAGGGCCACCATCTAAAGCTGATATTGAAATGGATGGAAAGATAGTTAATTCCCATGTTGAAAGTTTCTTGGATGGCACTCTGGTCTTAGAGGTGGATGAGAAGGATCAAGATGATGATGAAGCAAGGAGAGAAATGGCTAGAATCCTGAAGGAATTGAAACAGAAGCATCCAGACAAAGAGATTGAACAGCTAATAGAACTAGCTAATTATCAAGTTCTGAGTCAGCAACAAAAGAGTCGCGCCTTTTATCGTATTCAGGCTACTCGGTTAATGACTGGAGCTGGCAACATATTGAAGCGACATGCAGCTGACCAAGCACGAAAAGCTGTCAGCATGCATGAGGTCAACTGTGAGGTGGCAGACAATGACCCTATCAGTAAGGATGGGGAGACGAGGAAGATAAAACATTTGAGAGTTTTCTTTGTCACAGCTGCATGGAGCATCTTTGCCTATATCTGGTTATACATGATCCTTGCGGTCTTCTCTCCAGGTGTGGTTCAGGTATGGGAAGGCTTGCTCACTCTGTTTTTCTTCCCTGTTTGTGTCATCCTGGCTTGGATTGCAGACAGAAGGCTGTTTCTCTATAAATATATGCACAAAAAGTACCGTACTGACAAACACAGGGGTATTATCATTGAAACAGAAGGGGATCACCCCAAAGGGATTGAAATGGATGGTAAGATGATGAACTCCCATTTTTTAGATGGAAACCTAGTGCCTATGGAGGGGAAAGAGGTGGATGAGTCTCGCAAAGAGATGATCCGGATCCTCAAGGACCTGAAACAAAAGCACCCAGAAAAAGACTTAGATCAGCTGGTAGAAATGGCCAACTACTATGCTTTATCCCACCAGCAAAAAAGCAGAGCATTCTATCGGATTCAGGCTACCAGGATGATGACTGGAGCAGGAAATATTCTCAAAAAGCATGTAGCTGAGCAAGCCAAGAGGAGTACTAGCTTGCATGAAGTACGGCCAGAGGAGCCAGAAGAATTCATCTCCAAAATTTATTTTGATCCTTGTTCCTATCAATGTCTTGAGAACTGTGGTGCTGTCCTCCTAACTGTTGTCCGGAAAGGAGGTGATGTTTCCAAGACCATATATGTGGATTACAAAACAGAAGATGGCTCTGCTAATGCTGGGGCTGACTATGAATTTACAGAGGGGACAGTTGTTTTGAAGTCTGGGGAGACCCAGAAAGAGTTCTCCATAGGGATCATTGATGATGATATCTTTGAAGAGGATGAACACTTTTTTGTGCGTCTTAGCAACCTACGGGTGATTGATGCAGAGGAA---CCTCCTGAAATCAACAAACTGCC-TATCCCAAGGCCATACTGATCTCACCTTGTGTGGCTACTGTGACTATCTTAGATGACGACCATGCGGGCATCTTCACCTTCGAGTGTGATGTGATACATATCAGTGAGAGCATTGGGGTGATAGAAGTGAAAGTTCTTAGAACATCCACTGAGATGAACCAAGGAGATGTTTTTGACTGTGCTCTTCTTGGGGACCGTGCCTTTCTTATTGAGCCTGAGCACGTTGACACTGTAGGATATGGCAAAGATCGCTCTGGTAGTCTCCTGTACTTGCAGGACACCTTGGAGGATATTAAGAAGGCTAATAATAGCCAGGAG---TGCCTCATCCCAGTCCATGTGGATGGTGATGGCCATTGTTTAGTCCATGCAATTTCCCGAGCACTGGTGGGTAGGGAACTCTTCTGGCATGCTTTGCGGGAGAACCTGAAGAAGCACTTTATGGAGAATCTCAGCCGCTATAAAGCCCTTTTTCATGACTTTATTGATGCCGCAGAATGGGAAGACATAATCAATGAATGTGATCCTTTATTTATTCCTCCTGAGGGTGTACCAATGGGTCTTCGAAACATCCACATTTTTGGACTAGCCAATGTTTTACATCGACCCATCATCCTCTTGGATTCCTTGAGTGGAATGCGTAGTTCAGGGGATTATTCTGCCACATTCCTTCCTGGATTGATACCAGAAGAAAAATGCATGGGGAAAGATGGCATGCTGAACAAACCAATCTGCATTGCCTGGAGTAGTTCTGGGCGTAATCATTATATTCCTCTGGTTGGAATAAAAGGTGCTGTTTTGCCTAAATTGCCTATGAAATTACTTCCCAAAGCTTGGGGAGTGCCTCAAGACCTTATTAAGAAGTATATCAAATTGGAAGACGATGGTAGCTGTGTGATTGGAGGAGACAGAAGTTTGCATGACAAATACTTGATGAGGCTAGTTACAGCCAGGACAGGGACAGAAATTGATAAAAACATTGTTCGGAAGAAAGTACATCTCCGAGGGTTTTCCAATAGTAACCTGAAAGACTATACTAAAATGTTCTTCAAAGATGAAGGATGTCAAACTTTAGTTCTGAATCAACTGGAAGCCAACCCAAATCTAAGCAGTTTGTGTTCAGTGCCATTGTTTTGCTGGATTATCTTCAAATGTTTTGAACATTTCCACTCTGTGTTTGATAGCCATGAGCTCCCAGACTTCACTGTCACTCTAACGGACATTTTTTTGCTTATGACTGAAGTCCACCTGAATCGTATTCAGAAGACAAATTTGCTAAAGAAGAACAACAGAACCCAAGAAGAAACATACAGGTCCAATAAAGAGAAATTGTTTGCACTGAGTAAAATAGCCTACGTGGGGATGCAGAAATCTCTCTTTGTCTTTGAGCAAGAGGAAGTCCTC---AGCAACCTCCTTGAGCAGGATTTACATTTAGGATTTCTCAGGGCAGTTCCTAATTATGAA---GATAATGTAGAC---CAATCTTCCTATGAATTCCTGCACTTGACGTTGCAGTCATTTTTTGCAGCTTTTTATCTGGTAACAGATGAGAAAGTGGGGGCCAGGGATTTGCTGCAGTTCTTTGCTGAATGCTCCATGCAA---GACACTACTGTATCTTCATGCTTGCCTCTTTCCTGGTCAAAACATTACCACCCAACAGGAGGAGATCCTTTCCGAAATAAAGAGCATTTTCATTTTACTAATCTCTTCTTGTGTGGCTTGCTTTCCAAGGCAAGGCAGAAACTCTTGAGGCATCTGATTCCTCTGAGGACAGTCAAGAAGAGACGGAGGATTCTTCTGGCCTATTTTTTTGAAAGCATGAAGTCTCATCTGAAGGGTCTCTCTCGGGCAAGGCTGAAAGAATACAAA---AAAGGCACACAGACCTACAGTATTCTTGATGGTGACTATTCAGAGACCCACAACAAATACCTTCTTTGCATAAAAGAAAAAATAGATGATTCTGCTGGCCTGCATCGTACTTATGGAGTTTGCTTTGTTGATACAACAGTTGGAAAGTTTTATGTTGGCCAGTTTCTGGATGATCGTCATTGTTCTAGGTTTAGAACACTTCTGGCTCATTATACTCCTGTACAGATACTTTTTGAGAAAGGAAACCCTTCTGCAGAAACACAAAAGATACTTAAAGGTTTAATCTCTTTTACTGTTCAAGAAAGCTTGATTCCTGGTTCTCAGTTCTGGAATGCATCTAAAACTTTAAAAACTCTCATTGAAGAAAGTTATTTTCAGAACAAAGAGAATACAAATAGTGGAAACACT-TGCCCGCAGTAATCAGATCTATGACTGCAGAAAGTGATTCATTGGGACTTACTCCTGCAGAAAACAGTGAACTTGCTCTCTCAGCTCTAGGCAGTTGTGTATTCTATCTTAAAAAATGTATTATTGACAAGGAACTTTTATCAATGGCAAATTTTGAAGAATACATTCCTGTGGATGTTGATATAGTTAACAGAACCAGATCAAATAGTGTTTTTGAGAAAACAAACCAGCGAATGGTACTAGATGGGGTAACACTAGCAAACCTGGAAGCCTCAGCAGAAAACATCCCAGATCTTCCGGATGATTTTAGTGGTGGTGTAGAAGAAGTTAGTGGTGACTGTATAACAGGAAATATGCAAAGAGTAAACTTGACTGGGAAGCCTCCTAATATTTTAATTTATCTTGGTTCTGATTCTAAAAAACTGAAATTTGAAGAAATAAAATCAGTCATAAGGGATTGTGTTGATATTAATGCTTACACCATCTACCAATTGTTAGAGAAACAAGTTCTGACTGTTCCTTGGATTGACAATGCATTGCTTCTGATCATTGCTGAATCAGAACCCATTTCAGATGCTGTGTCCAAACAATTTCTAGCTTTCATATCAAAAGGTGGGAAGATATTGGGGCTTTCTACTTCTTTCACATTTGGTGGTATAAAAATAAAAAATAAGAATGAAATAATGGACACAATACAAACATTAATATTTTTAAAAGATAAGAACAACGAGATTAAATTAAATGCTCTAGCTAGTGGAAAAATATTTGAGGTGGACATTTCAGAAAAACTTAATCCCATAAAGCCACTTGGTTATTTTGACAGTCCGGATAAAGATATGATGATTGTTCATTTAAAGCCGGGCAAACCCCGCAGCACCACCAACATTTTTGTGCTCAACTTGAGCATCGCTGACTTGTCTTACTTACTCTTCTGCATTCCTTTCCAGTCTACTGTGTACATGTTGCCCAACTGGTCTCTGGGCACCTTCATCTGCAAGTTCATCCACTACTTCTTCACTGTCTCCATGCTGGTCAGCATATTTACCCTGTCAGCTATGTCTGTGGACCGCTATGTGGCCATCGTGCATTCCCGGCGCTCCTCATCCGTGCGGGTGTCCCGTAATGCTCTGTTGGGGGTAGGGATCATCTGGCTTCTCTCTATTGCCATGGCTTCCCCTGTGGCTCACCATCAGCACATTGTCCATGAAAAATTCCTCAACCAGACCTTTTGTTGGGAAGTGTGGCCCAATCTCCAGCACAAGAAAGTGTATGTCTTGCTGAAGAGCATAACTGACAAGTACAGGGTCCATCTCTCAGTAGCCGATCTCCTCTTCGTCATCAGCTTGCCCTTCTGGTCTGTGGATGCTGTGATAAGCTGGTACTTCGGGGAAGTCTTGTGTAAAATAGTTCACATCATTTACACTGTCAATTTGTACAGCAGTGTCCTGATCCTGGCCTTCATCAGCTTAGATCGATACTTGGCAATTGTACATGCTACCAACAGTCAGAGAGCTCGGAAATTGTTGGCTAAAAGGATTGTCTACATCGGTGTTTGGCTGCCAGCTTTGCTGTTGACTATACCCGACATTATCTTTGCTCGTGTTACTGAGGTTGGCGGA------------AAATACATGTGCCAGCGATTTTACACTGACCTGACC---------TGGCAAGTCCCCTTCCAATTCCAGCAAATTTTAGTAGGCCTCGTCTTGCCTGGCCTTATCATACTGACTTGTTACTGCATTATAATTTCTAAGCTGTCAAAATCAAAGGGTCATCAGAAACGTAAAGCTTTGAAGACAACCGTCATCCTGATTGTGGCCTTCTTTGCATGCTGGCTACCGTACTACATTGTTCTCAGCGTAGACACATTCATCCTCCTCAAGTACATCAAGAGAGGCTGCAGTTTTGAAATACTCGTGCGTAAGTGGACCACCATTACCGAAAGCCTGGCATTCTTCCACTGTTGTCTGAATCCCATCCTGTATGCTTTC------------------------------------------------------------------------------------------------GAACTTGAAATCCCTCCCAATACGTTTTACAGACTGAACGGAGAACTGTACGCCGGGAAAGTGAAAGCCAGCGTGACTTTCCTGGACCCCAGAAATGTCTCCAGTGCAGCCACGGCACAGTCTGACTTGAATTTTGTAGATGCTGAAGGGGACATGCTTCCTCTGCGGACGTACGGCATGTTTTCTATGGACTTCACGGATGAAACGGCCACAGAATCACTCAATGCGGGCCAAGTGAAGATCCACCTGGACTCTGCTCAGATCCAGATGCCGGAACATCTGCAAGGGATGAAACTTTGGTCTCTGAATCCGCAAACAGGTTTGTGGGAGGAAGAAGGGGATTTTGAACTGGACCACAGCAGGCGTGGAAAGAGAGAGGAGAGGACGTTTCTGGTGGGCAATATGGAGATACGAGAAAGGAGACTTTTCAACTTGGATGTTCCTGAAAACAGACGGTGTTACATCAAGGTGCGTGCTTACCGAAGCGAGAGATACCTGCCCAGTGAACAGGTTGCCGGTGTGGTTGTTTCTGTTATCAACTTAGAACCAACCCCAGGATATTCTACCAACCCTAGAGCTTGGGGACGCTTTGACAGTGCCGTCACTGGCTCTAGTGGCGTTTGTGTCCCAGCTTTCTGTGATGACCAAAATCCAGAGGCCTACAGTGCCTACGTCATGGCTAGTCTTGGGGCAGAAGAACTTGAAGCAGTTGCCTCCTCTCCCCAGCTTAATCCTTTCGCTGTGGGAGTGCGACAACCGTATCTCAACAAGGTCAAGTACAGGAGAACAGATCATCTGGATCCCAAC-TGAAGAAAACGGCGTTCAGGATTGATTAGAGAACATTCAGCAGAAATTGAAAAGCTCCTTGTCCAACAAAAAGCAGATCTAGAG---------AAGCTATACTCTGAT---AATACTAATGAAGACCAAATGCACTTAATGAATACTGCAATTAATGAACTGAATCAGATGCTTCAGGATGCTAATTATCAAAAAGAAAAAGTAAAAGAAGAATTGTCCAAACAGGTTAAATTGTTATCCTTGGAAAAATCTTCTCTTCAAAATCAAGTGGAAGATCTTTGTCAAGAACTGAGCTTTGCAAGAGAACAGATCCAAAGAGTTAAGAAGACTATAAATGAAAAAGAATCCAAATTGCAAGAAGTAGATATGTTAAAAATCACTATAGGAGATCTAAAAGCTCAACTTGCCTCAGCTTCAGAGATCAGGGAAGAACTAGAAATGAAACATGAGGCAGAAATTACCAACTACAAAATAAAACTTGAAATGCTGCAAAAAGAAAAGGATGCTGTTTTGGATAGGATGGCAGAATCTCAAGAAGCAGAACTAGAGAGATTGAGGACTCAGCTTTTATTCAGTCATGAAGAAGAATTATCAAAAGTTAAAGATGATTTACAAATAGAACACAAAATAAATATTGAAAATCTTAAAGATAATATGGCTATGCAAGCTAAACAGCAATTAGATGATTTTCAAAATGAAATGAACATAAAAATAGAAGCTGTGCAATTTGAAAATGATAACTTAATAAAAAACCAGAATCAACTCACATTAGAAATAGCAAGACTAAAAGATTTACATCCACCTACAATAAATACTAACTCCGAAGAAATGATGCTTCTGGTAAATAACCTCCAGAAAGAGATAGAAGTTCTTAGACAGGAAGAAAAGAAAAAATGTGTACTTGAACAGGAGATTCAGGAGGTGCAACTTAAAACAGAATTATTTGAGAAACAAAGGAAAGAGCAAGCACATTGTCTTCAAGAAAAGTATTTATTACTTGAAGCACAAAATACTGTACTTGAAGGTGAAAACAAGGCTTTGCAAGAGAAATTAAATAAATGCACAATTAAGAATGTGGTAGGGAACTTGATTTTAACTAGTGAC---AATTCCAGTTCAGAGGATTTTGATTTACAAAAAAGAATAGACAAATTAATAGCTGAAAATGAAAAACTTGTACAACAAGACATTAAACAAAAGGAAGAGATTGATACACTAAAAAACTCATTTTCACTTGCTGAAATAAATTTTAAACATAATTACCAAGAACTCCAAGAAAATTATACTTCTCTTTTAAAGGTAAAATTGGAATTAGAAGAAAGCAAGAACAAGAATGAAGCTGAATATAAAACCAAACTCCAGGCTTTGGTGGAAAAGATTCAACATTTACAGGGAGGTTTTCCTATTGGGTTGGAAACTCAAAGTACAGTTGTCCACAGT-AAGAGAGAAAAAGTTTTAAAT------------GAT----------------------------------------------------------------------------------------------------------------------------------------------------------------------------------------------------------------------------------------------------------------------------------------------------------------------------------------------------------------------------------------------------------------------------------------------------------------------------------------------------------------------------------------------------------------------------------------------------------------------------------------------------------------------------------------------------------------------------------------------------------------------------------------------------------------------------------------------------------------------------------------------------------------------------------------------------------------------------------------------------------------------------------------------------------------------------------------------------------------------------------------------------------------------------------------------------------------------------------------------------------------------------------------------------------------------------------------------------------------------------GAGTTGCATGAAAGCTGCCCCCATGAAGGAAGTTAGTATCAGAGGACAAGGCAGCTTGGCTTATCCTGGTCTTCGGACACAGGGAAATCTGGAGACCCTGAGTGGGCCCAATGATGCCACCAGAGGATTAACATCTTTGGCAGACACTTTTGAACACGTCATTGAGGAGCTCCTGGATGAACAGCAGGTCATTCAGCCCAGCAAGGAAAACAAGGATGCAGACTTGTACTCATCACGAGTGATGCTAAGCAGTCAAGTGCCTTTGGAGCCTCCTCTGCTTTTCCTGCTCGAGGAGTATAAAAACTACTTGGATGCTGCAAACATGTCCATGAGGGTCCGGCGCCATTCTGATCCTGCTCGCCGTGGGGAGCTGAGCGTGTGTGACAGTACTAGTGAGTGGGTGACAGCAGCTGAAAAAAAGACTGCAGTAGACATGTCCGGAGCAACGGTTACAGTCCTGGAAAAAGTCCCAGTGCCCAAAGGCCAACTGAAGCAATATTTTTATGAGACCAAGTGCAGCGCGAAGGGTTATGCAAAAGAAGGCTGTAGGGGCATAGACAAGAGGTACTGGAATTCCCAGTGCCGAACTACTCAGTCTTACGTCCGCGCTCTCACCATGGATAACAAAAAGAGAGTTGGATGGCGCTTTATAAGAATAGACACTTCCTGTAGTGTTACAATACCTGGCCAAACACGAAAATGCCAAGGATCTGAAATCATCTCAGTTCATGAGCCACCTACACAGAATGGCA---GAAGCTCTGCAGAGTGGAATCAGCCGAAAGCCTGTAGATGCCACCCCAAAGCTTGCAGATCTGAAGGATAAATCTCCATCTCTGACCAAAGCTGCTGAGGCACATGGGAAAAACTGTGTGCCTGTGATTCAGAGGACTTTTGCCCACTCCAGTGGAGAGCAGAGTGGTAGTGACACAGACACAGACAGTGGATATGGGGGTGAGCTAGAAAAAAGTGAC-CTAAATCTGATCCACAGTATTTTAAAAAGGACACGGAGCTGAAGTACACTGCCCAAGAGAGAATCCCTTCTATTAAACAAGAAAATGAGGATCCACCAGCAAAACGGAC-AGGATGGACATGTCAGAGGATGAA---GACCATTTTAATAAT---GTGCTTGGCTCTTCCTCCAACAGTTTCTTAGGTCCACATCCCCACCAGTCTCCCCTTTGTTTGCCTTTTTATGTTTTCCCTCCCTCGGCGACAGCCTACCTGCCTATGTTGGAGAAGTGTTGGTATCCGGCCTCTGTGCCTATCTTGTATCCAAGCCTCCCAACGTCCACTGCAGCACTTTCAGGGTTGATGAACCCAGAGAGAATGTCTTCTCCTTTGCTATTGCCTCACCGACTCCCTTCGCCTATACCGTCCCATTCCCCCATGGACTCTACAGCTCTTCTT-------------------------TTCTCAAACCGGAACGAGAGGCAACCAAGGGTCCTGTCATAAGCCTCCTGGACACCCGCTTGGTGCATCACAATGCCAGCAAATGGGAAACATTTGATGTGACGCCAGCTGTAATGAGATGGATTGCACGTGGACAACCTAACCTTGGTTTTGTGGCAGAAGTGGTACATTTGAAC---AATGCCAGCAATGTGTCCAAGAGGCATGTCAGGATCAGCAGGTCATTGCATCAAGATGATGCTAGCTGGTCTCGGATTAGACCCTTACTGGTCACTTTTGGGCATGACGGCATGGGCCACCCACTCCATAAGAGAGAGAAACGTCAGGCCAAACACAAACCACGCAAGCGCCATAAATCCAATTGTAGAAGGCATCCTTTATATGTGGATTTCAATGATGTAGGGTGGAATGACTGGATCGTGGCCCCTCCAGGTTACAGTGCCTTCTATTGCCATGGAGACTGTCCCTTCCCATTGGCAGATCATCTGAATTCCACCAACCATGCCATTGTTCAGACACTGGTCAATTCTGTGAACTCCAAAATTCCCAAAGCTTGCTGCGTGCCGACAGAACTGAGTCCCATTTCAATGCTGTATCTTGACGAGAATGAAAAGGTGGTACTAAAGAACTATCAGGACAGGACCTGCAAATACGGAGACAAGTGCCAATTTGCTCACGGCATTCATGAGCTGCGAAGTTTGACCCGCCATCCCAAGTACAAGACGGAGCTCTGTCGCACTTTCCATACCATTGGCTTCTGCCCTTATGGGCCTCGCTGTCATTTCATCCACAATGCTGAGGAGCGCCGGGCTGTAGCTCGAGAGCCTATGATTGCTGAAAGACCCCGCCTCCAACACAGTTTCAGCTTTGCTGGCTTCCCAAGTGCTGTTGCTGCCAATGGGCTGCTGGACAGCCCCACCTCAATAACCCCTCCGCCCATCATAAGTGCTGATGACCTCCTGGGTTCTCCTACTCTGCCTGACTGTGCCAGCAATCCATTCACCTTCTCCAGCCAGGAGCTGACCAATCTCTTTGCTCCTAGTATGGGGATGCAGGTGCCTGGGGGGGGCTCACCCACTGCTTTCCTCCTTAGACCCATGTCTGAGTCCCCAAACATGTTTGACTCTCCTCCGAGTCCACAGGGCTCCCTCTCTGACCAGGAAGGTTATCTGAGCAGCTCTAGCAGTAGCCACAGTGGCTCGGATTCGCCTATCCTGGACACCTCAAGACGTCTTCCCATC---------GGGCCA-TCTCCCCAAGAG---AAGAAAGCTGAGGGC---CCCACTTACAAAGAACTCCCTTGCCAGAGCTCTCCTTCCAAGCCCTTGGACGCCCACCAGGTGTCCAAGCCGAAACACCACAGCCTGCCCCGTGCGTTGCAGGGCCCTCAGACCTCAACTCCGGTGCAGACCCCC---CAAGTAAAAGTGTTTCCTCTGGTGACTCAGCAGCAGAAAATCTTCCCC---CCTTCCCCACCTTTCGTCAAGCTGCAGAACCCCAAGATT---GTCTCCCCGCTGGCTCAGCGCCCTCTCCTCGCCAAGGCCCCCGCCAAGGCCCCCGGCTTCCATACCATCTCTCCC---------------------AAGACTCCCAACTCTGTGTCTCTGAGCTTCGCCGGG---AAGCACCCAAGTAGCCCTAGTTCCTCA---GGGCAGTCTTTCAAGTCGCCCTTTGTGGCC------CTGTCCAGGCACGTGGCT---TCTACCGGAAGCGTATCGTCCGGC---ATTTCCTCCACTCAGAGCTCCCCTCCAAGCGTCCTGCCGGGC---GCCTGT---GTCCCGTCCTCTGGGCAGGCTCCCAGTCGCTCGTCGCCCAGTTCC---CTGGGGAAGAAAAGCCTCGTCCCTCAAAAG-TGA-----------------------------------------------------------------------------------------TGCATGCTCTCCGAACAGCTGAGAAGGCCCTTCTGCCTGGTTATCATCCCTTTGAATGGGAGCCTCCTTTGAAAAATGTGTCTAGTAACACAGATGTAGGCATTATTGATGGGCTGTCAGGAATACAACAGTCTGTGGATGACTACCCAGTGGATACAATTTCAAAACGATTTCGATATGATGCTGCTTTGGTGGCTACCCTTATGGATTTAGAAGAAGAAATTTTAGAAGGACTGAAAACTCATGACTTGGATGACTATTTGAAAGGACCTTTCACTGTTGTGATTAAAGAATCCTGCGATGGAATGGGAGATGTCAGTGAAAAGCATGGCAGTGGCCCAGCTGTTCCTGAAAAGGCAGTTCGATTCTCCTTCACCCTTATGAGCATCACGGTAACTCATGAGCGTGGCAGTGCAAGGATTTTTGAAGAAAGCAAACCCAATTCAGAGCTGTGTTGTAAGCCTTTATGCCTTATGCTGGCTGATGAGTCAGATCATGAGACCCTCACTGCCATCCTGAGTCCTCTTATAGCAGAACGAGAAGCCATGAAAAATAGTGCATTGATACTTTATATGGCTGGTATTCCTAGAATTTTCAAATTCATATTTAGGGGCACTGGATATGATGAAAAACTGGTCCGTGAAGTTGAGGGTCTTGAAGCATCAGGCTCTACTTATATTTGTACATTATGTGATGCCACTCGCCTAGAAGCCTCTCAGAACCTAATCCTGCATTCTGTAACCAGGAACCATGCTGAAAACCTAGAACGGTATGAAGTGTGGAGGTCCAATCCTTACCATGAAGCTGTAGATGAACTACGTCACAGAGTGAAAGGTGTTTCGGCCAAGCCTTTTATTGAAACTGTGCCTTCAATAGATGCACTTCACTGTGATATTGGCAATGCCGCTGAATTTTACAAAATATTCCAGTTTGAGATTGGCGAGGTGTACAAAAATCCGAGTCCAACCAAAGAAGAGAGAAAGAGGTGGCAGTCAACTCT-----------------------------------------------------------------------------------------------------------------------------------------------------------------------------------------------------------------------------------------------------------------------------------------------------------------------------------------------------------------------------------------------------------------------------------------------------------------------------------------------------------------------------------------------------------------------------------------------------------------------------------------------------------------------------------------------------------------------------------------------------------------------------------------------------------------------------------------------------------------------------------------------------------------------------------------------------------------------------------------------------------------------------------------------------------------------------------------------------------------------------------------------------------------------------------------------------------------------------------------------------------------------------------------------------------------------------------------------------------------------------------------------------------------------------------------------------------------------------------------------------------------------------------------------------------------------------------------------------------------------------------------------------------------------------------------------------------------------------------------------------------------------------------------------------------------------------------------------------------------------------------------------------------------------------------------------------------------------------------------------------------------------------------------------------------------------------------------------------------------------------------------------------------------CTCCTGCATCTCCTGGGCTCTGGTGGCTTTGGTTCTGTCTACAAGGCAATTTACCATGGAGCTACAGTGGCTGTAAAACAAGTGAAGAAATGCAGTAAGAACCATTTGGCATCACGGCAAAGCTTCTGGGCAGAACTAAATGTAGTACGTCTTGACCATAACAATGTGGTACGCATAGTAGCTGCTAGCACATGTACCCCTGCTAGTCAGGATAGTTTGGGTACCATAATTATGGAATATGCAGGTAATTGCACTCTACATCATGTTATCTATGGGACTGGCTATTTAACAGGAAATAACAAT---GATATCCTTAAATGTGACCATGAGTTTTTGAGTACAGCTCAGGCTGTCATTTACTCCCATGATATTGTGGCAGGGTTAATGTTTCTTCATTCTCAGTTAATTGTGCATCTGGATTTAAAACCTGCTAACATATTCATCACAGAACATAATGTTTGCAAGATTGGAGACTTTGGATGCTCCCAAAAGTTAGAAGATAGTGAATCATCAGGACTATATATTTGTCATCAAGGAGGAACATACACACATCGTGCTCCTGAACTACTT---------------------------------------------------------------------------------------------------------------------------------------------------------------------------ATCAACCCAACATCCCTAGTAACCATCATGACCAGCATTATCCTAAGC---ACTGCTCTAATTACCACAACAACGCACTGACTAATAGCCTGAGTCTGCTTAGAAATTAATACCCTATCAATAGTACCAATTATCTCAAAACCACACCACCCCCGAGCAACAGAAGCAACAACAAAATACTTCCTAACACAGACTATCGCCTCCACAGCCATCCTATTCGCAGCAACAATAAATGCACTAAATACCTCAAACTGAGAAATTACCCTCACAACAGAAACCACAACCATAAAAATCATTACACTAGCTCTAATAATAAAAATAGCTGCGGCCCCATTCCACTTCTGATTACCAGAAGTAGTACAAGGAGCTACAACCCTAACAGCCCTAACAATCCTAACTTGACAGAAAATTGCGCCCCTCAGTATCCTTCTTACCAGCCACAACAACACCAACCTAACAATTCTTAGCTCGTCAGCAATCCTATCCGTACTAATTGGCGGAATTGGAGGATTAAACCAAACCCAACTACGAAAACTTATAGCCTTCTCATCCATCACACACACAGGATGAGTCCTCGCAACCATCACCCTAGCACCAAATATCTCCATCCTAACCTTCTTAATCTACACAATAACTACCACCCCAATCTTCATCACACTTAATACATCATCAGCAACAACCATTAAAGACCTAGGAATTATATGAACCATCTCCCCCCACCTAATACTTATTATATTAATAACCATCCTATCCCTAACCGGCCTGCCCCCCCTCACAGGGTTTATACCAAAATGACTAATTCTCAATAAAATAACCGCCCTT---AACCTGACCACAGAAGCCACCCTCATAGCAATATCCTCCTTACCAGGCCTATATGTCTACATCCGACTTACTTACATCCTGTCCATAACAATACCCGCCCACACATCCACCACACAAATAAAATGACGATCACCACACAAGAAATTCCCACTATCCTCAATCACACTAGCAACCATAATAACACTACTTCTACCCCTCTCACCAAACCTC---------------
	Anolis_carolinensis				ACAGCAATGATAGGGCACACTAATGTTGTGGTCCCAAGATCCAAACCTTTGATGCTAATTGCTCCAAAACCACAGGATAAAAAGCCTATGGGACTTCCTCAGCGGATGGGTCCACTGTCCTCTGGAAATGTCCGCTCTCTTCCATCACAGCAAATGATGAATCGACTCAACATACCAAAGCCTACATTAAATTCTGGCGGAGTGAATATGATGTCCAGTGTTCACTTACAGCAGAACAACTATGGGGTGAAATCGGTACCACCCAGTTATGTTAGTCACACAGGAGGAAGGCTCAGCCTGACTGGTAGCTCTCCCATTTCCCTGTCCCAGCAGTCTCAATCAATGAAACAGTATCCTCCAAGTGGGAATGGAAGACACTACCCT---CTTGGAGGAGAAGCAAGATCGCAGGCTACAGCAAGGTACTCTCTTCAGTCTGCCAACTCATCTTCACTTTCATCAGGCCCATTGAAATCAACATCACTGGCTCAGTCTCAGGCGGCATCCAGAGTACTAGCCCAGTCTACGCCCAAGCCTCTTGGAGCCGGGCCGGCA------------GGTGCTGCTACTGTCAATACTTCATCAACTCAAAAATGGAAAATCTGCACAATCTGTAATGAGCTTTTCCCAGAAAATGTGTACAGTGTTCATTTTGAGAAAGAGCACAAGGCTGAAAAGGTGCCTGCAGTAGCAAACTACATAATGAAGATACATAATTTTACTAGCAAATGTTTATACTGTAATCGCTACTTGCCTACTGACACGCTGCTTAACCACATGCTAATCCATTTCAAATAAAATCTCATTTGAGAGGAACATTTTTCTGAACACCAGGGACGAATTGGGCAATGTAATGGCCAGCGATTGGCAGGAAAATATTTTGCCAATAAGGAATAACACCATCCTCAAACAAGAACAGACTGATTGCCCTCAGGAAAATAATTTAATGCTTCCAGAAGACAGTGTGGGTCTTTTTCAGGATAACAAAAATAATGAACTGTACAACATCATGAAAACGTTAGGTGTTGACTTTGACGATATAAAA---AGTTTTCAGCAGGATGAAGACTTTTTCAAAAATGAACTCTTAAGTGTTGACGACATTAAAGACATTGACATAACGGATGAAATCTTGACCTATGTTCAGGAGTCCTTAAATAAGCCTGATCTGTTGTACTCAGGTTGCCAGCAGCAGCAGCCGCAG------ACCATAGGTCAGAACTCCCCTTGTTTAATGCGGCAGCAGATTGATCAGGAAGTAAAAGAGAGGGCAATTTCCTGTATGGGTCAAATCATTTGCAGTCTTGGTGACAATCTTGGCTCTGATTTACCTAGTACACTTCAGATCTTCTTAGAGAGACTGAAAAATGAGATCACTCGGTTGACCACTGTGAAGGCTTTGACTCTTATAGCTGGTTCTCCTCTGAAGATAGATCTAAGGCCAATTCTAGGAGAAGGTGTTCCTATTCTTGCATCCTTTCTCCGAAAGAACCAGCGCGCTTTGAAACTTGGGACACTTGCTGCTTTAGACATTTTAATCAAAAACTACAGTGACAGTTTGACAGCTGCTATGATTGATGCTGTCCTAGATGAGCTTCCACCTCTTATTAGTGAGAGTGATATGCATGTCTCACAAATGGCTATCAGTTTTTTGACCACACTAGCTAAGGTTTATCCTTCCTCTCTCTCAAAAATCAGTGGGTCTATACTGAATGAACTTATTGGGCTAGTGAGGTCACCACTTTTGCAGGGTGGAGCACTTAGTGCCATGTTAGAATTTTTCCAAGCTCTGGTTGTAACTGGAACAAGTAATTTGGGATATATGGACTTACTGCGCATGCTAACAGGGCCAGTGTATTCTCAGAGTACAGCACTTACTCATAAGCAGTCTTATTATTCCATTGCCAAATGTGTAGCTGCCCTTACCCGAGCATGCCCCAAAGAGGGACCAGCAGTAGTAGGTCAATTTATTCAGGATGTCAAGAATTCAAGATCTACAGATTCCGACTGTGCTTCTTTTCCTTGTTTCAATGGTGGGACCTGTCAAGATGGAGTTAACGATTATTCTTGTACCTGTCCACCGGGATACAGTGGAAAGAACTGTAGCACTCCAGTCAGCAAATGCGAACACAGCCCTTGTCATAACGGGGCGACTTGCCACGAGCGAAACAACCGCTATGTCTGCGAATGTGCACGTGGGTACGGAGGCCTCAACTGCCAGTTCTTGCTTCCTGACCCACCTCAAGGAGCAGTGGGTTTCACCATACCAGATAAGTACACTAATGGCCAGAGCTCCCAGTTCCCTTGGATTGCAGTGTGTGCCGGAATCATTCTGGTCCTCATGCTCTTGCTGGGCTGTGCGGCCCTTGTCGTCTGCTTCCGAGTCAAAATGCAAAAGAGGCAGCATCAGCCAGATGCCTGCAGGAGT---GAAACCGAAACCATGAACAACTTGGCCAATTGTCAAAGGGAAAAGGACATCTCCATAAGTGTCATTGGTGCCACTCAGATTAAGAACACCAATAAGAAAATAGACTTCCACAGCGATAATGCAGACAAAAATGGCTATAAA-CCAGAAGCAGCAGTGGC---ACTTTGCCCAACGGGTTCAACCTCCAGCTGGGCACCACT---GGGACCAAGAAGAAACACTGTGGGTTGCCCCGCTGGAGCCGCCGGGAGATCTGTCTCCTCTCCGGGCTGGTTTTTGCGGCCGGCCTTTGCGTCATCCTGGGATGCATCCTGGTGCTGAAATACCTGGCCCTGGAGCAGGACGCCTACTGCCTGGAGGGATGCCAGGAACGGAAGGCCTTCACCAAAGCGTCCCGCTTCATCGCCACCAACATTGACCCCACCATCGACCCCTGCAAGGACTTCTACTCCTTCGCTTGTGGCGGATGGCTCCGGCGGCACGCCATCCCCGAGGACAAGCTCATTTATGGCATCATTGCCGCCATCGGGGAGCAGAACGAGGAGAAACTTCAGCAATTGCTCTTGCAACCTGTCCGGAGGGTCTACCCGGCCTCAGCCGAGCGCAAGGTCAAGGAG---------------------------------------------------------------------------------------------AAAGACATGGTTGTGCAGCTCCTGTCAAGTGAAGAACTGGAGACTGAAGATGAGCGGTTAGTATATGAATCAGCCATGAACTGGATAAACTATGATCTGAACAAACGCCACTGTTATCTTCCAGAACTGTTGCAGACCGTGAGGTTGGCCCTTCTGCCTGCCATCTATCTCATGGAGAATGTAGCTACTGAGGAACTCATTACCAAGCACAGGAAGAGCGAAAACATTGTTGAAGAAGCAATACGGTGCAAATTGAAGATTTTGCAAAATGATGGTGTAGTCACTAGTTTATGTGCAAGACCCCGAAAAACTGGCCATGCCTTATTTCTTTTGGGAGGGCAAACGTTTATGTGTGACAAGTTGTACCTGGTTGACCAAAAAGCAAAAGAGATCATTCCAAAAGCTGACATTCCAAGCCCAAGGAAAGAGTTCAGTGCATGTGCTATTGGTTGCAAAGTCTATATTACCGGTGGCCGGGGTTCTGAAAATGGAGTCTCTAAAGATGTTTGGGTGTACGATACACTTCATGAAGAGTGGTCCAAGGCTGCTCCCATGCTAGTTGCACGATTTGGCCATGGTTCTGCTGAACTCAAACACTGCCTTTATGTTGTAGGAGGCCACACAGCAGCCACTGGTTGTCTTCCAGCATCTCCTTCAGTATCCTTAAAACAGGTAGAACAGTATGACCCTGTGACCAACAAATGGACAATGGTTGCCCCGCTTCGAGAAGGAGTAAGCAATGCGGCTGTTGTGAGTGCAAAGCTGAAGCTTTTTGCTTTTGGTGGTACCAGTGTTAGCCATGATAAGCTACCCAAAGTTCAATGTTATGACCTGTGTGAGAACAGATGGACAGTACCAGCTACCTGTCCCCAGCCATGGCGATATACACTGTATCTTTCCAGCATGGCCTTCTCAGACCTGCTGATCTTTCTTTGCATGCCTCTGGATCTTTTCCGCCTTTGGCAGTACCGGCCCTGGAACTTTGGGAATCTTCTCTGCAAGCTATTCCAGTTTGTCAGCGAAAGTTGTACCTATGCCACCATCCTCAACATCACAGCCTTGAGTGTGGAGAGGTATTTTGCCGTCTGCTTTCCACTCTGGGCCAAGGTGGTGATCACCAAAGGCAAAGTTAAGCTGGTTATTCTTGTGCTCTGGGCTGTATCTTTTGTCAGTGCTGGCCCTATCTTTGTCCTGGTTGGGGTTGAACATGAAAATGGCACCAATCCCCTGGAGACAAATGAGTGCCGAACCACAGAGTATGCAATCCAGTCAGGGCTCCTGACCATCATGGTGTGGACCTCAAGCATCTTCTTTTTCCTGCCTGTATTTTGCTTGAACTGTGCATCCACAACTGCCAAGCTGGCTGTTATATGGGTTGGAGCTCTACTGTTGGCACTGCCTGAGGTGGTTTTACGCCAATTGGCAAAAGAAGATTCTGACATCAGTGGGAACCCTCCTGTAGAACGGTGTGTGGTAAAGATCTCTCCACATCTACCAGACACAATCTATGTCTTGGCCCTTACCTATGATGGTGCAAGGCTCTGGTGGTACTTTGGCTGTTACTTTTGCTTGCCTACCCTTTTTACCATTACTTGCTCTTTGGTGACTGCAAGGAAAATCCGAAAAGTGGAGAAAGCTTGTACAAGAGGAAACAAGCGACAAATCCAGCTAGAGAGCCAGATGAACTGTACTGTGGTGGCTTTGACCATTTTATATGGCTTTTGCATCATTCCTGAAAACATTTGCAATATTGTCACTGCCTACATGTCCACAGGGGTGTCGCAGCAGACTATGGATCTCCTGCACCTCATCAGTCAGTTTCTGTTATTCTTCAAATCATGTGTTTCCTTAAAGTCTCTAAAGCTAATCGGACAAGGACAAAAGTGACCATCCGGCTGTATCAGCAGCAGAAACTTCCC---AAGCGCAACTCCCAAGTGGTGGAAGAGGATGTCAGTCTGAAAGGAGAAAAAGGTGACATTCTTATCTCCGAAAAAGCAGTAGACACCCGCAAGAGCACCTGGCACATTTTCCCAGTCTCCAGCAGCGTTCAGCGCCTCCTTGATCAGGGAAAAAATTCTCTGGATGTACGGATTGCTTGTGATCAGTGTCAAGAAACAGGAGCCAGTCTGGTGCTGCTGGGAAAGAGGAAAAAAAAGGAGGAAGACGTCGAAGGGAAAGAAAAGGATGGC---AGTGAAAGCCCAGGGGAAGAGGAGAAGGAACAATCCCACAGGCCATTCCTGATGATGCTTGCCAGGCATTCAGAAGATCGCCAACACAAACGGCGGAGGAGAGGCCTTGAGTGTGATGGCAAAGTCAACATCTGCTGTAAGAAGCAGTTTTTTGTGAGCTTCAAAGACATTGGCTGGAATGACTGGATCATTGCCCCAGCAGGCTACCATGCTAACTACTGTGAAGGAGACTGCCCCAGCCACATTGCGGGTACATCTGGCTCAACCCTCTCTTTCCACTCCACTGTTATCAACCACTACCGCATGAGAGGGCACAGTCCTTTCTCAAACCTCAAGTCATGTTGTGTCCCAACCAAGCTGAGACCCATGTCCACCCTTTCAGATAAATACAAACTTAGCAGCGAAGGGACTCTGGAAATATCAAATATTCAGACTGAGGATTCGGGAAGGTACACCTGTGTAGCCCAAAATATAGAAGGTGCTGATACAAGAGTAGCTACAATAAGAGTGAACGGGACACTTCTGGATGGCACTCAAGTACTGAAAATATATGTCAAGCAAGCAGAATCTCATTCAATCTTAGTTTCTTGGAAGGTTAATTCTAACGTTATGACATCCAACTTAAAGTGGTCATCTGCTACAATGAAAATTGACAACCCTCACAT-ACATATACTGCTAGGGTTCCAGTTGATGTGCATGAATACAACCTCACACATTTGCAGCCGTCCACAGATTATGAAGTTTGTCTCACTGTATCTAACATCCATCAGCAAACTCAGAAGTCCTGTGTTAATGTTACAACAAAAAATGCAGCATTTGCCCTTGACATAACTGACCAGGAAACAAGTACAGCCCTGGCTGCGGTCATGGGATCAATGTTTGCAGTTATTAGTCTTGCCTCGGTTTCTGTCTATGTTGCTAAAAGGTTTAAGAGGAAAAACTATCACCATTCATTGAAAAAGTATATGCAAAAGACCTCCTCTATTCCCCTGAATGAACTCTATCCTCCACTTATTAACCTCTGGGAAGGTGACAGTGAAAA----------AAGATCAATGAGGTCCTCAACATGAAAGCCCAACTGAAGGATGTCCGAGGGAAGATGGAACTACTAGATATGAAAATCCAGGATTTGGAAGAGTCGCTGCATGCCAAGGCTGTGGAGTTGGATGTGAGTGAAAATGAGCTTCAGCGCAAGAAGAACGAGTCGGAACTGCTGAGGGAGAAGGTGAACTTGTTGGAGCAGGAAATTTCAGAGCTCAGAACAGAACTGACAATCCTCCGAGAGGAGATGAAGTGTGGAATGGCCCCCGGAAGCCTG---------------GAGGCCAACGTGGCCGAGGATGCCCAAGCCCTATGGAGAGAAGTGGAGAAGCTGAAAGCAGAGTTGCAGGAGGAGCGGAACAACAACGAGCACATGACAACTGGCTTCCAGCAGGAACGACAGACCTGGAAAGAGGAAAAAGAGAAAGTGATCCATTACCAGAAGCAGCTGCAGCAGAGTTACTTGCACATGTACAAACGGAACCAGAATTTGGAGAAGATGCTTCATGAGTTGGCTTCAGGAGAGGACGGCAAAGAGCCCTTA---------------------------------------------------------------------------------------------------------------------------------------------------------------------------------------------------------------------------------------------------------------------------------------------------------------------------------------------------------------------------------------------------------------------------------------------------------------------------------------------------------------------------------------------------------------------------------------------------------------------------------------------------------------------------------------------------------------------------------------------------------------------------------------------------------------------------------------------------------------------------------------------------------------------------------------------------TTTCTGATTGGCATATGGGCAGCACCAAAATCTGAAGATAATGCGCCTTTGGGATCTCCTGCAACAGCTGACATTTCTGGAAGCAGTCGGACTAAAACACGCCATATTATGAAACCAACCCGGCACAGAGACCAGAACCAACCTGTTGTTAGGAAAGCAGAGGACAGGGAAACAGGACAAGCATCAAATAATGTATTTGTGGATCCAAAGCTTTTTCAGAAAAGGCGGTTCCAGTCACCTCGGGTTTTGTTCAGCACTCAGCCACCGCCTTTGTCAAGGGATGGTCAGAGTGTGGAATTCCTAGACAGCACAGACTCCCTCAACAGGAATATCCGAACCAAGCGGGCAACTCATCCTGTACATAACCGGGGAGAATATTCTGTATGTGACAGTGTCAGTGTGTGGGTTGC-AATAAAACCACAGCAACAGACATCAAAGGTAAAGAGGTGACTGTGATGGTGGATGTCAACCTCAATAACAATGCTTACAAGCAGTACTTCTTTGAGACCAAATGCAGAGACCCTAAGCCAGTGTCCAGTGGGTGCAGAGGTATTGATGCCAGGCACTGGAATTCCTACTGCCAACTGATGCCAAGTCACGAGAAGAAG---TATCCCAATTCCACGCACCAGGATACAGACAGCGATTCGGGGCGAGGAAGTTGTGAGAGCCCTTCTCTATTATCAGAGAAGCGCAAAGATGCCAGGAATCCA---GCTGAACTGAAAACACTG---GATATCGAAGGTGTGCAAAAGAACGCTGGTATAAAAAGCACACCAGAAACCTCAAAT---ATAGACTGT---GAAGGACAGCTTCCCTGGTCCAGCAGTGGTGGACCACAGGCATCCACATGGCCAGGGCCTCAGCTGCCAAACTATCAGACT-CTTATTGTTTCAATAAGGAAATCACAGATGTGTGTAAAATAGCACTCAGTGCCATTAATGGAAACAGGTCACCTGTTTTGATGGAGAGTGAAAATACACTCCATCATTCCCAACATCCGAAAACC---ACAGAAACAATTAGCAAAGGAGCACCAACCAGGTTGGAGGATGAGACAAACTTGCCCTTAAATGTT---CATGGTGACCAAAGGGCCTTGTGGTTATTCCCTCCGGTGAGGTTGCCTTCTTCATCTATAAAACCAATGGATGCGTGGTGGGCAACCTGGTGGCCATCGTGGTGCTGTGCAAGTCCCGCAAGGAGCAGAAGGAGACCACTTTCTACACGCTGGTCTGTGGCCTGGCCGTCACCGATCTGTTGGGCACCTGCCTGGTGAGCCCCGTCACCATCGCCACCTACCTGAAGAAAGAGTGGCCCGGCGGGCAGCCTCTCTGCGAGTACAGCACCTTTATCTTGCTCTTCTTCGGCCTCTCTGGGCTCAGCATCATCTGCGCTATGTCCATTGAGCGCTACTTGGCCATCAACCACGCCTACTTCTACAGCCACTACGTGGACAAGAAGCTGGCCGCCCTCACCCTCTTTGCCATCTACGTCTCCAACGTCCTCTTCTGCGCCCTGCCCAGCATGGGCCTGGGCAGCACCAAGCTCCAGTACCCACAGACCTGGTGCTTCATCGACTGGAGGACCAACATCTCCTCCCATGCCGCCTTCTCCTACATGTGTGTTGCATATGGTTTCTTCAGAACAGCCAACCGACCTCAATGAAAACTACAATAAATCAACAGAACATCCAGGGAAGAATGAAGTTTCTGAACATGCAGAGAAAAAGCTGGAGCGCAACTTGAGCTTTGAAATTAAAAAGGTACCTCTCCAAGAGGGACCTAAGAGCTTTGATGGCAACACCCTCTTGAATCGGGGACATGCAATTAAAATTAAAACTGGCTCATCTTGTGCCATAGATAAGACTGCCAAACCACAAGAGCTAGGCTCAGGAGATGCACCTACAGATTCCTTACAAAACTCTTGTGTAGAATGCAATGTACAACCACTTGATAAATCTGTAACATCCTCATCAGAAGGATGTCCGTGTATAGGAAGT---TCTGATGCTCTGCAAAGACCAGATTGTTTACCTCTTAAA---GAGAAAGGGCATGCAACATGGTCATTACAAGGAACTGACAACATACAG------CCTGTACCA------GAGGACACATCTTCAGTTGTTTTATGTCATGGTGTTAAAAATCTGTCATTAGTACCGAATGCACAGTCTCAAACAGCTCTCCCTTCCATTGAACCAACCAATCATCATCAC---AGTGGCTTGCTTTCAATTAGAGCTCCCCTTTGTTTTACAAATCCTCTACATTCTGATGATTCTGTCTGAGGATGCTTGCATGCAAGAAAAGCTGTCCTTAGAATTTCGAGATGTGCATG-C---TCCAAGAGCATGAAGAAAGCTCCCTTGGAGAAAAAGGAGTTGAAATTAGCAAGGCTGAAGCATCTAATGCAGCGCTCCCTCAGTGAGTCTGATACAGATTCAAATAACTCTGAAGATCAGAAAAATACACCTGTGAGAAGAACGGATAAGCCAAGACCACAGCCCATCGTGGAAAGCACTGAAAGCACGGAGAATTTGCACCTAATGATTAAGAGGCATACTTTGGCATCA---GGTCGCCGGTTCCCTTTTGGAATGAAAACCTCAAAATCGTTGGAT---GGTCACAGCCCTTCTCCCACTTCTGAAAGCAGTGATCCTGATAATGAGTCCCTGTATCAGATTGGTACCGTATCGCAGAACCAGATGTCGGGAGATGCTTGCCAGTCAAGCCCTGAGACGTCCACTTCTCACAAAGTTGCCACAATCCAATCCACCAACATGGATCAAAGGAGTTTACCAGAAGAGTCACTAAATTCCCTTATTATAAAACTTATTCAAGCTGACATTTTGAAAAACAAGGCATCAAAGCAAATGGAAGATATAAAAAATAATGTGCAAAACACAATGAAGAAAATAGACATTATT---GAACCAGATATAGATGTCAATGAAAATATGAAA---TTGGATTTCCAGACAGTTATTTCAATGGAAACAGAATTATTGAGGCAGCAGAAGCACTACAGCTCCCCCAGGGTCCTTTTGAGTGACAATACTCCATTGGAACCCCCACCATTGTATCTTATGGAAGAATATGTTGGTAGCTCTGGGGTGATGAATCGAACATCTCGAAGGAGGAGGTTTGCAGAAACTAAGAGCCACCGTGGGGAGTATTCTGTGTGTGACAGTGAAAGCAGATGGGTGACAGACAAATCTTCAGCTATTGACATTAGAGGACACCAGGTAACTGTGCTGGGAGAAATCAAAATGGGCACTTCCAATGCCTTAGTATTTTATGCTTATTGGACTCCATGCCCGGATGATGGGCTTTGCATCAATCCATGTATCAACGACCACTGTGCCGAAAATGGTACTCGGATGTCTGCTCGAATGGAT------GCAATGGTTCTAGACGAAGTTACCATTGCTGGTCCCTGCTGGGTTCTATATTTAGATCCTGCCCTGTGTCTGATAATGGTTTGCATTCTGCTCTACACAACATATCCACTTCTTAAAGAATCGGCTCTCATCCTTTTGCAAACTGTTCCCAAACAAATTGATATCCGCTCTTTAAACGAGAAACTCCGCAAGCTGGAAGAAGTTGAAGCGGTTCATGAATTGCATGTTTGGCAGCTAGCAGGAAGCAGGATCATTGGGACCGCTCATATAAAATGTAAAGACCCAGAAACTTACATGAAAGTGGCAAAGGATATAAAGGAGATCTTTCATGATGAAGGGATACATGCAACCACCATTCAGCCAGAATTTGCCATTGTGGGCTCAGGTGTGGATTTTGAGGCTGTGAGCAGCAAATGTGA-CTTCCCTGCAGA---------------------------------GGAATCCTCATATGGTTCATCAACATCCTGGCGATCATGGGGAACCTCGTTGTTTTCATCATCTTAGTCAGCAGCCAGTATAAGCTCACAGTCCCTCGATTCCTAATGTGCAATCTTGCCTTTGCCGACCTCTGCACGGGCATCTATTTATTGCTCATCGCGATCAAAGATGTGCAGACCCGAAGTCAGTATTACAACTATGCCATAGACTGGCAAACAGGGGCTGGTTGCAATACAGCTGGCTTCTTTACCGTCTTTGCCAGTGAACTATCTATATACACTCTGACTGTCATCACATTGGAGCGTTGGCACACCATCACCTATGCCATGGAACTGGACCGTAAAGTCCGCTTCCGGCATGCAGTGGTCATTATGCTTGTGGGATGGGTCTTTGCCTTCACCATAGCCCTGCTTCCCATATTTGAAGTCAGCAGCTACATGAAAGTGAGTATATGCCTGCCAATGGATATTGAAACTCCCCTTGCTCAGGCATATATCATGTTTCTGTTGGTATTAAACATCTTGGCTTTCATCGTCATCTGCACCTGCTACATCAGCATCTACTTCACGGTGAGGAACCCTAATGTCTTCTCATCCAACAATGACACCAAGATTGCCAAACGTATGGCTATCCTGATCTTCACAGACTTCCTCTGCATGGCGCCCATCTCTTTTTTTGCCATATGC---------------------------------TGTATTGGTTTAATCTCTGTAAATGGCCGAATGAGAAACAATATCAAGACGGGTTCTTCTCCTAATTCTGTATCTTCCTCACCTACTAATTCAGCCATTACACAACTGAGAAACAAGCTGGAGAATGGAAAACCACTTAGTATGTCTGAGCAATCAGGCTTACTGAAAATCAAAACAGAACCACTAGACTTCAATGAATATAAAGTTCTGATGGCAACCCATGGGTTCACTGGTGCTAATCCTTTCATGAACGGCAGACTTGGTGCGACCAGCCCAATCGGAGTCCATGCTCCTACGCAAAATCCAATGCAGCACTTAGGAATGGGGATGGAATCACCTTTACTTGGATTCCCAGCAATGGGGAGC---AATTTAAGTGAAGTGCAGAAAGTACTACAGATTGTTGACAACACCGTTTCTAGGCAGAAAATGGACTGCAGCAGTGATGAAATCTCCAAGCTGAAGGGTTATCACATGAAGGACCCTTGTTCTCAACCAGAAGAACAAGGTGTTACTTCTCCTGGTATTCCACCTGTTGGTCTTCCAGTAGTCAGTCATAATGGTGCCACTAAAAGTATTATTGACTACACACTAGAGAAGGTCAATGAAGCCAAAGCTTGTCTCCAGAGCTTGACTACAGACTCAAGGAGGCAGCTCAACAATATCAAGAAAGAAAAGCTACGCACCCTAATAGACCTAGTAACGGAAGATAAAATGATAGAGAACCATAATATACCGACTCCATTTTCATGCCAGTTCTGTAAAGAAAGTTTTCCTGGTCCCATTCCCCTGCATCAGCATGAACGTTACCTGTGTAAGATGAATGAAGAAATCAAAGCAGTCCTCCAGCCTCATGAAAACATGGCTCCTAGCAAACAAGGAGTG---------------------------------------GATCTAATTGAAGGGCTCATGGCTTATCAAGAGCAGAATGGTACAGCTAGCCGAGCAGTCGCTGCTCCAAAGCCCAATGCGGCAATTCTCCCAAAGGCTACTGAGGTGGTGGTCGCTTTTCCAGCCCCTAGGCTGAGTACAGGGCCTGCGCTGGTCGGCACAGGCATTACGTCAGCAGAGGTTGTCATGGCCACAGTCAGTGGCAGCAGTGTGATGAAGTTTGGTAGCACAGGTTCAACGCCTCCTGTGTCACCCACTCCCTCGGAGCGCTCACTAATGAGTGCTGGGGATGAGAATTCAACCAGTGGGGATGCCTTTGGGGAGATGGTGACTTCTCCTCTCACTCAGCTCACCTTACAA---GCTTCGCCAGTGCAATTTCTGGTGAAAGAAGAGAGCTCCAAAAGC------AGCACTTGT---AGTGCAAAT---CTGGTGTCAAAGGCAGAGTCCTGTATT---AGC------------------------AGCAGCAGCAGACAAGATATGGAGGTGGTCCAGGATAAAGACCAAATGCTTCAGGAGAAAGATAAACAAATTGAGGAGCTCACCCGCATGCTGAAACAGAAGCAGCAGCTGGTGGAAATGCTGAGGCTGCAACTGGAAAGAGAAAAGCGGTCTCAGCAGCCACCGTCTGCT------ACAGTTGTT---GGAGAAGAGGGTACAGCTGCAGTCCCTGAGCCATCTGTGTTTGGTACCCATGTTAAGAGTGAAAAAGGCTTTATGAGTTGCCAATCTGTGGGGCAGCCCAACTGCCAAACTGACCAATTAAAACCCACACAGACCGTAAGCCAAATGGACACCTCAGATACAAGCTCAGTGCCAAAGAAAGCCGTAATGGTGAAGCAGGAGGTGCCAGCTGCGGAGACAGAGCCACCGTTGTGCCAGACCTCAAGTTTTTTCCTTGGCCAGCAAGGTGGGGGCTTCCGAGACCTCATCAAGGGAGGCCCTCCCCCA------------------------------------------ACAAACCCAGCTTCTGGAAATTTCCATGGTGGTTTA---TCCTTTGACCCATCCCTCTTCTCTCAAGCCATGCCACCATCATGTGAATGTAGCCCAGAAGTCCGGAACTTCAAGGAGACCATTCAGCAACTGGAAGGTCGTTTGGTGAGACAGGATCACCAAATCAGAGAACTCATTGCCAAGATGGAGACCCAGAACTCCCAGGTGGGGGATCTCAAAGGTACAATTAAAAATCTAGAGGAGAAAATCACTGAATTGGAAGCACAGCAGTGTAATGGTATTTTCATATGGAAAATTGAGCATTTCAGTGTTTATCTGAAAGCCCTAGAAGAAGAAAGACCTGTTGTGATCCACAGCCCAGGTTTCTATACAGGGAAGCCTGGCTACAAACTTTGCATGCGTCTGCATATCCAGCTTCCAAATGTTCAGAGGTGTGCAAACTATATTTCCCTTTTTGTTCATATTATGCAAGGGGAGTATGACAATTATCTGCCCTGGCCGTTTCAAGGCACCATACGCCTTTCTGTTCTGGATCAGTCAGAAGGATCTCCAAGACAAAACCATGAAGAAGTAATGGATACCAAGCCTGAACTGCTAGCTTTCAAGGAGGCAGGTGCTAGTCCTAGTGATGAGGAGATAGAACAGGAAGAGGAGGAG---------CAAAAAGAGGAAATAGAG---GTAAAGATAGATGAGGGAGTAGAGCTTAAGGAGAATGACAGGCAGCAA---GATAATCAG------------GAGGAGGATGTAGTTCTAGTTAAAGAGGATGGGGAAAGCATTCTGCCGCTAGATGGAGATCAGGATGTGATGGAAACGAGTGAGGTAGATCATGCA---------------GAGCCACTAGAAAATGAGAATAGCAAAGAAGTGGTGCCGGAAATGGAATGTAATGCAGAAACAGAACAGGAGGAGCCTATTGCTGTCCTAGAGAAAGAGGAA---GCCAGCAAGCCAGAGGTTGAA------GCAGAA------GTAGAGGAGGTAGAAGCGAAGGAGCCT---GAATCTGCTCCA------GCATTGGAGGCTGAGGCT---CAGCCTCTCTCAGAGTCTGTGCTTCAGCCACAGCCTCCTCCAGTGTTGGAATCTACCCAGGACCGGGACCAAGAGCCTCAGGTAGACCAAGAGGAGCCTCTTGTAGTGCCTGAAAAGGTGCCTGAAATTCAGGCAGACCAAGCCCCGGGAGTAACAGTAGAAATCAAGAACAAAGTTAGGAGCGGGAGTAGGGGT---AGAGCAAGGAACAAAACCAGCAAGAGTCGAAGCCGGAGTACTAGCAGTAGTACTAGCAGTACTAGCTCTACAAGTAGTAGTAGCGGCAGCAGTTCGAGCAGTGGCAGCAGCAGTAGCCGGAGCAGCTCCAGCAGCAGCAGC---AGCTCTAGTGGAACTAGCAGCCAGGAAAGCAGCAGTAGC---TCTAGTAGCAGTGAGAGCAGGAGTCGGAGCAGAGGGCGG---GGGCACAACAGGGACAGAAAGCGCAGGAGGAGTGTGGAGAGGAAGCGGAGG---GATAATTCAGGA---------GTAGACAGGAGTCACAAGTCTTCAAAAGGT---AGCAGCAGAGATGCAAAAGGATCGAAGGATAAAAGTTCAAGGAGCGTGGTGCCGGCAACAATCTTTATGGTCAAACTGTGGCTGAACGAGATGCTTCCCCCGACCTTATGCACCACGTCAGCGCTACTGTACTTATTTCAGGGCTTTTCCAGCAACCTGATGGGCTCCCTGGTAGTTTCGTACAACTTCTACAGCCTTAACAAAATG---GAAACCAGCCCGAGGGCTACCAAAAGGCCAGTTAGCATGATCTGGGCGGTGCTCACCATTTGGATGGTCAGTTTGCTGATCTGTATTTTGCCTCTCTGTGGCTGGGGGACTTATGCCACAACCTCCTGGGGGTGCTTTATGGACTGCACCAGTTCTTACATCTTGTTTCTTTTCATCATCTACTCCTTGTGTTTCTTCCTCCTCCTCGTACTTTCCATTCCTCTCATTTATCAGCTCTTGTGTTCAGATGAGCAGCTGCA-CTTTACGACGACTATCATCAAATCACCCGAGGATATTTCTCACCTGGGTCG---CCCCCAATGGGTATTCACACCCTGTCCCTCTCTCCAGAGCACACAGGGACCAAAAGCCTGAAGCATTTGCGAGATTCTGGCCCCAAAATCCAGCAAGGTCCCGCTGAT---------GAC---CACTATCGAGTAGACCACTATGGCACACAAAGCATGCCATATCACAGCCGAAACTTCACTGTGGAATTGCTCAGA---------------------------------AGAGCTACTGTATACTTTGTGGCCATGGTCTACATGTTTCTAGGAGTGTCGATTATAGCCGATCGCTTCATGTCATCAATAGAAGTGATTACGTCCCAAGAGAAAGAGATCACCATCAAGAAACCTAATGGTGAAACCACCAAGACCACAGTTAGAGTTTGGAATGAGACTGTTTCCAATCTAACTCTGATGGCTTTGGGCTCTTCTGCTCCAGAGATCCTCCTTTCTGTGATTGAAGTGTGTGGCCACGGATTCCATGCAGGGGACCTTGGGCCAAGCACCATTGTAGGAAGTGCAGCCTTCAACATGTTCGTCATCATAGCCCTTTGTGTTTACGTTGTCCCAGATGGAGAAATCAGGAAGATTAAGCATCTCCGTGTGTTTTTTGTCACTGCGGCTTGGAGCATCTTTGCCTACACTTGGCTTTACTTAATTTTATCTGTCATATCGCCTGGGGTAGTAGAAGTCTGGGAAGGCTTGCTCACCTTCTTCTTCTTTCCAATCTGTGTGGTGTTTGCCTGGGTTGCCGACCGGAGGCTCTTGTTTTACAAGTATGTCTACAAGAGGTACAGGGCTGGCAAACAGAGGGGGATGATCATTGAGCATGAAGGTGAAGGGCCGCAGTCCAAAGCTGACATTGAAATGGATGGGAAAGTAGTTAATTCCCATGTTGAAAGTTTCTTGGATGGCACTCTGGTCCTCGAGGTAGACGAGAAGGATCAAGATGATGAGGAAGCGAGGAGGGAAATGGCCAGAATCCTCAAAGAGCTGAAGCAGAAGCATCCAGACAAAGAAATGGAGCAGCTGATAGAATTGGCTAATTATCAGGTTCTTAGTCAACAGCAAAAGAGCCGAGCCTTTTACCGAATCCAAGCCACTCGACTAATGACCGGGGCAGGCAATATATTGAAGAGACATGCTGCAGACCAAGCCAGAAAAGCAGTCAGCATGCATGAGGTCAACTGTGAAGTAGCAGACAATGACCCTGTCAGTAAGGATGGCGAGACAAGGAAGATAAAGCACTTGAGGGTTTTCTTTGTCACTGCTGCATGGAGCATCTTTGCATATATCTGGCTGTACATGATCCTAGCAGTCTTCTCTCCAGGTGTGGTCCAGGTGTGGGAAGGCCTTCTCACTCTCATTTTCTTCCCAGTTTGTGTCTTCCTGGCTTGGATAGCAGACAGAAGGTTATTTATGAATAAGTATGTGCACAAAAAATACCGCACCAACAAGCACAGGGGTATCATCATTGAGACAGAGGGGGAACACCCCAAAGGAATCGAGATGGATGGTAAGATGATGAACTCCCACTTTCTAGATGGTAACCTAGTGCCTATGGAAGGGAAAGAGGTAGATGAATCTCGTAGAGAGATGATCCGAATCCTTAAGGATCTGAAGCAAAAACACCCAGAAAAGGACTTAGACCAGTTGGTGGAGATGGCCAATTACTATGCCTTATCTCACCAGCAAAAGAGCAGGGCATTCTATAGGATTCAAGCAACCAGGATGATGACGGGAGCAGGAAATATTCTCAAAAAGCATGCAGCCGAGCAAGCTAAGAGGAGCACTAGCTTGCATGAAGTGCGGCTTGAGGAGCCTGAGGAATTTATCTCGAAAGTTTACTTTGATCCTTGCTCCTACCAGTGTCTGGAGAACTGTGGTGCTGTTCTCCTCACTGTGGTCCGGAAAGGAGGAGATGTGTCAAAAACTGTTTATGTGGACTATAAGACAGAAGATGGTTCTGCCAATGCTGGGGCTGACTATGAGTTTACAGAAGGGACTGTTGTTTTGAAATCGGGGGAGACCCAGAAAGAGTTCTCTATAGGAATCATTGATGATGACATCTTTGAAGAAGACGAACATTTCTTTGTACGCCTCAACAACCTACGAGTGGTTGAGACTGATGAA---CCTCCTGAGCTGAACAATTTGCCATATCCCAAGGCCATATTGGCCTCCCCATGCGTGGCTACTGTGACTATCTTGGATGATGACCATGCAGGTATTTTCACCTTTGAGTGCGATGTGATACATGTCAGTGAGAGCATTGGAATAATGGAGGTGAAAGTTCTTAGGACATCTACCGAGATGAAGCAAGGCGACGTCTTCGACTGCGCCGTGCTGGGTGACCGGGCCTTCCTCATCGAACCCGAGCATGTGGACACGGTGGGCTACGGCAAGGACCGCTCAGGCAGCCTTCTCTATTTGCAGGACACGCTGGAGGACATCCGGCGGGCCAACCGTAGCCGCGAGGAGTGCCTGATCCCAGTGCACGTGGACGGCGACGGGCACTGCTTGGTCCACGCCATCTCGCGGGCGCTGGTGGGCCGCGAGCTCTTCTGGCACGCCCTGCGGGAGAACCTCAAGGCCCACTTTGCGGAGAACCTGGCCCGCTACAAGGTGCTCTTCCACGACTTCATCGACGCGGCCGAGTGGGATGACATCGTCAACGAGTGCGACCCACTCTTCGTGCCCCCCGAGGGCGTGCCCATGGGCCTGCGCAACATCCACATCTTCGGCCTGGCCAATGTCCTGCGCCGGCCCATCATCCTCCTGGACTCCCTCAGCGGGATGCGCAGCTCAGGTGACTACTCCGCCACCTTCCTGCCCGGCTTGGTCCCGGAGGAGAAGTGCATGGGGAAGGATGGCACGCTCAACAAGCCTATCTGCATCGCCTGGAGTAGCTCGGGGCGTAACCATTACATCCCCTTGGTTGGGATAAAAGGTGCTGCTTTGCCGAAATTGCCTCTGAAATTGCTTCCCAAAGCATGGGGAGTCCCTCAGGACCTTATAAAAAAGTACATCAAGTTGGAAGAGGACGGCAGCTGCATCATTGGAGGGGATAGGAGCTTGCAAGACAAGTACTTGATGAGGCTAGTGACAGCGAGAACAGGGACTGAAATTGACAAAAACATTATCAGGAAGAAGGTGCATCTCCGGGGGTTTTCCACCAGCAACCTGAAAGAGTATACCAGAATGTTCTTCAAAGATGAAGGGTGCTGGACTATGGTTCTCAACGAGCTGGAAGCAAACCCAAATCTCTGCAGTTTATGCTCAGTGCCTTTATTTTGCTGGATTATCTTCAAATGCTTTGACCATTTTCACTTCACATTTGACAGCCATGAGCTCCCAGACATCAAAGTTACTTTAACAGACATTTTCTTGCTCATGACTGAGGTCCACTTGAACCGGACTCAGAAAACAAATTTGCTGAAGAAGAACACAAGGAGCCAAGTGGAGACATACAGGAACAGCAAAAACATTTTGTTTGCTCTGAGTAAATTAGCACACAGGGGAATGAAGAAGTCTATTTTTGTCTTTGACCAGGATGAAGTTCTC---AACGATCTCTCTGAACAGGATTTACACTTGGGTTTCCTCAGGACAGTTCCAGATTACGGA---AGCTGCACTGAC---CAACCTTCCTATGAATTCTTGCACTTGACCTTGCAGTCCTTTTTTACAGCTTTGTTCCTGGTCATGGAGGAGAAAGTGGGTGCAAAGGAGTTGCTGCATTTCTTTGCTGAGTGCTCTACTCTC---GATACCTCTCTGTCCAACTGCTTACCAATCGCCTGGTTGAAAAATCACCGTGCGACAGGGGAGGATCCTTTCCGGAATAAGGAGCACTTCCATTTCACCAACCTCTTCCTTTGTGGCTTGCTTTCCAAGGGACAGCACAAACTGATGAGACACTTGGTTCCATCGTCGACCATTAAAAAGAAAAGGAAGGTGCTCCTTGCTTATTTCTCTGGAAGCATGAAGTCCCACCTCAAGGGCCTCATCCGAGCGAGGCTGAAGGAATATAAGCAGAAAGGGACACAGACCTACAGTATTCTGGATGGTGACTTTTCAGACACCCACAGCAAATACCTCCTTTGCATAAAAGAAAAATGTGATGATTCTGCTGGACTCCATTATACCTATGGAGTATGTTTCGTTGATACAACAGTTGGAAAGTTCTATTTGGGACAGTTCCTGGATGACCGCCATTGCTCGAGGCTTAGAACTCTTTTGGCTCATTATCCTCCTGTGCAGATCCTCTTTGAACGGGGGAATCCCTCAGGAGAAACACAGAAGATATTGAAAAGTTTACTTCCTTCTTCTGTACAAGAAGGCTTGATTGCAGGCTCACAGTTCTGGAAGGCATCTAAAACATTAAAAACTCTCATTGAGGAAGACTACTTCCAGGACAAGGAAAATCCAAATAGTGGAGTAGTTCTGCCTCCAGTAATCAAATCCATGACAGCAGAAAGTGACTCATTAGGACTTACTCCTGGGGAAAACAGTGAGCTTGCTTTGTCAGCACTTGGTTGTTGCATTTACTACCTTAAAAAATGTATTATTGACAAGGATATCTTATCAATGGCAAAATTTGAAGAATATGTTCCTGTGGACATTGATATTGGAAAAGAAATAAAGACTAGTAGCATTTTTGCTAAAACAAACCAGAGGATGGTGCTGGATGGCGTGACTCTAGCAAACCTGGAAGCTTCTGTAGAAAACATTCCAGAACTTCCTGATGATTACAGTTGCAATTTGGAAGGCGTTAATAGTGACTGTCCAACAGAATATCTGAAAAGAATAAGCCTTTCTGGGAAGCCTCCCAATATTTTAGTCTATGTTGGTTCTGACACTGAAAAAGTGAAATTTGAAGAAATAAAATCAGTCATTTTGGAATGCATTGATTTTAACTCGTATACTATCTACCAGTTGTTAGAGAAACATGTTTTAAGTGTTCCTTGGGTTCATAATGCACTACTATTAATCATTGCTACATCAGAGCCTATCACAGATGCAGTGTCTAAACAATTTTTAACTTTCATGTCAGAAGGTGGGAAAATTTTGGGACTTTCATCTTTTTTCACTTTTGGTGGTATACGTGTAAAGAGTAAACAAGAATTAATTGGCACAGTTCAAGCTTTTGTGTTTTCAAATGCTGAGAACAGTGAAATTAAACTCAATGTGCTAGCTAGTGGGAAAATATTTGAGAAAGAAATTGTGGAAGAACCTAACTTTCTGAAGCCACTAGGTTTCTTGGACAGTCCAGATAAAGATATGTTGATCATCCAGCTGAGGCCGGGCAAAATCCGGAGCACCACCAACATTTTCATCCTCAACCTGAGCATCGCCGACTTGGCCTACTTGCTCTTCTGCATCCCGTTCCAGTCCACAGTGTATATGCTTCCCAGCTGGGTACTGGGCACCTTCATCTGTAAGTTTATCCACTACTTCTTCACCGTCTCCATGCTGGTCAGTATCTTCACCCTTTCAGCGATGTCGGTGGACCGCTATGTGGCCATTGTCCATTCGCGGCGCTCCTCATCCCTGCGGGTGTCCCGTAATGCTCTGTTCGGCGTAGGTGTCATCTGGCTTCTCTCCATCGCCATGGCTTCACCTGTGGCTCACCACCAACGTATTGTCCACCAGGACATCATTAACCAGACCTTCTGCTGGGAAGTGTGGCCCAATCTTCAGCACAAGAAAGTCTACGTGATCCTGAGGAGCATGACCGACAAATATAGGCT-CACCTCTCGGTGGCCGACCTCCTCTTTGTCATCAC-TTGCCCTTCTGGTCTGTGGATGCCGTCATCAGCTGGTACTTTGGGAATTTCCTATGCAAAGCGGTCCACTTCATTTACAC-ATCAACCTGTACAGCAGTGTCCTCATTCTGGCCTTCATTAGCTTAGACCGGTACCTGGCTATCGTCCATGCCACCAACAGCCAGAGACCCAGGAAGCTGCTGGCTGAAAGGATTGTCTATGTTGGGGTTTGGCTGCCTGCCCTGCTCTTGACCGTGCCTGATATCATCTTCGCCAGCACTAGCGAGGTTGG-GGG------------AAATACGTCTGCCAGCGGTTTTACCCTCATGAAACT---------TGGTTGATTTCCTTTAGGTTCCAGCATATCCTGGTCGGCCTTGTTTTGCCTGGCCTCATAATCCTGACTTGCTA-TG-ATTATTATTTCCAAGCTGTCCCACTCCAAAGGCCATCAGAAGCGCAAAGCCTTGAAGACCACTGTTATCCTGATCGTTGCCTTCTTTGCCTGCTGGCTGCCCTACCACATTGGCATCAGCATAGACACCTTTGTCCTCCTTGGATTCATCGAGAACGGCTGCACCTTTGAGGCGATCCTGCAAAAATGGATCTCCATTACTGAAGCCCTGGCATTT---------------------------------------AAGATGTTACGGAAGAAGCCACCCATCACTTTAGACTCCAATGAGACTAGTATGATCTCCTTGGGGGACATGGAGGGAGATGATCCCATGGGCAAACTGGAAATCCCTCCCAATACATTTTACAGACAGAACGGAGACCCCTACACAGGGAAAGTCAAAGCCAGCGTGACTTTCCTGGATCCAAGGAATGTCTCCAATGCAGTGATGGCACAAAGCGACCTGAATTTTGTGGACGATGAAGGCGACATGCTCCCACTGCGGACTTACGGCATGTTTTCCATGGATTTCACTGATGAAACAGCCACAGAGTCCCTCAATGCAGGAAAAGTCAAAGTCCACCTGGATTCCTCCCAAGTCCGGATGCCAGAACACCTGGAAGGTATGAAGCTTTGGTCCCTCAACCCACAGACAGGCTTATGGGAGGAAGAAGGGGACTTCCAGCTTGACCGGAGCAGGCGCAGCAAACGGGAGGAACGGACGTTTCTGGTCGGCAACATGGAGATCAGAGAAAGACGGCTTTTCAACCTGGACGTGCCAGAGAGCCGGCGGTGTTACATCAAGGTGCGTACTTACAGAAGTGAGAGGTACCTGCCTAGCGAGCAAGTGGCGGGTGTTGTGGTTTCAGTCATCAATTTGGAACCCACACCTGGATATTCTACTAACCCTAGAGCGTGGGGCCGCTTTGACAGTGGAGTGACAACCTCCAACGGGGCTTGTGTGCCGGCCTTCTGCGACGACCAAAACCCGGATGCCTATAGTGCCTACATCATGGCGAATCTTGGGGGAGAGGAACTTGAGGCTGTCCCTTCCTCGCCAAGGCTTAATCCGTTTGCCATCGGAGTCCCGCAGCCCTACCTCAGCAAGCTCAGGTATCAGCGGACGGATCACTTCGATCGCAATGTCAAGAAGACCGCCTTCAGGATTAATTAGGGGGCACACCATTGAGACTGAAAAGCTTCTTGCAGAACAAAAAGCAGAGTTTGAGAGAACTATGAATTTAGTTTCTAGT---AATATAAATGAAGAGAAGTTACACTTACTGAGTGCTGAAGTTAATGAGTTGAAAATGATGTTGCAGGATGCTGATTATCAAAGAGAAAAGGTAAGAGAGGATTTATCTAAACACCTTGAACACTTATCTTTGGAAAAATCTTCTCTACAAAATCAAGTTGAGGATCTTCATCAAGAGCTGAGCTTTACAAGGGATCAAGTTCAGAGAGCTAAACAAACTATACATGAAAAGGATTCTATGTTGCATGAGGCAGATACATTAAAAAACACTGTTGAGGATCTAAAAGCCCAGCTTGCATCTGCTTTTGAGATAAAACAAGAGCTAGAATTGAAACATGATGCAGAAGTTACAAATTATAAAATAAAACTTGAAATGTTAGAAAGAGAAAAGGATGCTGTTTTGGACAGGATGGCTGAATCTCAAGAGGCTGAACTAGAAAGGCTGAGGACTAAGCTTTTATTCAGTCATGAAGAAGAGCTATCAAAACTTAGAGATGACCTGCAACAAGAACACAGAATAAACATAGAAAATCTTAAAGACAATATGATTACACAAACGAACCAGCAGTTAGATGGCTTAGAATTTGAAATGAGCAAAATAATAGAAAATATGCAATCTGAAAATGATAACTTATTAAGAAGACAGCATGAGCTTACATTAGAAATATCACAATTAAAAGATTTGCACCAATCTGTTCTAAATTCTAAATCAGAAGAAATGCTTCTTCAAATCAGCAACCTCCAGAAAGAGATAGATATTCTTAGACAGGAAGAAAAAGAAAAGAGTATGTTGGAACAGGAAGTTCAAGAGTTGCAACTTAAAACAGAATTCCTGGAAAAGCAAATGAAAGAGAAAGAAGACACATTTCAAGAAAAATATTCATTGCTTGCAACACAGAATAAAGTTCTTGAAGATGAAAATAATTCTCTACAAGAGAAATTAAATAAT---GCGCTTAGGAATAAGGAAGAAAGTTTTGTCTTCACTGATGGCATTAATTCCAAGTCAGAGGATTTTGACTTGCAAAAAAGAATAGAAGAATTGGTAACTGAAAATAGAAAGTTGCTAAAACAAGATGCTGAACATAAAGTAGAGCTTCAGAAGCTAAAGAACACTTTTTCATTTGCTGAGAGGGACTTTGAACAAAATTATAAGGATCTCCAAGAAAAATATGCTTCTCTATTAAAGGTAAAATTAGATTTAGAAGAAAGCAGGAACAAACAAGAGGCTGAATACAAAGCTAGGGTCCAGGCATTAGTGGAAGAGACCCAGTATTTACAAAGAGATATACCAGTTGTATTGAAAACCGAAAGCATAGCTGTTCATAGT-AACAGAGAAAAAATAATAAGGTCTGAAACGTATGATGTTGAGGAGGTTGTAGAAAAAGA--GTGGCTGAAGTATGCAAGTGTGCAGAGTTCTTGGGAATACATGACATTGAAGAATCTTGCTTTCAGTTTCTCAAATTCAAGTTTCTGGACAATAAACCAGATCGACTGGAATACCAAAAAAGGAAATGTTGTAAACAGCGTTGTCAG---GAGTACTGTAAAACAGGTGCAGCAGATTATGGGGATTTAGAAATAGATGAT---GGAAAT---ACTTTGCAAAATGAATGCATTCAGGACTCTCAGTTGAAGGCTTCCAAAACTGAACAAATTGCAGAAGTGCTTCTGCAAGATAATGTTAATCAAACATGTGAATCTATATCAGAAAGGGGACTTGTTTTTGGTTTAGAGACCCAATGCCCCAAATATAGGAAGTTTCAAAAAGCTTTAGGAACTGATAAAGCCCCAGTTGTTGAGTCCAGTTCAAATATTAAAGAAATTCAGGTAACATCTGCTGCAGGTATTCATCAGACTGATGCAATTGCAGGTGGTGCTATACAAAAACCCCTTGAATGTGTAGCTGTGCATCCAAATTCAAAATGTGCCAATGCTCAGGTAAAAATGGAAGATGATGGGAAAGAAGAGTTATTGAAAGAAACA------------GTCCCTGTATTTCAAAGCATTGGCTCTGCTTCAGAGAAAATGGATTGT------------------GCTTTTGATCCCCATAATTCTTCCACTGCCACTCATGGAGCATGTCCAGCTTCTTTTTTAAATCCATATGATCAATATTGTATG------C--GGAGGCATGCAGAGCAGCAGTTCAGAGGTAGCAGAAAAAAATGGAATTGTCCC-AGC---------AATTTTGGGGATTGCCAACCTGTTGGTGAAAGCATTGATGAGAGCTCACCTTTGAAATCTCAATTG---------------------------------------------------------------------------------------------------------------------------------------------------------------------------------------------TGTCC-TGGTTAGG-ATC--GATCAGTGA----------------------------------------------------------------------------------------------------------------------------------------------------------------------------------CAGTTGCATGAAAGCTGCCCCAATGAAAGAAGTTAGCCTCAGAGGACAAGGCAGCTTGGCTTATCCTGGTCTTCGGACACAGGGAAACTTGGAGAACCTAGGTGGGCCTAATGACGCCACACGGGGATTGACATCTTTGGCAGACACTTTTGAACATGTCATAGAGGAGCTCCTGGATGAGCAGCAGCCTGTCCAGCCCAGCAAGGAAAACAAGGATGCAGATTTGTACTCGTCTCGGGTTATGCTCAGCAGTCAAGTGCCTTTGGAGCCTCCACTGCTCTTTCTGCTTGAGGAGTATAAAAATTACTTGGATGCTGCAAACATGTCCATGAGGGTCCGGCGTCACTCCGACCCTGCTCGCCGTGGAGAGCTGAGTGTGTGTGACAGTACAAGTGAATGGGTGACAGCAGCTGAGAAAAAGACTGCGGTGGACATGTCAGGGGCAACGGTTACTGTTCTGGAAAAAGTACCTGTACCCAAAGGCCAACTGAAGCAATATTTTTATGAGACCAAATGCAACTCAAAGGGTTACACGAAAGAGGGCTGCAGGGGCATAGACAAGAGGTACTGGAATTCCCAGTGCCGAACTACCCAGTCTTACGTGCGAGCTCTCACCATGGATAACAAAAAGAGAGTTGGATGGCGGTTTATAAGAATAGACACTTCCTGTAGTGCTGCAATACGTGGCCAAACATGAGAATGCCAAGGAACTGAAATCTTCCCAGCTCATCAGCCACCTACACAGAGTGGCCTCTGAGGTTTTGCAGGTTGGCATCGGCAGAAAGCCAGGAGACACTGCTCCCAGACCCACGGACCTGAAGGAAAAGTCTGGCTCTCTGACCAAAACCACTGAAGCTCATGGAAAAAATTGTGTGCCTGTGATTCAGAGGACTTTTGCCCACTCCAGTGGTGAGCAGAGTGGCAGTGACACAGATACAGACAGTGGATATGGGGGAGAACTAGAAAAAAATGACTCCAAATCTGATGCGCAGTATTTTAAGAAGGACTCTGACCTCAAGTATGGTGTCCAAGAGAGAATCGGTTCTATCAAGCAAGAGAGCGAGGACCCACCCGCCAAACGGACCAGGATAGAAATGTCAGAGGATGAA---GACCACTTTAGCAGTGATATGCTGGGCTCTCCTTCCAGCAGTTTCTTGGGTCCTCATGCCCACCAGCCACCGCTGTGCCTGCCTTTCTATTTGATTCCTCCCTCAGCAACAGCCTATCTCCCTATGCTGGAAAAGTGTTGGTACCCGGCCTCCGTACCTATCTTGTATCCCAGCCTCCCAACTTCCACTGCAGCACTTTCAGGGTTAATGAGCCCAGAGAAAATGTCTTCTCCTTTACTAATGCCTCAGAGGCTCCCTTCTCCAGTCCCATCGCATTCCCCCATGGACTCTACTGCTCTGCTTCAAGCTTTGAAGCAGATGGCTCCTTTAATAAAGCCAGAGGGAGAGGCTTCTAAGGACCCTGTCACAAGACTTTTGGACACCCGATTAGTGCATCACAATGCCAGCAAATGGGAAACCTTTGATGTAACACCAGCGCTAAGGAGATGGGTTGCGCATGGACAACCCAATCATGGTTTTGTGGTTGAGGTGGTGCATTTGGAC---AAGAAGAACAATGTCTCCAAGAGGCATGTCAGGATCAGCAGGTCATTGCATCAGGACGATGGGAGCTGGTCTCAGCTCAGGCCGCTACTAGTAACCTTTGGACATGATGGGAAGGGCCACCCTCTCCATAGGCGAGAGAAACGCCAGGCAAAATATAAAGAACGCAAACGCCATAAATCCCATTGCAAAAGGCATCCTTTATACGTAGACTTCAATGATGTAGGGTGGAATGACTGGATTGTGGCCCCACCGGGCTATAGTGCCTACCACTGCCGTGGAGATTGTCCCTTTCCATTGGCAGATCACCTCAACTCCACAAATCACGCCATTGTTCAGACTCTGGTCAATTCAGTGAATTCCAAAATCCCCAAAGCTTGTTGTGTGCCGACGGAACTGAGTCCTATCTCCATGCTCTACCTTGATGAAAATGAAAAGGTTGTACTCAAGAACTATCAAGACAGGGCCTGCAAGTACGGAGACAAGTGCCAGTTCGCCCACGGCATCCACGAGCTGCGGAGCTTGACCCGCCACCCTAAGTACAAGACGGAGCTCTGCCGCACTTTCCACACCATTGGCTTCTGCCCTTACGGGCCTCGCTGCCACTTCATCCACAATGCTGAGGAGCGCCGGGCTGTGGCGCGAGAGGTCGCCATCAACGAAAGGCCCCGCCTCCAACACAGCTTCAGCTTTGCTGGCTTCCCAAGTGCTGTTGCTGCCAATGGGCTGCTGGATAGCCCTACATCCATCACCCCTCCGCCCATCCTGAGTGCCGACGACCTTTTGGGCTCTCCCACTCTGCCTGACTGTGCCAGCAACCCTTTCACCTTCTCCAGCCAGGAGCTGACCAATCTCTTTGCTCCCAGCATGGGGGTGCAGGTGTCCAGTGGAGGCTCGCCCACCGCTTTTCTCCTCAGACCCATGTCTGAATCCCCCAATATGTTTGACTCGCCCCCGAGCCCTCCAGACTCCCTCTCTGACCAGGAGGGCTATCTGAGCAGCTCTAGCAGCAGCCACAGCGGCTCGGATTCACCCATCCTGGACACCTCAAGGCGTCTTCCCATCCTTGGCCTTGGGCCAGGCCCCTCCAGAG---AAGAAGGCCGAGAAC---TCCAGTTACAAAGACCCGTCCTGCCAGGCTCCCTCCGCCAAGGCCCCAGAGGCC---CACCAGGCAAAGCTGAAGCATCACAGCCTTCCGCGGACTGTTCACGGCCCCCAGACATCCACCTCTGTGCAGATGCCC---CAGGTGAAAGTGTTTTCCATAGGGGCTCAGCCGCCAAAGGCTTTCCCC---ACATCACCCCCCTTTGTGAAGCTGCAGGGATCTAAGGCT---GTCTCACTGGTCCCCCAGCGCCCCCTCCTCGCGAAGACACCCCTCAAAACAACAAGCTTTCACACCATCTCCCTAGGATCTTCCGGCTCC---CATAAGACCCCTGGCCCTATGTCCCTGACCTACGCAGGA---AAGCACCTGAGCAACTCTGGCGCCTCA---GGACAATCGTTCAAATCGCCCTTTGTGGCC------CTTTCCAGGCACATGGCT---TCTCCCAGTGGCTCGCCATTGACC---ATTTCTGCAAACCAGAGCTCAAGC---AGTTTGCTGACAGGT---GCCTGT---CTTCCCTCCTCCGGGCAGGCCCCCAGTCGCTCCTCGCCCAGCCCC---ATGGTGAAGAAGACTCTCGTCTCCCAAAAGCTGACGTTGGTTGCTCCGCCGGGGGGGCCGAATGTCAGTTCGAGCGGAGGGACCC-------------------------------------CTCCATGCACTCCGAACTGCTGAAAAGGCCCTCTTGCCCGGTTACCATCAATTTGAGTGGAAACCACCCTTGAAAAATGTCTCCAGTAACACAGAAGTAGGCATTATTGATGGACTGTCAGGCATACAACATTTGGTTGATGACTACCCAGTGGACACAATTGCAAAGAGATTCCGATATGATGCAGCTTTGGCTTCTGCCTTGATGGATATGGAAGAAGACATCCTAGAAGGCCTGAAAAGACAGGACTTGGACGACTACTTCAAAGGCCCTTTCACTGTGGTGATTAAAGAGTCCTGTGATGGGATGGGAGATGTTAGTGAAAAACATGGCTGTGGCCCTGCTGTTCCTGAGAAAGCAGTTCGATTCTCTTTCACACTCATGACCATCTCTGTCACTCATGGCAATGCAAGCATAAGGGTTTTTGAAGAATGCAAGCCCAATTCAGAGCTGTGTTGTAAGCCCTTGTGCCTTATGCTGGCTGATGAATCAGACCATGAGACACTCACAGCCATCCTGAGTCCTCTTGTGGCAGAAAGAGAGGCCATGAAAGACAGTGTACTGATACTTGATATGGCTGGAATCCCAAGAACATTCAAATTCATCTTTAGGGGCACTGGATATGATGAAAAACTTGTCCGTGAAGTAGAGGGTCTTGAAGCTTCAGGCTCCACTTATATTTGCACTCTTTGTGATGCAACACGCCTAAAAGCCTCTCAGAACTTGATCCTTCATTCCATCACAAGGAGTCATGCTGAAAACCTAGAACGATATGAATTGTGGAGGACCAACCCCTACCATGAGACCGTTGATGAACTGCGTGACAGAGTCAAAGGGGTTTCTGCAAAACCTTTTATTGAGACCGTTCCTTCAATAGATGCCTTGCACTGTGACATTGGCAATGCAGCTGAATTTTACAAGATATTCCAGTTTGAGATTGGTGAAGTCTACAAAAACACTGATGCATCAAAAGAAGAGAGAAGGAGATGGCAGTCAACCCTTGAC--------------------------------------------------------------------------------------------------------------------------------------------------------------------------------------------------------------------------------------------------------------------------------------------------------------------------------------------------------------------------------------------------------------------------------------------------------------------------------------------------------------------------------------------------------------------------------------------------------------------------------------------------------------------------------------------------------------------------------------AGAACATAATTCCCCTTTAAAGGTTGATGTGGACCTTTCC---CCAGTTACTCTCAAGATAAACCTCCAGGAGGTAAAAGCGAGTAAGAATGTAGATGTCCACAATCAT---TCTGAAGCAAGAAGTGCAAAGCAAAGAGTCAATGGTAAAGACTCCACTGACACCAAAGAAGACAAC---AGAGAAAAAGACAAGCACAAATCTAAACCAAGCACATCGATTGCGAGTACGGTCAGTGCACCGAAGCCCGAAATGTCTGACGGCGCCCAAAGTAGCTCAGCGGATAATAAGTGGAAGCCATTGCAGGGTGCAGGGAATCTCCAGCTGCCTGCTAGTTCTTCGGAAGTCAAAAATCTACCCTCTGAATCAAAACCGCAAGGGTTAAGGATAGAAATCAAGAGCAAAAACAAAATTAGACCAGGCTCTCTGTTTGATGAAGTAAGGAAGACGGCCCGGCTTAATCGGAGACCAAGAAACCA-GA-AG-TCCAG-GAGGAGGATTCAGCCGAGCGAGAGAACAGCCAGTCCAGAAGCCGCAGCCGGTCGCGGAGCAAGTCAGAACCCAAATCCCGGCACCGAACCAGATCCCTTTCCTACTGAGCCTCTACTCCAGAAGATTGATCTTGAAACCATGTCATACATCAAGACAATTGGTTTAAGGGATTACAATTGTGTTCCAAAATCTCTGGCTTACACACACCGTGGAGGATATTACTTTATCAACTGTAAGCCTGACACTACCGGAGCTGTTCCGCCTCAGCTAATAGTGGACAGTGTCACCGATTCTGTTATCGGATATAATGGGGATGTCACAGGAACTCCATATATTTCTCCAGATGGTCACTATCTAGTCAGCATTGATGATGTGAAAGGTCTCATGAAGATCCAGACCTTTACAGATAGAGGAGAAATACAGGATGCCTTTGACATTCACACCAACTTGCACATATCTGATGTAGCTTTTCAAGCATCATTTACTGAAGCCCATCAATATAATGTCTTTGGTAGCTCTACAACGCAAACTGATGTGCTCTTTGTAGAATTGTCCTCTGGCAAGGTGAAGATGGTGAAGAGTCTTAAGGAACCTCTCAAGCCAGATGAATGGCCTTGGAACAGTAAGAACCGGTTAATTGAAGGCAGTGGTCTCTTTGGTCAATACCTGATGACACCTTCCAAGGAATCCTTGTTTATACTAGATGGACGACTGAACAAGCTAAAT------------------------------------------------------------------------------------------------------------------------------------------------------------------------------------------------------------------------GCTGTAAAACAGGTGAAGAGATGCAGTAAGAACAGTCTGGCATCACGGCAAAGTTTCTGGGCAGAATTAAATGTGGCACATCTTGACCATAATAATGTGGTACGTATTGTAGCTGCTAGTACATGTGCCCCTGCTAGTCAGGATACTTTGGGTACCATAATAATGGAATATGTAGGTAACAGTACTTTACACCACGTTATCTATGGGACTGACTGCGAGACAGAAAAGAGTAAGGATGATGGGCTTGGATGTGGCCATGGATCTTTGAGCATTACTGAGGCATTACGCTATTCTTGTGACATTGTAGCAGGTCTCATCTTCCTTCATTCACAAATGATTGTGCATTTGGATTTAAAACCTGCTAATGTATTCATCACTGAACAAAATATTTGCAAACTTGGAGACTTTGGATGCTCTCAAAAACTACAGGATCTTGAATCATCAAGTCCACTACTTTCTCAACAAGGGGGAACATACACCCATCGTGCT---------------------------------------------------------------------------------------------------------------------------------------------------------------------------------------ATGAGCCCAACCATCTATATAATTATTTTATCAACCTTAGCAACAGGT---ACTATTATTACTATAACTAGCTACCACTGACTTATGGCCTGAGTGGGCTTAGAATTAAATACCTTAGCAATTATTCCAATTATTTCAACAATACACCACCCACGATCTACAGAAGCAGCCACAAAATATTTTTTAACTCAGGCCGCAGCCTCCGCATTAATTTTATTTTCAAGCATAACAAATGCTTGAAATACAGGCTCATGGGACATTACACAACCACTAACCTCCCCCTCACATATTTTATTAACCATAGCACTAGCCATAAAACTTGGACTAGCCCCACTACACTTCTGACTACCAGAGGTAATCCAGGGGTCAACTATAACCACGGCTTTCATTATTACCACATGACAAAAAATTGCCCCAATATCACTTATTTTCCTAACTATAAACAACTTATCCACCTCAGTTTTTCTACTAATAGGCCTTCTATCTTCACTAGTTGGGGGATGAGGTGGACTAAACCAAACACAGACCCGAAAAATCATAGCATACTCATCAATTGCACATCTGGGCTGAATGGCCACAATCTCCTCAATTATAACAAACATTCTAATTATAAATCTACTAATCTATCTTATTATAACAACCTCAGTTTTTCTTTCCCTTATTATTTCAAAATCTAAAACAATTCAAGACACAACATCCACCTGAACGCTTTCCCCAACACTTACAATTATTATACTACTCTCCCTCCTCTCCCTAGGCGGCCTACCCCCACTAACAGGGTTTATCCCAAAATGGCTCATTATAGAAGAACTAATTTTACAA---AACTTTAACTTATTGATTAGCATAATAGCCATATCCTCCCTACTAAGCCTATATTTTTACTTACGGTTAACCTACACAACCGCACTTACACTGTCCCCTAATACAACCCAGACAAAATTTAAATGACGATTTTATCCAAATACATCTACAATATTCATTATCACCCCTGCCACAATTTCTATTTTTCTACTCCCTATAACCCCACTAATTTTGTTA---------
	Aspidoscelis_tigris				ACAGCTATGATAGGTCATACAAATGTGGTAGTCCCAAGATCCAAACCTTTGATGCTGATTGCCCCAAAACCACAGGACAAAAAGCCCATGGGACTTCCTCAGAGGATGGGTCCCCTGTCTCCTGGAAGTGTCCGATCTCTTCCTTCTCAGCAAATGTTGAATCGCCTGAATATACCAAAGCCTACGTTGAATTCTGGGGGAGTAAATATGATGTCTGGTGTTCACTTACAGCAGAACAATTATGGAGTTAAATCAATGCCCCCTAGTTACGTTGGTCACGCAGGAGGAAGGCTAGGGTTAACAGGTAGTTCCCCAGTTTCCCTGTCCCAGCAGTCCCAATCAATGAAGCAGTATTCTGCAAGTGGAAATGGGAGACCTTATCCA---CTCGGAGGGGAACCAAGATCGCAAGCTGCAGCGAGATACTCTCTTCAGTCTGGCAATTCGTCTTCACTGTCATCAGGCTCACTGAAATCACCTTCATTAGCTCAGTCTCAAGCAGCATCCAGAGTACTAGCGCAGTCGGCACCCAAACCTCTGGGAGCTGGTGCAGCA------------GCTGCCTCTTCTGTCAACACTTCATCAACTCAAAAATGGAAAATCTGTACTATCTGTAATGAGCTGTTCCCTGAAAATGTGTACAGCGTTCATTTTGAGAAAGAGCACAAGGCTGAAAAGGTGCCTGCAGTAGCTAACTACATAATGAAAATACATAATTTTACTAGCAAATGTTTATACTGTAATCGCTACTTGCCTACTGACACATTGCTTAATCATATGTTAATCCATTCCAAATAAAATTTCTTTCGAGAGGAATATTTTTTCTGAGACTCGAGATGAATTAAGCAATCTAATGGCCAATGACTGGCAGGATAATATTTTACCAATGGCTAATAACAGTATTCTTAAACAGGAACAGACTGAATGTCCTCATGAAGGTAACTTGATGCTTCCTGAAGACAGCGTAGGCCTTTTTCAGGATAACAAAAACACAGAACTGTACAACATCATGAAAACTCTAGGTGTTGATTTTGAAGATATAAAA---TGTTTTCAACAGGATGAAGAATTTTTCAAAAGTGAACTTTCTAACGTGGATGATATCAGAGATATTGACATAACTGATGAAATCTTGACATACGTTCAAGAGTCCTTGAACAAGTCTGATCTCTTGTACTCAGGTTGTCACCAAGAGCAGCAGCAGCAG---CTCTTGATTCAAAATTCCACTTGTTTA------------ATTGATCAAGAAGTGAAAGAGAGAGCAATTTCCTGCATGGGCCAGATCATATGCAGTCTTGGTGACAATCTAGGTTCGGATCTACCTAGTACACTTCAAATCTTCCTAGAAAGACTGAAAAATGAGATTACTCGGCTAACTACAGTAAAGGCTTTGACCCTGATAGCTGGTTCTCCTCTGAAGATAGATCTGCGACCAGTTCTTGGAGAAGGTGTTCCTATTCTTGCTTCTTTCCTTAGAAAGAACCAGCGAGCTTTGAAATTGGGAACTCTTTCTGCTCTAGATATCTTAATAAAAAACTACAGTGACAGTTTGACAGCTGCTATGATTGATGCAGTCTTAGATGAACTTCCACCCCTCATTAGTGAGAGTGACATGCATGTGTCCCAAATGGCCATCAGCTTTTTGACTACATTAGCTAAAGTTTATCCTTCTTCTCTCTCAAAAATAAGTGGCTCCATATTGAATGAACTTATTGGATTGGTAAGGTCACCTTTACTGCAGGGTGGAGCACTGAGTGCCATGCTAGAATTTTTCCAAGCTCTGGTTGTGACTGGAACAAGTAACTTAGGCTACATGGATTTACTGAGAATGTTAACAGGGCCAGTGTACTCTCAGAGTACAGCACTTACTCACAAACAGTCTTACTATTCCATTGCCAAGTGTGTAGCTGCCCTTACACGAGCATGCCCTAAAGAGGGGCCAGCAGTAGTAGGCCAGTTTATTCAGGATGTCAAGAATTCAAGGTCTACAGATTCCGACTGCGCTTCTTTTCCTTGCTTAAATGGTGGGACCTGCCAAGACGGAGTTAATGATTATTCCTGCACCTGCCCTCCTGGATACAGCGGAAAAAACTGTAGCACTCCTGTCAGCAAGTGTGAACACAACCCTTGTCATAATGGGGCCACTTGCCACGAGAGAAACAACCGTTACGTCTGTGAGTGTGCCCGTGGATACGGGGGCCTCAACTGTCAGTTTTTACTCCCTGAACCTCCTCCAGGGGCAGTTGTTGTTGACATTACTGAAAAGTACACTGAAGATCAGAGTTCCCCATTTCCTTGGATTGCTGTCTGTGCCGGAATTATTCTGGTGCTGATGCTTTTGCTGGGCTGTGCGGCTGTAGTGGTCTGCTTCCGGCTCAAAACGCAGAAGAGGCAGCAACAGCCAGATGCCGGAAGGGGT---GAAACTGAGACCATGAACAACTTGGCCAACTGTCAGCGTGAGAAGGACATTTCCATAAGCATCATTGGTGCCACTCAGATCAAGAACACCAATAAGAAAGTAGACTTTCACAGTGATAATGCTGATAAAAATGGCTATAAATCCCGCAACAGCAGCGGC---ACCCTGCCCAACGGCTTCAACCTCCAGCTGGGCACCCCC---TGCGCCAAGAAGCAGCGCTGCGGCCTGCCGCGCTGGAGCCGCCGCGAGATCTGCCTCCTCTCGGGGCTGGTCTTCGCGGCGGGGCTGTGCGTCATCTTGGGCTGCATCCTGGTCCTGAAGTACCTGGCCATGGAGCACGACGCCTACTGCCTGGAGGGCTGCCAGGAGCGGAAGGCCTTCGCCAAGGCCTCCCGCTTCATCGCCACCAACATTGACCCCACCATCGACCCCTGCAAGGACTTCTACTCCTTCGCCTGCGGCGGCTGGCTGCGGCGGCACGCCATCCCGGAGGACAAGCTCATCTACGGGATCATCGCCGCCATCGGGGAGCAGAACGAAGAGAAGCTTCAGAAACTGCTCCTCAGGCCCGTCCGGCGCCCCTACCAGGCCTCGGCCGAGCGCAAGGTCAAGGAGTTCTTCCGCTCCTGCTTGGACATGGCGGAGATTGACCGGCTGGGCGCC---------------------------------------------AAAGATATGGTTGTACAGCTCCTGTCTAGTGAAGAGTTGGAGACTGAAGATGAGCGGTTGGTATACGAGTCTGCAATGAACTGGATTAATTATGAT-TGAATAAACGGCACTGCTATCTGCCAGAA-TGTTGCAGACGGTAAGACTAGCTCTCCTGCCAGCCATCTATCTGATGGAGAATGTAGCTACTGAGGAGCTTATCACCAAACACAGGAAAAGCAAAGAGATTGTGGAAGAAGCAATAAGGTGCAAGTTGAAGATTTTACAGAATGACGGTGTAGTCACAAGCCTGTGCGCAAGGCCTCGCAAAACTGGCCATGCCCTATTTCTTTTGGGAGGGCAAACCTTTATGTGTGACAAATTATACCTGGTTGACCAAAAAGCAAAGGAGATTATCCCCAAAGCAGACATTCCAAGCCCAAGAAAAGAATTCAGTGCGTGTGCTATTGGCTGTAAAGTTTATATTACTGGTGGCCGAGGATCTGAAAATGGGGTCTCTAAGGATGTTTGGGTGTACGACACACTTCATGAAGAGTGGTCCAAGGCTGCCCCCATGCTCGTGGCTCGGTTTGGACATGGTTCTGCTGAACTCAAGCACTGTCTTTATGTTGTAGGAGGGCACACTGCAGCCACGGGTTGCCTTCCAGCTTCTCCTTCAGTATCCTTAAAGCAAGTAGAACAGTATGACCCTGTGACCAACAAATGGACGATGGTTGCCCCGCTTCGAGAAGGTGTAAGCAATGCAGCTGTCGTGAGCGCAAAGTTAAAGCTGTTTGCTTTTGGTGGGACCAGTGTCAGCCATGATAAGCTCCCTAAAGTTCAGTGTTATGACCTGTGTGAAAACCGATGGACAGTGCCAGCGACTTGCCCCCAGCCATGGCGATACACT--------------------------------------------------------------------------------------------------------------------------------------------------------------------------------------------------------------------------------------------------------------------------------------------------------------------------------------------------------------------------------------------------------------------------------------------------------------------------------------GCTGGCTGTGATATGGGTTGGGGCTTTGCTCTTGGCCCTTCCCGAGGTGGTTCTGCGCCAGTTGATCAAAGAAGACTCTGAAGTCAGTGGAAGTCCTCCTGTGGAAAGGTGTATAGTAAAGATCTCTCCTCATTTGCCTGATACCGTCTATGTCTTAGCACTCACGTACGATGGTGCCAGGCTTTGGTGGTACTTTGGCTGCTACTTTTGCTTGCCTACCCTTTTTACCATTACATGCTCTCTGGTGACTGCAAGGAAAATCCGAAAAGTGGAGAAAGCTTGTATGAGGGGAAACAAACGCCAAATCCAGCTGGAAAGCCAGATGAACTGCACAGTGGTGGCGTTAACCATTTTGTATGGTTTCTGCATTATACCTGAAAATGTCTGCAATATTGTCACTGCCTACATGTCGACAGGCATATCGCAGCAGACGATGGACCTTCTACACCTTATTAGCCAGT-------------------------TTTCTCAAAGTCTCTAAAGCCAACCGCAGCAGGACAAAAGTGACCATCCGGCTATACCAGCAGCAGAGGCTGCCG---AAGCGCAGTCCCCAAGGTGCAGAAGAGGAGGGTGGTTTGAAAGGTGAGAAAGGTGAAACTCTCATCTCTGAAAAGGCAGTGGACACTCGCAAAAGCACCTGGCACATTTTCCCAGTGTCCAGCAGTGTTCAACACCTCCTGGATCAGGGGAAGAATTCCCTCGATGTGCGGATTGCTTGCGATCA-TGTCAAGAAAC-GGAGCCAGCTTGGTATTGTTGGGTAAGAGGAAAAAAAAGGAAGAAGATGCGGAGGGGAAG------GACGGT---AGTGAAAGCACAGGAGAAGAGGAGAAGGAACAATCGCATAGGCCTTTCTTGATGATGCTCGCCAGGCATTCAGAAGATCGCCAGCACAGACGTCGAAGGCGGGGTCTTGAGTGCGATGGCAAAGTCAACATCTGCTGCAAGAAACACTTCTTTGTCA-CTTCAAAGACATTGGCTGGAACGACTGGATCATTGCCCCGCCTGGTTATCATGCCAATTACTGTGAAGGAGACTGCCCTAGCCACATTGCAGGCACGTCCGGCTCAACCCTTTCTTTCCACTCCACAGTTATCAACCACTACCGAATGAGAGGCCATAGTCCTTTCTCCAACCTCAAGTCATG-TGCGTCCCCACCAAGTTGCGACCTATGTCT----------------------------------------------TATCAGATATTCAGACTGAGGATTCAGGAAGATATACATGTGTAGCCCAGAATATTGAAGGTGCAGACACGAGAGTGGCTACCATAAGAGTAAATGGGACACTGCTAGATGGTACTCAAGTGCTGAAAATCTATGTCAAAGAAACGGAATCTCATTCAATCCTTGTATCTTGGAAGGTTAACTCTAATGTCATGACGTCAAATTTAAAATGGTCATCTGCAACAATGAAAATTGACAATCCTCATATTACATATACGGCTAGGGTCCCAGTTGATGTGCATGAGTACAATCTCACACACTTGCAGCCTTCCACAGATTATGAGGTTTGTCTCACTGTATCAAATATCCACGGGCAAACTCA-AAGTCCTGTGTTAATGTTACCACAAAAAATGCAGCATTTGCCCTTGACATTACTGACCAAGAAACAAGTACTGCCCTGGCTGCAGTTATGGGATCCATGTTTGCTGTTATAAGTCTGGCCTCTGTTTCTGTCTACATTGCTAAAAGATTTAAGAGGAAAAACT-----------------------------------------------------------------------------------------------------------------------------------------GCTCAGCT-AAGG-TGTCCGGGCCAAGATGGAACTGCTCGATATGGAAATCCAGGACTTGGAAGACT-CCAGCAGGGCAAGGCCCTGGAACTGGAAGTGTGTGAGAATGAGCTTCAGCGTAAGAAGAACGAGTCTGAATTGCTGAGGGAGAAGGTGAACTTGCTGGAGCAGGAGATTGCAGAGCTGAGAACAGAACTGGCTGTCCTCAGAGAGGAA---GTAAAA---TGTGGGGCTGCCTCT------ATGGGCCCAGAGGGTGGC---ATGGCAGAGGATGCACAAGCCCTGTGGAGGGAAGTGGAGAAGCTGAGGCTGGAGCTAGGAGAGGCTCGGCAGAGCAATGAGCAGATGACCACAGGCTTTCAGCAGGAACGGCAAACCTGGAAGGAGGAAAAGGAGAAAGTGATCCACTACCAGAAGCAACTTCAGCAGAGCTATCTACATATGTACAAACGGAACCAGAACCTAGAGAAGATGCTCCAGCAGTTGGCTGCAGGAGAGGACGGCAAGGAGCCCATAAGTCGAACTGGTGCAGGAAGC------AGCGCAGCAGCA---GCTTCTTCCAAAAGACGGA-GAGGAGAGTGTTCAGCCCTATTAGATCTGAACCCAAGTCTCCTTCGCACTCCATGAGAACAAGAAGTGGAAGGCTTAGA---ACCTCTGACATGGCCACTCTCCCTCCACCACCATCAATCTCTTCTTCCCTGACAAGCATTTCT---GTGGGTTCTCTTACCACCAGTGCCTTAAAT---TCCACTTTTACTTTTCCTTCCCATTCCCTGTCCCAG---CCTGGGGAATCATCAGAGAAAAGTCAAAGGTCAAGGAAGCAGGCAAGCATTCCCTCTGAGCCTTTCTCA---TCCAGTAGCCCCTCTCCCTTATTTCCCTGGTTTACACCAAGTACTCAGATGGAACGGGGCAAGAACAAAGACAAAGCCACCGAGGAA------CCATCCAAAGATAGAGAAAGTGACAAAAGTCTTGAGAAAGAGAAATCCAGAGAGAAGGATAGA---GAGAGGGAGAAAGAGAACAAACGGGAATCAAGGAAAGAG------------AAGAGGAGGAAGACTCCAGAAGTGCAAAACAATTCTGCTTTGTTCCCGTTGGCTCGAGTTTCCAAAGGAAAAGTTGTGGACAAAGAAGATGAAGTC---GTTTCTCCTTCTTCCAAGAAGACCGTAGGCCGGAAGAAAACC------ACA---GCTGCTGAACCAGCAGCAGATG-GCCTGCTGTGGTTCTTGTAGACTCAGCAGCAACCATTATCAAGACCAAACTGCCCAAAAAAGGCCGAGGGAGTTTAGAAAAGTCCAGTCTGGAACTTGGC---------CCTTCT---ATGGAAAAGGAAGAATCCCTGCGTCTGCCCTCTTCGTCTGTTAGTGTTGTGAAACATTTTCTGATCGGCATATGGGCAGCACCGAAATCCGAAGATAATGCACCGCTGGGATCTCCTGCAACATCTGATATCCCTGAAAGCAGACATACAAAACCACACCACATTATGAAAGTGTCTCATCACAAAAAACACAATCAGCCTGGTACTGGGAAAGTAGAAAATACAGAAACTGGA---CAAGCTGCAAATATCATTGTGGATCCAAAGCTTTTTCAGAAGAGGCGTTTCCAGTCACCTCGTGTTCTGTTCAGCACTCAGCCTCCACCTTTGTCAAGAGATGACCAAAGCGTGGAGTTCCTCGACAGCACAGACTCTCATAATAGGAATATCCGAGCCAAGCGTTCAACTCATCCTGTGCATAACCGTGGAGAGTATTCTGTCTGTGACAGTGTTAGTGTGTGGGTTGCCAACAAAACCACAGCAACGGACATTAAAGGCAAAGAGGTGACTGTGATGTTGGATGTAAACTTAAACAACGCTGCGTACAAGCAATACTTTTTTGAGACCAAGTGCAGAGAATCTAAGCCAGTGTCCAATGGGTGCAGAGGCATTGATGCCAGGCATTGGAACTCCTACTGC----------------------------------------------------------------------------------------------------------------------------------------------------------------------------------------------------------------------------------------------------------------------------------------------------------------------------------------------------------------------------------------------------------------------------------------------------------------------------------------------------------------------------------------------------------------------------------------------------------------------------------------------------------------------------------------------------------------------CTGCTTGGTGAGCCCAGTCACCATTGCCACATACCTGAAGAACGAGTGGCCGGGCGGGCAGCCCCTGTGCGAATACAGCACCTTCATCCTTCTCTTTTTCGGACTCTCTGGACTCAG-ATCATCTGTGCAATGTCTATAGAGAGGTACCTGGCCATCAACCACGCCTACTTCTATAGCCATTATGTGGATAAGAAACTGGCAGCGCTCACGCTCTTCGCCATCTACGTCTCCAATGTGCTCTTTTGCGCCCTGCCCAGCATGGGCTTGGGCAGTACCACGCTCCAGTATCCCTACACTTGGTGCTTCATAGATTGGCGGACCAACGTTTCCACCTACGCTGCCTACTCTTACATGTGTTTTGCACGTTGTTTCCTCGGAACACCCAACAGACCTCAATGAAAACTACAATAAATCAACAGAACATCCAGGGAAGAATGAAGTCTGTGAACGTGTAGAGAAGAAGCTGGAACGCAACTTGAGTTTTGAAATTAAAAAGGTACCTCTTCAGGAGGGACCAAAGAGCTTTGATGGGAACAGCCTCTTGAATAGGGCTCATGCAATTAAAATTAAAACTGGCTCATCGTGTGCTTCAGAAAAGACACCTAAACTGCCAGAGCAAGGCTCAGGAGATGCAACTAAAGATACCTTACAAAACTCTTGTATAGAATGCAATATGCAGCCGCTCAGTAAAGCCATAGTATCCTCACCAGAAAGT---CAGTGTTTAGTAGGT---TCGGATGCTCTGCAGAGACCTGACTGTTTGCCTCTGAAA---GAGAAAGGCCATGCCATGTGGTCACTACAGGAGACTAAAAATGTGCAG------CCAACATCATTCCCAGAGGAGGCATCTTCCACATTTTTATCTCAAGGGGTT------------AATGTACCACCGTCACCTTCCCAAATGGATGACCCTTCCAATGAATCACCAGGCCATTATCAT---TGTTCTTTGCTTTCCGCAAGAGCACCCCTTTGTTTTACAAACCCTCTGCATTCCGACGATTCTG------------------------------TCACTTGAATTTCAGGATGCTCGTGCC---TCCAAGAATGCAAAGAAGATTCCCCTGGAAAAAAAGGAGATGAAGTTAGCAAGATTGAAGCATCTAATGCAGCGCTCCCTGAGTGAGTCGGATACAGATTCTAATAATTCTGAAGACCAGAAGAACACACCTGTGAAAGGAACTGAAAAGCCAAGACCACAGCCCATAGTTGAAAACACTGAAAATGCGGAGAATTTGCACCTGATGATAAAACGCCACACTTTAGCGTCT---AGCCGCCGATTCCCTTTTGGAATGAAAGCCTCAAAATCTGTGGAC---GGTCACAGCCCTTCTCCCACTTCTGAAAGTAGTGATCCTGATAACGAATCCCAGTACCAGACTGGATCTGTTCAGCAAAGCCAGGTATTGGGTGATACCTGTCAGTCTAGTCCTGATACG---------------------------------------CTGGAATCAGGCAATTTACCAGAAGACACAATAAATTCCCTCATTATAAAGCTTATTCAAGGAGACATTTTGAAAAATAAGATGTCAAAGCAAGCGACTGAT---------AGCATCCAAGATTCAGTTAAGAAAACAAAGGCTGTT---GAGCTAGATACAGGTGGCACTGACAATGTGAAT---TTCGATTTCCAGCCATTTATCGCAGTGGATACAGAACTACTGAGACAACAGAAACACTACAGCTCCCCAAGGGTCCTTTTGAGCGACGTCACCCCATTAGAACCCCCACCTTTGTATCTCATGGAAGATTACATTGGCAGTTCTGTGATAGTGAACCGAACATCTCGACATAAGAGGTTTGCAGAAAACAAGAGCCATCGTGGGGAGTATTCAGTCTGTGACAGTGAAAGCCGGTGGGTCACAGATAAATCTTCAGCAATTGACATTAGAGGACACCAGGTAACTGTACTGGGAGAAATCAAAATGGGTCCTTCCAATGCTTTAGTATTTTACTCCTATTGGACTCCATGCCCTCCGGAAGGGCCTTGTATCAACCCATGCATTGATGATCATTGTGCCGAAAACACTACACAGCTTTTGGGCAGAATGAAT------TCAACGGAATTTGAGAAGATTCCAGTAGCAGGTCCCTGTTGGGTCTTATATTTAGATCCTGCACTGTGTCTCATAATGGTGTGCATACTGCTTTATACCACTTACCCACTGCTTAAAGAATCTGCCCTTATCCTTTTGCAAACTGTTCCCAAGCAAATTGATATCCGCTCTTTAAATGAGAAGCTCCGCAAACTGGAACAAGTTGAAGCTGTCCATGAATTGCACGTTTGGCAGCTGGCAGGAAGCAGGATCATTGGCACTGCTCATATCAAATGTAAGGACCCAGAGTCATACATGAAAGTGGCAAAGGATATTAAGGAGATCTTTCATGATGAAGGGATACATGCAACAACCATCCAGCCTGAATTTACTATTGTGGGCTCT------------GATGCTGGTGTG------------------------CCGTGTGAAGACATCATGGGCTACAACGTTCTCCGCGTCCTCATATGGTTTATCAACATCCTCGCAATCACGGGGAACCTTGTTGTTTTCATCATTTTGGTCAGCAGCCAATACAAGCTCACGGTCCCCCGGTTCCTGATGTGCAACCTCGCGTTTGCAGACCTCTGCACGGGAATTTATTTATTGCTGATTGCAATCAAAGACATACAGACTAGAAGCCAGTATTACAATTTTGCCATCGACTGGCAGACTGGAGCTGGCTGCAACGCAGCCGGCTTTTTCACAGTCTTTGCCAGTGAACTCTCCATCTACACATTGACGGTCATCACCCTGGAGCGCTGGCACACCATCACCTATGCCATGGAACTAGATCGCAAAGTCCGCTTCCGGCATGCAATGGGCATTATGCTCATGGGATGGGTCTTTGCCTTCACCGTGGCAATCCTGCCCATTTTTGAAGTCAGCAGCTACATGAAGGTCAGCATCTGCCTCCCTATGGATATCGAAACTCCCTTGGCCCAGGCCTATATTATGTTCCTCCTGGTATTGAATATACTGGCTTTCATTGTCATCTGCACTTGCTATATCAGCATCTACTTTACTGTAAGGAATCCGAACGTTATCTCTTCCAACAGCGACACCAAAATCGCCAAGCGCATGGCCATACTAATATTCACTGACTTTGTCTGCATGGCGCCTATCTCCTTCTTCGCCATTTCGGCATCCCTCAAACTCCCACTGATCACAGTGTCCTGTATTGGCTTAATCTCCGTAAATGGTCGAATGAGAAATAATATCAAGACGGGTTCTTCTCCTAATTCTGTATCTTCCTCACCTACTAATTCAGCCATTACGCAACTAAGGAACAAGCTGGAGAATGGAAAACCACTTAGTATGTCTGAGCAATCGGGTTTGCTGAAAATCAAGACAGAACCACTAGATTTCAATGAGTATAAAGTTTTGATGGCAACCCATGGGTTCCCTGGTGCTAGTCCTTTCATGAATGGCAGACTTGGTGCAACTAGCCCAATAGGAGTTCATGGTTCTACACAAAATTCAATGCAGCACTTAGGGGTAGGGATGGAAGCATCTTTACTTGGATATCCAGCAATGGGCAGC---AATTTAAGTGAGGTGCAAAAAGTCCTACAGATTGTGGATAACACTGTTTCTAGGCAGAAAATGGACTGCAGTGCTGAAGAGATCTCTAAGCTGAAGGGTTATCATATGAAGGACCCATGTTCTCAACCTGAGGAACAAGGTGTTACTTCTCCTGGTATTCCACCTGTGGGTCTTCCACTAGTCAATCATAATGGTGCCACTAAGAGTATTATTGATTACACTTTAGAAAAGGTTAATGAAGCCAAAGCTTGTCTTCAGAGTTTAACTGCAGACTCCCGGAGGCAGCTCAACAACATTAAAAAAGAAAAGCTACGTAGTCTAATAGATCTGGTAAATGAAGATAAAGTTATGGACAACCACAACATACCTACACCATTTTCGTGCCAGTTCTGTAAAGAAAGCTTTCCTGGTCCCATTCCCTTGCATCAGCATGAACGTTACCTGTGTAAGATGAATGAAGAAATAAAGGCAGTCCTGCAGCCTCATGAAAACATGGCTCCCAATAAACCAGGGGCG------------------------------------------CTGATTGAGAGGCTCAAGGCTTACCAAGAACAGAATTGTACAGCTGGCCGAACCATTGCTGCTACTAAGCCCAATTCAGCAATTCTCCCTAAGGCTGCTGAAGTGGTCGTAGCCTTTCCAGCCACTAGGCTGAATACAGCGCCTGCACTGGTGAGTGCAGGCATCACTTCCGCAGAGGTGGTGGTTGCCACAGTCACTGGCAATAGTGTGATGAAATTTGGTAGCACAGGCTCGACTCCCCCTGTTTCACCCACTTCCTCTGAGCGATCACTGATGAGTGCTGGAGATGAGAATTCAACCAGTGGTGATGCCTTTGGAGAGATGGTGACTTCTCCTCTGACTCAGCTCACCCTGCAG---GCGTCACCAGTGCAGTTTTTAGTGAAGGAGGAGAATGCCAAAGGC------ACCTCTTGCAGCTCA---AAT---TTGGTATCAAAG---------------------------------ACAGAGTCCTGCAGTGGCAGCAGACAAGACATGGAAGTC---CAGGATAAAGATCAAATGCTGCAGGAGAAAGATAAGCAGATTGAAGAACTCACGCGCATGCTGAAACAGAAGCAGCAGCTGGTGGAAATGTTGAAATTACAGCTGGAAAAAGAGAAACGCTCCCAGCAGCCACCAGCAGCC------ATGGCTGTT---GGTGATGAAGGCATAGCCATGCTTCCTGAGACAACAAATTCTGGTACCCAAGTCAAGAGTGAAAAGTCCTTTGTGAGTTGCCAATCTACAGGGCAGTCCAACTGCCAAACTGACCAATTAAAACTCACACAGACTACTAACCAAATGGACACCTCAGATACA------------------------------------------------------------------------------------------------------------------------------------------------ATGAGAATGATTGCTCAGACAATCCAAAGTACC---AGTGTTACTACCCCAACTTCCATGAATTTCCATGGTGCTATG---GCATTTGACCCCTCACTCTTCTCCCATGCCATGCCATCCTCCTGTGAGTGTAGTCCTGAAGTTCAAAACTTCAAAGAGACCATTCAGCAACTGGAAGGTCGCTTAGTAAGGCAAGACCACCAGATCCGAGAACTCATTGCCAAGATGGAGAATCAAAATACCCAGATGAGGGATCTCAAACGCACCATCCAGAATCTAGAAGAGAAGATTGCTGAAGCAGAAGCACATCAGTGTAATGGCATTTTCATATGGAAGATTGAGAATTTTAGTATTTATCTGAAAGCTCAAGAAGAAGAAAGGCCTGTTGTAATCCATAGCCCTGGTTTCTACACAGGAAAGCCAGGATACAAACTTTGTTTGCGCCTACATATCCAGTTGCCAACTACTCCACATTGTGGTAACTATATTTCCCTTTTTGTTCACACTATGCAAGGGGACTATGACAGTCATTTGCCTTGGCCATTCCAAGGCACCATAAGACTTTCTATTCTAGATCAGTCAGAAGGATCTCCAAGGCACAACCACGAAGAAGTAATGGAAGCCAAGCCAGGCCTGCGGGCTTTCAAGGAGGTAGGTGTTAGTCACAGTGATGGGGAGATAGAACAGGAGGAGGAGGAA---------CAGAAGGAGGAAGTAAAA---GTTAAAGTAGAAGAGGGAGTGGGAGTTAAAGAAAACGACAGGCAGCAG---GGTAATCAG------------GATGAGGATGTTGTGATGGTGAAGGAAGAAGGGGAGAGTGTTCTGCCAGTAGACAGTGAGCAGGATATGATGGAAACTAATGAGGCAAATCATGCA---------------GAGTCAGTAGAAAATGAGACTAGCAAAGCACCAGAACCAGAAATGGAATGTGCTGCTCAACCAGAGCAGGAGGGGCCAGTTGCCGCCCCAGAGAAAGAGGAA---GCCGACAAGCCAGAAGCTTCA------GCTGAA------CCAGAAGAGGCAGAGGAGAAGGCTCCA---GAACCCGCCCCA------GTATTGGAGGCTGAAGTC---CAGCCTCAGGAAGAGGCAGTGTTTCAGGCACAGCCTTCACCACAGTTGGACTTCACTCATGAT------CAAGAACCTCAGGTAGACAAAGAAGAAGCT---GTAGTGCCTGAAAAGCTGCCTGAAATTCAGGCAGACCAACTACAGGCAGTAACTGTAGAACTCAAGGAAAAGATTAGGAGCAGAAGCAGAGGT---AGAGCCAGGAACAAAACTAGCAAGAGTCGGAGTCGGAGTACTAGCAGTAGCACTAGTAGCACCAGTTCTACAAGTAGCAGCAGTGGCAGCAGTTCTAGCAGTGGCACCAGTAGTAGTCGGAGCACTTCTAGCAGCAGCAGC---AGCACTAGTGGCAGCAGCAGTCGAGAGAGCAGCAGTAGT---TCCAGCAGTAGCGAGAGCAGAAGTCGAAGCAGAGGGCGT---GGGCACAACAGGGATAGAAAACGTAGGAGGAGTCTGGATCGAAAGCGAAGG---GATAATGCAGGCAGAGATAATGCAGACAGAAGTCACAAGTCTTCAAAAGGT---AGCAGCAGAGATGCAAAAGGATCGAAGGATAAAAGTTCAAGGAGTGTGGTACCCGTGACCGTCTTTATGCTGAAGCACTGGCTGGAGGAGACGCTGCCGCCCATGTTGTGCACATCTTCTGCCCTGGTCTACTTATTTCAGGGTTTCTCCAGCAATCTGATGGGATCTCTGGTAGTTTCTTATAACTTCTACAGCCTCAGCAAAATG---GGAACAAGCCAATGGACCACCAAGAGGCCCGTGAGCATGAAATGGGCTGTTCTCACTATCTGGATGGTCAGTTTGCTGATCTGCATTTTACCTCTGTGTGGCTGGGGTGGCTACATAACCACGTCCTGGGGATGCCTTATTGACTGCACCAGTTCTTACGTCTTATTTCTCTTCATAATCTACTCGTTGTGTTTCTGTCTCCTTGTTGTGCTCTCCATCCCTCTCATTTACCAGCTGTTGTGTTCAGATGAGCAGCCACCTTTTTATGACAATTACCATCAGATCACCAGAGGCTACTTCTCTCCTGGGTCG---CCTCCAATGAGTAGC-GTGCATCACCTCTTTCTCCTGAAGGTCCTGCGGGTAAAACCTTGAAGCATTTTCAAGATGCTTGCCAGAACTCTGACCTCAAAGCCAGACAAAGTCCGGTGGAC---CGCTATGGACTACAGCGTTACATCACGGAAAAGGTGCCAAACAGCAACCGGAATGTCACTGTGGAATTGCTCAGAAGC------------------------------AGGGCTACTGTTTACTTCGTGGCCATGGTGTACATGTTCCTAGGCGTGTCCATCATAGCAGACCGCTTCATGTCATCCATAGAAGTTATCACATCCCAAGAGCGAGAGATCACAATCAAGAAGCCCAATGGTGAAACCAGCAAGACCACAGT-AGAATTTGGAATGAGACTGTTTCCAATTTGACACTGATGGCTCTAGGCTCGTCTGCACCTGAGATCCTTCTTTCTGTCATTGAAGTGTGTGGCCATGGCTTCACGGCAGGAGAT-TGGGGCCAAGCACTATTGTAGGCAGTGCTGCTTTCAATATGTTTGTCATCATAGCTATTTGTGTTTATGTTGTCCCCGACGGGGAAATCAGGAAGATCAAGCATCTCCGTGT-TTTTTTGT-ACTGCTGCTTGGAGCATCTTTGCTTACACTTGGCTTTACCTAATTCTGTCAGTCATATCACCTGGAATTGTTGAGGTTTGGGAAGGCCTGCTCACCTTCTTCTTTTTCCCCATCTGTGTGGTATTTGCTTGGATAGCTGACAGAAGGCTCCTGTTTTACAAATATGTCTACAAGAAGTACAGGGCTGGGAAGCAACGAGGCATGATCATCGAACATGAGGGCGAAGGGCCACCATCCAAAGCTGACATTGAAATGGATGGAAAGGTGGTTAATTCCCATGTTGAAAGTTTCCTAGATGGCACTCTGGTCCTAGAAGTGGATGAAAAAGATCAAGATGATGAAGAAGCAAGGAGAGAGATGGCCAGAATCCTTAAAGAACTGAAGCAGAAGCATCCAGACAAAGAAATTGAACAGCTGATAGAACTAGCTAACTATCAGGTCTTGAGCCAACAGCAAAAGAGCCGAGCATTTTACCGTATCCAGGCCACTAGGCTCATGACCGGAGCTGGCAATATATTGAAGAGGCATGCAGCTGACCAGGCAAGGAAAGCGGTAAGCATGCACGAGGTCAACTGTGAGGTAGCGGACAATGACCCGATCAGTAAG------------AGGAAGATAAAACACTTGAGGGTTTTCTTTGTCACTGCTGCATGGAGCATCTTTGCATACATCTGGCTGTACATGATCCTTGCAGTTTTCTCTCCTGGTGTGGTCCAAGTGTGGGAAGGCCTGCTCACTCTGTTCTTCTTCCCTGTTTGTGTTGTCCTAGCTTGGATAGCAGACAGAAGGCTCTTCTTCTACAAATACATGCACAAAAAGTACCGTACAGACAAGCACAGAGGTATTATCATTGAGACGGAGGGGGAGCATCCCAAAGGGATTGAAATGGATGGGAAGATGATGAACTCACACTTTCTTGATGGAAACTTGGTGCCTATGGAAGGGAAAGAGGTGGATGAGTCTCGCAAGGAGATGATCCGAATCCTCAAGGATCTAAAACAAAAACATCCAGAAAAAGACTTGGATCAACTGGTGGAGATGGCTAATTACTATGCCTTATCTCATCAGCAAAAGAGCAGAGCATTCTACCGGATCCAGGCCACCAGGATGATGACTGGTGCAGGGAATATTCTTAAAAAACATGCAGCTGAGCAAGCCAAGAGAAGCGCCAGCTTGCACGAGGTGCGGCCAGAGGAACCAGAGGAATTCATCTCAAAAGTTTGTTTTGATCCTTGCTCCTATCAGTGTCTTGAAAACTGTGGTGCTGTTCTCCTGACTGTTGTTCGGAAAGGAGGAGACATGTCCAAGACTATTTATGTGGACTACAAAACAGAGGATGGCTCTGCCAATGCAGGGGCAGACTATGAATTTACAGAAGGGACTGTTGTACTGAAGTCAGGAGAAACCCAGAAAGAATTCTCCATAGGGATCATTGATGATGACATCTTTGAAGAAGATGAGCACTTCTTTGTGCGTCTCAGCAACCTGCGGGTAGTTGAGGCAGATGAT---CCTCCTGAGCTAAACAACTTGCCATATCCCAAGGCCATACTGACTTCCCCTTATGTAGCTACTGTGACTATCTTAGATGATGACCATGCAGGTATCTTCACCTTTGAGTGTGATGTAATACATGTCAGTGAAAGCATTGGGGTGATGGAGGTGAAAGTTCTTAGGACATCCACTGAGATGAATCAAGGAGACGTCTTTGACTGTGCTCTTCTCGGAGACCGTGCCTTTCTTATAGAGCGTGAGCACGTCGACACTGTAGGTTATGGCAAAGATCGCTCCGGGAGTCTTCTCTATTTGCATGACACTTTGGAGGATATCAAGAAAGCCAACAACAGCCAGGAG---TGCCTCATCCCAGTACACGTGGATGGTGATGGTCATTGCTTGGTGCATGCGATCTCCCGGGCGTTAGTGGGTAGAGAGCTGTTCTGGCATGCTTTGCGGGAGAACCTCAAGAAGCACTTTATAGAGAATCTCAGCCGCTACAAAGCCCTCTTTCATGACTTCATTGATGCGGCTGAATGGGAAGACATCATCAATGAATGTGATCCTTCGTTCATTCCCCCGGAGGGTGTGCCAATGGGCCTTCGAAACATCCATATCTTTGGGTTGGCTAACGTGCTGCACAGGCCCATCATTCTCTTGGATTCCCTGAGTGGAATGCGTAGTTCAGGAGACTACTCGGCCACTTTCCTGCCTGGATTGATACCAGAAGAGAGATGTATGGGAAAAGATGGCACGCTAAACAAGCCTATCTGTATTGCTTGGAGTAGTTCTGGACGTAACCATTATATTCCCTTGGTTGGAATAAAAGGTGCTGCTTTGCCCAAATTGCCTCTGAAATTACTTCCCAAAGCTTGGGGAGTACCTCAGGACCTTATTAAAAAGTACATCAAATTGGAAGATGATGGCAGTTGTGTAATAGGGGGTGACAGAAGTTTGCAGGACAAATATTTGATGAGGTTAGTTACAGCAAGAACGGGGACAGAAATTCTTAAGAATATCATTAGGAAAAAAGTACATCTCCGAGGGTTTTCCAGCAGTAACCTGAAAGAATACACCAAAATGTTCTTCAAAGATGAGGGGTGTCGGACCTTGGTTCTGAACGAGCTAGAAGCCAATCCAAATCTGAGCAGTTTATGTTCGGTGCCTTTGTTTTGCTGGATTATTTTCAAATGTTTTGACCACTTCCATTCTGCATTTGATAGTCATGAAGTTCCAGATTTTACGGTTACTTTAACAGATATTTTCTTGCTTATGACTGAAGTCCATTTGAACCGAATCCAGAAAACAGGTCTTCTGAAGAAGAACAATAGGAGCCAAGTAGAGAC-TACCGGACAAACAAAGAGACATTGTTTGCTCTGAGTAAAATAGCACACCTGGGCATGCAGAAATCCCTTTTTGTCTTTGGCCAAGATGAAATCCTT---GCCTGCCTCTCTGAGGAGGACTTACA-TTGGGCTTCCTGAGGGCAATTCCTGACTACGGA---GGCTGTGAAGAG---CAGTCTTCCTATGAGTTCCTGCACTTGACCTTACA-TCTTTCTTCACTGCTTTGTACCTGGTTACTGA-GAGAAAGCAGGCTCAAAGGAACTGTTGAGGTATTTTGCAGAGTGTTCCTCTCGA---GACACAACCCTCTCTTCCTGCTTGCCAATTGCCTGGCTGAAAAATCACCACCCGGCAGGAGAAGATCCTTTCCGGAACAACGAACACTTCCATTTCACCAACCTCTTCCTTTGTGGCTTGCTTTCAAAGTCAAGGCAGAAACTCTTGAGGCATTTGGTTTCCCCAGCACGTATTCGGAAAAAAAGGAAGATACTCCTTACCTACTTCCTGGAGAGCATGAAATCCCACCTGAACGGCCTTACTCGAGCAAGGCTCAAGGAATACAAGCAG---GGCACACAGACTTACAGTATTCTAGATTGCGACCATTTGGAGAACCAGAACAAATACCTCTTTTCCGTTAAAGAAAAAGTAGATGATTCTGCTGGCCTCCAACGTACCTATGGGGTGTGCTTTGTGGACACTACAGTTGGAAAATTCCACCTGGGCCAGTTTCCAGATGACCGCCACTGTTCAAGGTTTAGAACTCTTCTGGCTCATTATACTCCTGTGCAGATTATTTTTGAGAGAGGGAATCTCTCCGCAGAAACGGAGAAAATTCTCAAGGGTTTGCTTCCCTCTGTTGTGCAGGAAGCTTTGATTCCTGGCTCTCAGTTCTGGAATGCAACCAAAACACTGAAAACTCTCCTTGAAGGGGGCTATTTCAAGGACAAGGAAGATGAGAGTAAGCCCCCTGTACTGCCTTCTGCCATCAAATCCTTGACTGCGGAAGGTGATTCACTGGGACTTACTCCTGGGGAAAACAGTGAGCTGGTGCTCTCTGCCCTTGGCGGCTGTGCATTCTACCTTAAAAAATGCATTATTGATCAGGAACTCTTGTCCATGGCAAAATTTGAAGCATACGTGCCTGTGGATGTTGATATTGCAAAGGGAGTGAAGTCCAGTAGTCTGTTTGCTAAAACAAGTCAAAGGATGGTGCTGGATGGGGTTACTCTGGCAAACCTG---------------------------------------------------------------------------------------------------------------------------------------------------------------------------------------------------------------------------------------------------------------------------------------------------------------------------------------------------------------------------------------------------------------------------------------------------------------------------------------------------------------------------------------------------------------------------------------------------------------------------------------------------------------------------------------------------------------------------------------------------------------------------------------------------------------------------------------------------------------------------------------------------------------------------------------------------------------------------------------------------------------------------------------------------CTGAGGAGCATGACTGATAAGTACAGGCTCCATCTTTCTGTGGCTGACCTTCTGTTTGTCATAACCTTGCCCTTCTGGTCTGTGGATGCCGTGATCACCTGGTACTTTGGAAGCTTCTTGTGCAAAGTGGTTCATGTGATTTACACTGTCAATCTTTACAGCAGCGTCCTGATCCTGGCTTTCATCAGCTTAGACCGATACCTGGCCATCGTTCATGCTACCAGCAGCCAGAGACCCAGGAAGCTGTTGGCGGAAAGGATTGTCTACGTCGGTGTCTGGCTGCCAGCTGTGCTTTTGACGGTGCCTGACATCATCTTTGCTGGGACTAGCGAGCTAGATGGT------------AAATCCATATGCCAGCGATTTTACCCCCATGAAAGG---------TGGCTGATTTCTTTCAGGTTTCAGCATATTATAGTAGGCCTCGTCCTGCCTGGTATTATAATCCTGACTTGCTACTGCATTATTATTTCTAAGCTGTCTCATTCAAAAGGCCAGCAGAAGCGCAAAGCTTTGAAGACCACTGTGATCCTTATTGTTGCTTTCTTTGCCTGCTGGTTACCATATTATGTCGGCATCACCTTGGAGACTTTTATGCTCCTGGGGTTCGTCAAGACTGGATGTGACTTTGAGACAATCTTGCACAAGTGGATTTCCATAACAGAAGCCCTTGCCTTC---------------------------------------AAGATGATAAGGAAGAAGCCACGTATTATCCTGGAATCAACAGAAACCAATATGATCCCTCTAGGAGATATGGAGGGAGACGATCCCATAGCTGAACTGGAAATCCCTCCCAATACGTTTTACCGGCAGAATGGACAACCCTATGTGGGGAAAGTCAAAGCCAGTGTGACTTTCTTGGACCCAAGGAACATTTCTAGTGCAGCCACAGCACAAAGTGACTTGAATTTTGTGGACCGTGAAGGAGACATGCTGCCCCTACGGACGTATGGCATGTTCTCCATGGATTTTACGGACGAAACAGCCACCGAGTCACTCAATGCAGGGAAGGTGAAAGTCCACCTTGACTCCGCTCAGGTCTCAATGCCAGAACATCTAAAGGGGATGAAGCTTTGGTCTCTGAATCCACAGACAGGACTGTGGGAGGAAGAAGGGAAGTTTGAAGTTGACCAGAGCAGACGCAGCAAGCGAGAAGAACGGACATTTCTGGTTGGGAACATGGAGATAAGGGAAAGGAGGCTTTTCAACCTTGATGTCCCTGAAAGTAGGCGGTGCTATATCAAGGTGCGGGCCTACAGGAGTGAGAGGTACTTTCCCAGTGAACAAGTTTCAGGAGCTGTGGTTTCTGTGATCAATATGGAACCATCCCCAGGTTACTCTACCAATCCTAGAGCGTGGGGTCGCTTTGACAGTGCCGTCACTGGTTCTAACGGCGCTTGCGTTCCAGCATTCTGTGATGATCAAAACCCAGATGCCTACAGTGCATACATCATGGCCAGCCTTGGCGGAGAAGAACTTGAAGCAGCTCCCTCCTCTCCAAGGCTCAATCCTCTTGTGGTCGGAGTACCACAGCCATACCTCAACAAGCTGAAATACAAGCGCACAGATCACACCGACCGCAACGTGAAGAAAACGGCCTTCAGGATTGGTTAAAGAACATGCCACAGAGATTGAAAAGCTTCTTGCTCAACAAAAAGCAGATTTGGAAAGAACTTTGAAATTACAGACTAGC---ACTAGTAATGAAGATCAAATACATTTATTGAATATTGCAATTAATGAATTAAATCTGAGGGTTCAGGATACTAACTACCAGAAAGAAAAAGTAAAGGAAGATTTGTCACAACAACTTGAGCTTTTATCATCAGAAAAACTATCACTAGAAAAGCAAGTTGAAGATCTTTGTCAAGAGCTGAGCTTTGCAAGAGAACAAATTCAGAGAGCCAAACAGACTATAAATGAGAAAGAAACAAAGTTACTTGAAGCAGACAATTTAAAAGTCATAGTTGGAGAATTAAAAGCCCAGCTTGCTTCTGCATCTGAGAGTAAAGAAGAATTAGAA--------------------------------------------------------------------------------------------------------------------------------------------------------------------------------------------------------------------------------------------------------------------------------------------------------------------------------------------------------------------------------------------------------------------------------------------------------------------------------------------------------------------------------------------------------------------------------------------------------------------------------------------------------------------------------------------------------------------------------------------------------------------------------------------------------------------------------------------------------------------------------------------------------------------------------------------------------------------------------------------------------------------------------------------------------------------------------------------------------GTGGCTGAAGTTTGCAAGTGCGCAGAGATCCTGGGAGTCCATGATATTGAAGAATCCTGCTTTCAGTTTCTCAAATTCAAATTTCTGGACAATAAACCAGGTCATCGAGACTACCTTAAAAAGAAGTGTTGCAAGTCACGTTGTCAGAAAGAATATCGAAAAATAGGTGGCATTGGT---GAGGATCTAGAAATAAATGAT---GTAGATGAAAGTTTGGAAGATGAGTGTTTTCAGAACTCTCAGTTGAGGGCCCCCAAAGGTGAACAAAATTCTGAAGTACTTCTTCAAGATAATACTGGTCAGACAGATGAGTCTGCAAGTGAAACAGGTCACAGCTTTGGTTTAGAGTCCCAATGTCCCAAATACAGGAAATTCCAAAAGGCTTTAGGGAATGATAAAGTTCCTACTGTGGAGTCTGACTCCAGTACTAAAGAGGTTCTGGTAACATCTGCTACATCTGTTAATCAGGTTGAATCAAATTCTAGTGGTGCTATACAAAAATCTCTTGAATGTGCAACTGTACAGTCAGTCTCAAAATGTGAAGATACTCAGGTAGAAATGGAAGAAGAGGGGAAAGAAGAATTCTTGAAAGAAACA------------GCTTCTTTATTTGAAGTTATTGAATGTCCTGTGGAAAAGATGGAATCT------------------TCCTTTCTTCCCCAGAACTCACCTGCTGCAACTCATGGACTTTACTCTGGTTCTTTCCTAAATGCATACGATCAATATTGTAACTTGACTTCGAGTGGTAAT------------ACAGAGGTAGCTAAAAAAAATGGTGTTGTTACA------------GGAGGTGGAAGCTGTAGACAAATCAGCGAAAACACTGTTGAGGGACCAGCATTGAAATCTCATTTGTGTGATCCAGAGAATGGAGGCAATGCATTACCTAGCAATCGCAGCAGTGTGGAAAGAGAAATAGCAGAGCAACTAGCAAAAGGGTTTTGGAGTGACATTTATAACACAGATACAACATGTCAAGTAAACCTGTCTCCTGCCTCAACTAGAGAATTATCAGAACAAGTCTGT---GAAAAGAAAACAGAGTGCCCTTGGTTAGGAATTCGGATCAGCGACAGTCCTGAACCTGGCCCTCAAAGAACTTTTACAACTTTAAACCCTGTCACTTGCCCCTTCATCAGTAACCTTGCTAGTGAAAACAATTCTGAAATTAATAGTGAGGACTGCATGCCAGAACAGCAACCAGAACAATGCCCTTACACTTGTGTGAGAAACTTAGAA---GATTCTGAACAGTTGCATGAAAGCTGCCCCAATGAAAGAAGTTAGCATCCGAGGCCCAGGCAGCTTGGCTTATCCCAGTCTTCGGACACAGGGAAACCTGGAGAACCTTGATGGGCCCAATGATGCCACCAGAGGATTGACGTCTTTGGCCGACACATTTGAACAGGTCATCGAGGAACTCCTGGATGAACAGCAGGTCATCCAGCCCAGCAAGGAGAATAAGGATGCAGACTTGTACTCATCTCGGGTTATGTTAAGCAGTCAAGTGCCTTTGGAGCCTCCACTGCTCTTTCTACTTGAGGAGTATAAGAACTACTTGGATGCTGCAAACATGTCCATGAGGGTCCGACGCCACTCTGATCCTGCTCGCCGTGGGGAGCTAAGTGTGTGTGACAGTACTAGCGAGTGGGTGACAGCGGCTGAGAAAAAGACTGCGGTGGACATGTCAGGGGCAACGGTTACCGTTCTGGAAAAGGTTCCGGTGCCCAAAGGCCAACTGAAGCAATATTTTTATGAGACCAAATGCAACTCAAAGGGTTACACGAAAGAAGGCTGCAGGGGCATAGACAAGAGGTACTGGAATTCCCAGTGCCGAACTACCCAGTCGTATGTAAGAGCTCTCACCATGGATAACAAAAAAAGAGTTGGATGGCGGTTTATAAGAATAGACACTTCGTGTGGTGCTGCAGTACTTGGCTAAGCATGAGAGCAGCAAAGACCTGAAATCTTCACAGCTCATTAGTTACTTGCACAGAATCGCATCTGAAGTCTTTCAGAACGGAAACAGCAGAAAGCCTGGAGATGTTGCCTCTAAACTTATGGACCTGAAGGAAATGTCTGGCTCTCTGACAAAAGCTGCTGAAGCACATGGAAAAAACTGTGTGCCTGTGATTCAGAGGACTTTTGCCCACTCCAGTGGAGAGCAGAGCGGTAGCGATACAGACACAGACAGTGGATATGGGGGAGAGCTAGAAAAAAGCGACTCCAAATCTGACCCACAGTATTTTAAAAAGGACACTGAACTGAAGTATACTGTCCAAGAGAGGGTCAGTTCTATCAAGCAAGAGAACGAGGATCCTCCCGCCAAACGGACCAGAATGGAAATGTCAGAAGATGAC---GACCATTTCAACAGTGCTGTGCTTGGCTCTTCA---AGTGGTTTCTTGGGCCCACATCCACACCAGCCGCCTCTGTGCCTGCCTTTCTATTTGATTCCTCCCTCGGCAACAGCTTACCTGCCTATGTTGGAGAAATGCTGGTATCCAGCCTCTGTGCCTGTCTTGTATCCAAGCCTCCCAGCCTCCACTGCAGCACTTTCAGGCTTAATGAGCCCAGACAAAATTTCTTCTCCTTTGCTAATGTCTCAGCGACTTCCTTCTCCAGTCCCGCCCCATTCCCCCCTGGACTCTACAGCTCTTCAC-------------------------TTATAAAGCCAGTGACAGAGGCTTCCAAGGACCCTATCACAAGACTATTGGACACCCGCTTGGTCCATCAGAATGCCAGCAAATGGGAGACTTTTGATGTAACACCAGCCATAATGCGGTGGATTGCACATGGACAACCCAACCATGGTTTTGTGGTGGAAGTGGTTCACTTGGAC---AACGAGAGCAGTGTCTCTAAGAGACATGTCAGGATTAGCAGATCGTTGCATCAGGATGATACTAGCTGGTCTCGGATCAGGCCCTTACTCGTCACCTTTGGACATGATGGAAAGGGACATCCTCTGCATAACAGAGAGAAACGCCAGGCAAAACACAAGCAACGCAAGCGCCATAAATCCAACTGCAAAAGGCACGATCTATACGTGGACTTCAATGACGTAGGGTGGAATGACTGGATAGTGGCGCCGCCAGGTTATAGTGCCTTCTACTGCCATGGGGATTGTCCCTTTCCATTGGCAGATCACCTGAACTCCACCAACCATGCCATTGTTCAGACACTTGTCAACTCAGTGAATTCAAAGATCCCCAAAGCTTGCTGTGTGCCGACAGAACTGAGCCCTATCTCCATGCT-TACCTGGACGAGAATGAGAAA-------------------------GGGCCTGCAAATACGGAGATAAGTGCCAGTTTGCCCACGGCATCCACGAGCTGCGAAGCCTGACCCGCCACCCCAAGTACAAGACGGAGCTCTGTCGCACTTTCCACACCATCGGCTTCTGTCCTTACGGGCCTCGCTGCCACTTCATCCACAACGCTGAGGAGCGCCGAGCCGTGGCCCGAGAGCCGGCCATCACCGAAAGGCCTCGCCTCCAACACAGCTTCAGCTTTGCTGGGTTCCCGAGTGCTGTTGCTGCCAATGGGCTGCTGGACAGCCCCACTTCAATAACCCCTCCTCCTATCATAAGTGCCGATGACCTCCTGGGCTCTCCAACTCTGCCTGACTGTGCCAGCAACCCCTTCACCTTCTCCAGCCAGGAGCTGACCAATCTCTTTGCTCCCAGCATGGGTGTGCAGGTGCCTGGTGGGGGTTCGCCCACTGCTTTCCTCCTCCGACCCTTGTCTGAGTCCCCCAATATGTTTGACTCGCCTCCAAGTCCTCAGGACTCCCTTTCTGACCAAGAAGGCTACCTGAGCAGTTCTAGCAGTAGCCACAGCGGTTCAGATTCACCAATCCTGGACACCTCAAGACGCCTTCCCATC----------------------------------------------------------------------------------------------------------------------------------------------------------------------------------------------------------------------------------------------------------------------------------------------------------------------------------------------------------------------------------------------------------------------------------------------------------------------------------------------------------------------------------------------------------------------------------------------------------------------------------------------------------------------------------------------------------------------------------------------------------------------------------TGCATGCTCTCCGAACTGCTGAAAAGTCCCTCCTGCCAGGCTTCCATCCATTTGAGTGGAAACCACCCTTGAAAAATGTGTCCAGCAATACAGAAGTGGGCATCATAGATGGGCTTTCAGGCATACAACATTTGGTTGATGACTACCCAGTAGATACGATAGCCAAGAGATTCCGATATGATGCCGCCTTGGTTTCTGCCCTAATGGATATGGAGGAAGACATCCTGGAAGGGCTGAAAACTCATGATTTGGATGACTATTTGAAAGGTCCCTTCACAGTGGTGATCAAAGAGTCTTGTGATGGGATGGGAGACGTCAGTGAAAAGCATGGCTGTGGCCCAGCTGTTCCTGAAAAAGCAGTCCGCTTCTCTTTCACATTTATGAGCATTGTTGTGGATAATAACAACAAAAGTGTTAGGATATTTGAAGAAAGCAAGCCCAATTCAGAACTGTGTTGTAAACCTTTGTGCCTTATGCTGGCTGATGAATCAGACCACGAGACACTCACAGCCATCCTGAGCCCTCTTGTAGCAGAACGAGAGGCCATGAAGAATAGCGTATTAATACTTGAGATGAGTGGGATTCCCAGAATGTTCAAATTTGTCTTCAGAGGTACTGGATATGATGAGAAGCTTGTCCGTGAAGTAGAAGGCCTCGAAGCTTCAGGCTCTAATTATATTTGCACACTTTGTGATGCAACACGCCTGGAAGCATCTCAGAACTTGATCCTTCATTCCATAACAAGGAGTCATGCTGAAAACCTTGAGCGGTATGAAGTATGGAGATCTAATCCTTACCATGAAACTGTTGATGAACTACGGGATCGTGTGAAGGGTGTTTCTGCCAAGCCATTTATTGAGACTGTTCCTTCAATAGATGCATTGCACTGTGACATAGGCAATGCAGCTGAGTTTTATAAGATATTTCAGTTTGAGATTGGTGAAGTGTACAAAAAAAGTGATGCTTCAAAAGAAGAGCGAAAGAGGTGGCAATCAACTCT--------------------------------------------------------------------------------------------------------------------ACTGCCAAATCCAAACCAAAGTTGGAT---------GGAAGCAGACAGACCCCTTTGGAAAGCGAGAGCTCCCCTTCTGGCTCAAGTGCCAAGGAGAAAGTGAGAAAGCAAAAGCATGGTTCCAAAAAGAACCTCAAGAAGGCGCATTCCAAAAAAGCTAAAGAGAAATCCAAGGGGAAAAAAGAAAAGAAGCATAAGGCTCAAAAGCGGAAAGAGACATTTCACTGGCAGCCTCCCTTGGAGTTTGGGACTGCCGTAAAACCAAAGGTGGAGAAGGAAAAGCAGGTTGCA---ACGGAT---GCTAAAGAT---AAAAACCACATTCGGGATTCT---GAGAACAACAAAATAGCCAAAGGCCAAACCAAGGATGGCCAAATGCCTTGTGACGAGGATGTGCCGTTGGCTGGAGGCTCCACA---------GCACTGGCTGTTAGTAAAGCTAGTGGGGAACAGAGTTCTTCATCTGACAGTCAACATCCAGATAAAAATGTGGATATTTCAGAAGAAGCTGACGGCCTTAATTCAACTAAAGAAAACGAGGTGGATGTTACCCAGATG---GATGACATGGACATC--TGTACTCCAGATCATAATTCACCGGTCAAGGTTGATGTGGAGCTTTCT---CCAGTAACCCTGCGGGTGAGCTTTCAGGAAATTAAAACGGGTAAAACTGCAGAAGTGCCAAAGGAC---TCTGAAGTGGAGTCTGAAAAACAA---GCTGATGCTAAAGAATTGGCTGGAATTCAAGAAAGTAAC---AAAGAACGTGAGAAGCAAAAGCCTAAACCTTCAACAGCAGCCGTGGCGGTGGAAAACGCATCAAAAGCGGAAACATCTGAAAATGCTCAGAGCAGCGTTGTGGATAACAAGTGGAAACCATTACAGGGTGTGGGGAATTTGCAGGCCGGACCTAACTCCA-----------------------------------------------------------------------------------------------------------------------------------------------------------------------------------------------------------------------------------------------------------------TGAGCCTGTGCTCCAGAAAATTGATCTTGAAACCATGTCATACATCAAGTCGATTAGTTTAAAGGATTACAGTTGTGTTCCAAGGTCTTTGGCTTACACACATCTTGGAGGATATTACTTCGTTAGCTGCAAACCTGACACTACAGGAGCTGTTCCACCACAGCTAATTGTTGACAGTGTAACTGATTCCATTATTGGATACAATGGTGACGTAACAGGAACTCCATATATTTCTCCAGATGGTCACTATTTAGTCAGCATTGATGATGTAAAAGGACTCATGAGGGTCCAGACCATTACAATTAGAGGAGAAGTACAGGATGCTTTTGATATCCATACCAACTTGCACATATCAGATGTGGCTTTTCAAGCATCATTTACAGAAGCCCATCAGTATAATGTCTTTGGTAGCTCTAGCACACAAACTGATGTACTCTTTGTGGAACTGTCCTCTGGCAAGGTAAAGATGGTAAAGAGTCTCAAGGAACCTCTTAAGCCAGATGAATGGCTTTGGAACAGTAAGAATCGATTAATTGAAGGCAGTGGGCTTTTTGGCCAGTACCTGATGACACCTTCCAAGGAATCCTTGTTTATTCTGGATGGACGACTGAACAAGCTGAAT---------------------------------------------------------------------------------------------------------------------------------------------------------------------------------------------------------------------------------------------TGTAGCAAGAACCGTCTGGCATCACGGCAAAGCTTCTGGGCAGAGCTAAATGTAGCATGCCTTGACCACCACAACGTTGTGCGTGTGATTGCTGCTAGCACGTGTGTTCCTCCCAGTCAGCAAAGTGTGGGCACAATAATCATGGAATATGTAGGGAATAGTACTCTGCACCATATTATCTATGGGACTGAATGTGTGAAAACAAAAGGGAAGGGTAAC------------AGACATGTCAATTTAAACTTAATGCAGTGTCTGGGCTACTCCTGTAACATTGTGTCAGGCTTAGTTTTTCTTCATTCTCAGATGATAGTCCACCTGGATTTAAAGCCTGCCAACATATTCATCACTGAACAAAATGTCTGCAAG------------------------------------------------------------------------------------------------------------------------------------------------------------------------------------------------------------------------------------------------------------------------------------ATGTCCCCCCTAATCAACACTATTTTAGTTTTATCAATAATTACAGGA---ACCCTAATCACAATAAACAGCAGCCACTGACTGCTAGCCTGACTAGGACTAGAAATTAATATAATAGCCATCGTACCACTAATCTCAAAAACCCATCACCCACGAGCAACAGAAGCCGCAATTAAATACTTTTTAGCGCAAACAGGGGCATCACTATTAATACTATTTGCAAGCTCAATCAACGCATGATATCTGGGAACATGAGATATCACCCAACTCACAAACCAAATATCCTGCACCTTACTAACTATTGCCCTTTGCATAAAAATCGGCCTAACCCCAATACACCTATGACTACCAGAAGTAATACAAGGAACAACCCTAAAAATAGCCCTCATCATTGCAACCTGACAAAAACTAGCTCCTATAAGCCTTATTTTAATAACATCTAACAGCCACTCAAAATTTATATTAATATCAATAGCAGCACTATCCATTGTTATTGGTGGGTGAGGCGGATTAAATCAAACACAACTACGAAAAATCATAGCCTATTCCTCAATCGCAAACATAGGGTGAATAGTTATTATTTTACAACAAGCACCGAAACTTACAACACTTACCCTGATCATTTATATTATTATAACCACCACAATATTTATAACCCTTACCCCCCAAAAAACCAAAACAATTAAAACAATTGGAACAACATGGACCCTGTCACCCCCACTAACAATCATTACAATACTCACACTGACATCTCTAGGAGGTCTCCCACCAATAACAGGATTTATGCCAAAATGACTTATTCTAGAAACATTATTACTAGAA---AATATAACCACATTAGCAACACTCACTGCAATAGCAACACTCCTAAGCCTATTTTTTTACTTACGACTATTTTACTCAACAACCATAATAGTTTTTCCAAACACAACAAACACAACACAAAAATGACGACTCCAAACAAAA---ACCATACTAATCATAACACTAACTACCCCAACAGCCCTTATACTATTACCAATTCTCCCACTAATAAACCCA---------
	Boa_constrictor					ACAGCAATGATAGGGCACACTAATGTGGTAGTCCCAAGATCCAAACCTTTGATGTTGATTGCTCCAAAACCACAGGATAAAAAGCCTATGGGACTTCCGCAGAGATTGGGACCCCTATCTCCTGGAAATGTTCGTTCTCTTCCATCACAGCAAATGATAAATCGACTAAATATACCAAAGCCTACATTGAATTCA---GGAGTTAATATGATGTCCTCCGTTCACTTACAGCAGAATAACTATGGAGTGAAATCTGTACCACCTAGTTACGTTAGTCACACAGGAGGACGGCTAAGTTTAACTGGTAGCTCCCCGGTTTCTCTATCTCAGCAGTCTCAATCCATGAAACAATATCCTCCGAGTGGAAATGGAAGACCGTACCCT---CTTGGAGGAGAACCAAGACCACAGACCTCTGCAAGGTATTCTCTTCAGTCTGCCAACTCATCTGCACTTTCTTCAGGTGCATTGAAATCAACACCATTAGCTCAGTCTCAGGCAGCATCCAGAGCATTAGCCCAGTCCACGCCCAAACCTCTTGGAGCAAATGCTACAGCTGCT------GCTGCTGCTGCTGTTAATACTTCATCAACACAGAAATGGAAAATTTGTACAATCTGTAATGAGCTGTTTCCAGAAAATGTGTATAGTGTTCATTTTGAGAAAGAACACAAAGCTGAAAAGGTGCCTGCGGTTGCTAACTACATAATGAAAATACACAATTTTACTAGCAAATGTTTATACTGTAATCGCTACTTGCCCACTGACACATTGCTTAACCATATGTTAATCCAT--------------------------------------------GAGATGAATTGAGCAGCATGATGGGCAGAAACTGGCAGGATGCTATTTTATCGGTAGGGAACAGTAGCATCCTCAAACAGGAACTGACCGACTGTCCTCAAGAAAGCAACTTGATGCTTCCTGAAGAAAGTATAGGGCTTTTTCAGGATAACAAAAACAGTGAATTGTACAATATCATGAAAATGCTCGAGGTTGACTTTGATGATATAAAA---TGTTTTCAGCAGGATGAGGAATTTTTTAAAAATGAACTTTCTGGTGTGGATGACATTAGAGACATTGACATAACGGATGAAATCTTGACCTATGTTCAGGAGTCTTTAAATAAGACAGATGTTTTGTATTCGGGTTGCCAGCGGCAGCTG------------CCCAGGGTTCAGAACTCTCCTTGTTTGATGCAGCAGCAAATTGATCAAGAAGTAAAAGAGAGAGCAATCTCCTGTATGGGCCAAATCATTTGCAGTCTTGGAGACAATCTTGGTTCTGATCTACCTAATACTCTTCAGATATTTCTAGAGAGACTAAAAAATGAGATAACTCGGCTAACCACTGTGAAAGCTTTGACTCTGATAGCAGGTTCTCCTCTGAAGATAGATCTGAGGCCAGTTCTAGGGGAAGGTGTTCCTATTCTTGCTTCTTTCCTCAGAAAGAACCAACGTGCTTTGAAACTTGGAACTCTGTCTGCTTTAGATATATTAATAAAAAACTACAGTGATAGCTTGACAGCTGCTATGATTGATGCTGTCCTAGA--AGCTTCCACCTCTTATTAGTGAGAGTGATATGCATGTGTCACAAATGGCCATCAGTTTTCTGACCACTTTGGCTAAAGTTTATCCTTCCTCACTCTCAAAAATCAGTGGCTCCATATTGAATGAACTTATTGGGCTGGTAAGGTCACCATTATTGCAAGGTGGGGCACTGAGTGCCATGCTAGAATTTTTCCAAGCTCTGGTTGTGACTGGAACAAGCAACTTGGGATATATGGATTTATTGCGCATGTTAACAGGTCCAGTT-ACTCTCAAAGTACAGCACTTACTCACAAGCAGTCTTACTATTCAATTGCCAAATGTGTAGCTGCCCTTACACGAGCATGTCCTAAAGAGGGACCAGCAGTTGTGGGTCAATTTATTCAGGATGTCAAGAACTCAAGATCTACAGATTCCGACTGTGCTTCCTTTCCTTG-TTAAATGGAGGGACCTGCCAAGACGGAGTCAACGACTATTCTTGCACCTGCCCCCCTGGATACAATGGGAAGAACTGTAGCACTCCTGTCAGCAAATGTGAACATGGTCCCTGCCACAATGGGGCTACTTGCCACGAAAGAAACAACCGTTACGTGTGTGAATGCGCACGTGGGTATGGGGGCCTCAATTGCCAGTTCCTGCTTCCTGAACCCCCTCAGGGGGCAGTCGTCGTTGACATCACCGAGAAGTACACAGAAGGCCAGAGCTCCCAGTTCCCTTGGATTGCAGTATGTGCTGGCATCATCCTGGTCCTGATGCTCTTGCTGGGCTGTGCCGCTGTTGTTGTCTGCTTTCGTCTCAAAACGCAAAAGCGGCAGCCCCAGCAAGATGCCTGCAGGAGT---GAAGTTGAGACCATGAACAACCTGGCCAACTGTCAGCGAGAGAAGGACATCTCCATAAGTGTCATTGGTGCCACCCAGATTAAGAACACTAATAAGAAAATAGACTTCCACAGTGAAAATGCTGACAAAAATGGCTACAAAGCCAGAAGCAGCAGCGGG---GCTCTTCCGAATGGCTTCAACTTGCAACTGGGCTCCGCC---GGGGCCAAGAAGCCTCGCTGCGGCTTGCCACGCTGGAGCCGGCGGGAGATCTGCCTGCTCTCCGGCCTGGTCTTCGCGGCCGGCCTGTGCGCCATCCTGGGGTGCATCCTGGTGCTCAAGTATTTGGCCCTGGAGCAGGATGCCTACTGCTTGGAGGGCTGCCAGGAGCGGAAGGCCTTCACCAAAGCCTCCCGGTTCATCGCCACCAACATCGACCCAACAATTGACCCCTGCAAGGACTTCTACTCCTTCGCCTGTGGTGGCTGGCTGCGCCGCCACGGCATCCCTGAGGACAAGCTCATCTATGGCACCATAGCCGCCATTGGCGAGCAGAACGAGGAGAAACTGCAGCGCCTGCTCCGGCTGCCGGTGCGGCGTCCCTATCAGGCCTCGGCCGAGCGCAAAGTCAAGGAG---------------------------------------------------------------------------------------------AAAGACATGGTTGTTCAGCTGCTCTCTAGTGAAGAATTAGAGACTGAAGATGAACGATTAGTTTATGAGTCTGCCATGAACTGGATAAACTATGATCTAAATAAACGCCACTGTTATCTGCCAGAACTATTGCAGACTGTGCGACTGGCTCTTTTGCCAGCCATCTATCTAATGGAAAATGTAGCTACTGAAGAGCTTATTACCAAGCAAAGGAAAAGCAAAGAGATTGTAGAAGAAGCAATCAGGTGCAAATTGAAGATTCTGCAGAATGATGGTGTAGTCACTAGTTTATGTGCTAGGCCTCGAAAAACTGGGCATGCCTTATTTCTTCTGGGAGGCCAAACTTTTATGTGCGACAAATTATATCTTGTCGACCAAAAAGCAAAGGAGATCATTCCAAAAGCTGACATCCCAAGTCCAAGGAAGGAGTTCAGTGCATGTGCAATTGGCTGTAAAGTCTATATTACTGGTGGTCGGGGATCTGAAAACGGAGTCTCTAAAGACGTTTGGGTATATGATACACTTCACGAAGAATGGTCCAAAGCCGCTCCAATGCTAGTTGCTCGGTTTGGCCATGGTTCTGCTGAACTCAAACACTGTCTATATGTTGTAGGAGGTCACACAGCAGCCACTGGTTGTCTTCCAGCTTCTCCTTCAGTATCCTTAAAGCAAGTAGAACAGTATGATCCTGTGACAAACAAGTGGACAATGGTTGCCCCACTTCGAGAAGGAGTAAGCAATGCTGCTGTAGTTAGTGCAAAGTTAAAACTATTTGCTTTTGGTGGTACCAGTGTCAGTCATGATAAGCTTCCGAAAGTACAGTGTTACGACCTGAGTGAAAACCGGTGGACTGTACCAGCCACTTGTCCTCAG---------------TTGTACCTCTCCAGCATGGCTTTCTCAGATCTCTTGATCTTCCTTTGCATGCCCCTAGACCTTTTCCGCCTCTGGCAGTATCGGCCCTGGAACCTTGGAGATCTTCTCTGCAAGCTCTTCCAATTTGTTAGTGAGTGTTGTACATACTCAACCATACTCAACATCACAGCCCTGAGCGTGGAGAGATATTTTGCTGTCTGCTTTCCACTCTGGGCCAAAGTGGTGATCACCAAAAGCAAAGTCAAGCTCCTTATCCTTGTGCTCTGGGCAGTATCTTTTGTCAGTGCTGGGCCCATCTTTGTTTTGGTTGGAGTTGAACATGAGAATGGGACAAATCCTTCGGACACCAATGAATGTC-AACCACAGAATATGCCATTCATTCAGGGTTGCTGACTATTATGGTGTGGACCTCTAGTGTCTTCTTCTTCTTGCCTGTTTTTTGCTTGAACTGTACGTCCACAACAGCCAAACTGGCAGTGATATGGGTTGGAGCTTTACTGCTGGCTCTTCCTGAAGTGGTGCTGCGCCAATTGACTAAAGAAAACTCAGAAATCAGTGGGAACCCCCCTGTGGAACGATGTGTGGTCAAGATCTCTCCCCACTTGCCTGACACAATATATGTGCTAGCACTGACGTATGATGGTGCAAGGCTCTGGTGGTACTTTGGCTGTTACTTTTGCTTGCCGACCCTTTTTACCATCACTTGCTCATTGGTGACTGCCAGGAAAATCCGAAAGGTGGAAAAAGCTTGCACCCGGGGGAACAAGAGGCAAATTCAGCTGGAAAGCCAAATGAACTGCACAGTGGTGGCACTGGCCATTTTGTATGGTTTTTGCACCATTCCAGAAAACATTTGCAATATTGTCACTGCCTACATGTCCACAGGGGTTTCTCAGCAGACCATGGACCTTCTCCATCTGATTAGTCAGTTTCTTTTGTTCTTTAAATCATGCGTTTCCTGAAAGTGTCTAAAGCTAACCGGACCAGAACGAAAGTGACCATTCGACTCTATCAGCAGCAGAAACTGCCA---AAGCGCAGCTCTCAACTTGTGGAAGAGGATGGTGGACTGAAGGGAGGGAAAAGTGAAATTCTCATCTCTGAAAAGGCAGTTGACACTCGTAAAAGTACCTGGCACATTTTCCCAGTCTCCAGCAGTGTTCAGCATCTCCTGGATCAGGGAAGGAATTCTCTGGATGTGCGGGTTACCTGTGACCAGTGTCAGGAAACAGGAGCCAGTCTGGTGTTGCTGGGAAAGAGGAAAAAAAAGGAAGACGATGCGGAAGGCAAG------------------GAAAGCGCAGGAGAAGAGGAGAAAGAGCAGTCGCACCGGCCCTTCCTGATGATGCTGGCCAGGCACTCAGAGGATCGGCAGCACAGGCGGCGGAGGCGACGCCTTGAGTGTGATGGCAAAGTCAACATTTGCTGCAAGAAGCACTTCTTTGTTAGTTTCAAAGACATTGGTTGGAATGACTGGATCATTGCTCCACAAGGCTACCATGCCAATTACTGCGAAGGCGATTGTCCCAGCCATATTGCAGGCACGTCTGGTTCTACCCTCTCTTTCCACTCCACTGTTATCAACCATTACCGCATGAGAGGCCACAGTCCTTTCTCCAACCTCAAGTCATGCTGCGTACCTACCAAGCTACGACCGATGTCTACTCTTTCAGACAAATACAAGATTAGTAGTGAAGGCACATTGGAAATATCAAATATTCAGACTGAGGATTCAGGAAGATACACATGTGTAGCTCAAAACATAGAAGGTGCAGATACAAGAGTAGCTACTATAAGAGTGAATGGAACACTTCTTGATGGTACTCAGGTGCTGAAAATATATGTCAAGCAAGCAGAGTCTCATTCCATCCTAGTTTCTTGGAAAGCTAACTCTAATGTTATGACAACTAACTTAAAATGGTCATCTGCAACTATGAAGATTGATAACCCACACATTACATACACTGCAAGGGTCCCAGTTGATGTGCATGAATACAATCTCACCCATTTGCAACCCTCCACAGATTACGAGGTCTGTCTCACGGTATCTAATATCCATCAGCAAACTCAGAAGTCTTGTGTAAATGTTACTACAAAAAATGCAGCATTTGCCCTTGATATTACTGACCAAGAGACAAGTACAGCCCTAGCTGCAGTCATGGGATCAATGTTTGCTGTTATTAGTCTTGCCTCTGTTTCTGTCTATGTTGCAAAAAGGTTTAAAAGGAAAAACTATCATCATTCATTGAAAAAATATATGCAAAAGACCTCTTCTATTCCCCTGAATGAACTCTATCCTCCACTTATTAATCTCTGGGAAGGTGACAGTGAAAAAGAAAAGGAA---------------------------------------------CGGGCCAAGATGGAACTGCTGGAGATGAAAATTCAAGATTTGGAGGATTCCTTGCATGCCAAAGCCATGGAACTGGAGGTATGTGAGAATGAACTCCAGCGCAAGAAGAATGAGTCAGAGCTACTAAGGGAGAAGGTGAACTTGCTGGAACAGGAGATTGCAGAGTTGAGAACTGAACTGACCATCCTCAGGGAGGAG---ATGAAG---TGTGGTGTGGCTTCC------ATGGGCCTTGAGGAAAGC---ATGGTGGAAGATGCCCAAGCCCTGTGGAGGGAAATAGAGAAGCTAAAAAAAGAGCTGCAGGAGGAGCAGGACAGCAACAAGCAGATGACAGTCAATTTTCAGCAGGAACGGCAAACCTGGAAGGAAGAGAAAGAGAAAGTGATCCAGTACCAGAAGCAGCTACAGCAAAGCTACCTTCACATGTATAAAAGAAACCAAAACCTGGAGAAGATGCTCCAGCAGCTGGCTGCTGGGGAGGATGGTAAAGAGCCCTTAAGTCGGAGTGCTGCAGGAGGC------ACCGCAACAGCA---GCTTCTTCAAGAAAACGAAAGAGGCGAGTGTTCAGTCCAATTCGATCTGAACCCAGGTCTCCTTCGCACTCCATGAGGACAAGAAGCGGAAGACTCAGC---ACCTCTGACCTTTCCACACTCCCTCCATCATCGTCAGTCTCTTCTTCCCTAACGAGCATTTCT---GTGGGCTCCCTTACCACTAGTGCCTTAAAC---ACCACTTTCGCTTTTCCTTCACATTCTCTGTCCCAG---TCGGGGGAATCAGCAGAGAAGAGCCAGAGGCCGAGGAAGCAGGCAAACCTTCCCGCCGAGCCGTTC------TCCAGTGGCACCGCTCCCCTTTTTCCTTGGTTCACACCAAGTCCCCAAACAGAGAGGACCAGGGGCAAAGACAAAGCCACTGAGGAG------CTATCCAAAGACAAGGAAAGGGACAACAGTCCCGAGAAGGAGAAGAACAGAGAAAGAGATCGA---GACAGGGAGAAAGAAAACAAACGTGAATCCAGGAAAGAA------------AAGAAGAAGAGGGCTTCAGAAATCCAGAGCAGCTCTGCTTTATTCCCGTCAACTCGAGGCTCTAAAGGAAAGGTTGTTGTCAGTGAAGATGCAGCA---GCCTCCTCTTTTGCCAAAAAAACTGCAGGGCGGAGGAAA------CTGACA---GCTGCTGATTCAGCAGCAGACGTCCCCGCTGTAGTTCTTGTGGATTCAGCC------ACCATCAAGTCCAAGCTCCCCAAGAAAAGCCGAGGGGGCTTAGAGAAGTCGAGTCTGGAACTTGGTCTAGCAGCCTCTTCT---GCAGAAAAGGAAGAGTCTTTGCATCTTCCTGCTGCCTCAGTTGGCACTGTGAAGCAT----------GCATATGGGCAGCACCAAAATCTGAAGATAATGCCCCACTGGGCTCCCCTGCAACGTCTGGCCTTTCTGAAACCAGCTGGACTAAAACTCACCATGTTCTGAAAACATCTCGACGCAGAGATCAGAACCATCGCGCTCCTAGGAAGGCAGAGGATCGTGAAGCCAGG---TCAGCAGCAAACATCATTGTGGATCCAAAGCTTTTTCAGAAGAGGAGGTTCCAGTCACCTCGTGTTCTCTTCAGCACTCAGCCCCCACCTTTGTCAAGAGATGGACAAAGTGTGGAGTTCCTGGATAGTGCAGACTCTCTTAATAGGAATACCCGGGCCAAACGTGCAACTCATCCTGTGCATAACCGGGGGGAGTATTCTGTGTGTGACAGTGTCAGCGTCTGGGTTGCCAACAAAACCACAGCAACGGACATCAAAGGCAAACAGGTGACTGTGATGGTGGATGTAAACTTTAATAACAATGCCTACAAGCAGTACTTTTTTGAGACCAAGTGCAGAGATCCAAAACCAGTACCGAGTGGGTGCAGAGGCATTGATGCCAGGCATTGGAATTCTTATTGCAATCATGGAAAGAGTCACCCCAATAAA---AATGTAAAGCCAGCACATCAAGAAACAGACTGCGACTCAGGAAGAGGAAGCTGTGAGAGTCCATCTCTACTGCGAGGGAAACATAAGGAAGCCAGAAAACTGTCCTCTGAAGCAGAAGTACTG---GATCCTGATGAGGTGCACAGGAACACTGATAGAAAAAACCTATCAGAAACATTAAAA---CTAGACCCT---GAAAGGCATCTCGCATGGTTGACCAGTGGGAGCCCAAAAGCATCTACGTGGCCTGGAGACCAGCCAGGGAACACTCACAGTCAAAAGCGTTCCTCTCATGACATCATAGAGATCTGCAAAATGGCACTCAAAGCCACAAATGTAAAAAGGTCACCCATCTTGGGGAGAAGTGAAGGAAAG---CATTGTTTTCAACCTCCTGAATCC---ATTGAGACTATTAGTAAAGAAAAAACAGCCCAACTGGGGGATGGAGCAAATTTGTCTATAAATGCT---CAGTACAATCAAGAGGTGTTTTGGTTA-------------------------------------------------------------------------------------GTCCAGGAAGGAGCAGAAAGAGACCACCTTCTACACGCTGGTCTGCGGACTGGCTGTCACCGACCTCTTGGGGACTTGCCTGGTCAGCCCAGTGACTATTGCTACGTACCTGAAAAATGAATGGCCCGGTGGCCAGCCTCTGTGTGAATACAGCAGCTTCATCCTCCTCTTCTTTGGCCTGTCCGGACTCAGCATCATCTGCGCCATGTCCGTGGAGAGGTACCTGGCCATCAACCATGCCTACTTCTACAGCCATTACGTGGATAAGAAACTGGCGGCACTCACTCTTTTTGCTATCTACGTCTCTAACGTCCTCTTCTGTGCCATGCCAAGCATGGGTTTGGGGAGGACAAAGCTCCAGTACCCCTACACGTGGTGCTTCATAGACTGGCAGACTAACACGTCCACCCATGCCGCTTTCTCATACATGTGTTTTGCACATGGTTTCTTCAGAGCATTCAGCAGACCTCAATGAAAATTATGGTAAATCAACTGAATATTCAGGGAAGAATGAACTCTCTGACCATGTAGATAAAAATCTGGAACGCAACCTGAGTTTTGAAATTAAAAAAGTGCCCCTTCAGGAAGGACCACGAAGCTTTGATGGAAACCCTCTTCTGAGTCGGGGAAATGCACTTAAAATTAAAACAAGCCTATCTAGTGCAGTGGATATAACTTCTAAAACACAGGAGTGTGGTTCAGGAGATGCACCTACGGAGACTGTACAAAACACTTGTATAGAATGCAATATGCAGCCAGTTAATCAAGTTGTAATATCATCCCTGGAAGGACGTCAGTGTCTTACAACT---TCTAATGCTCTGGAAAGACCAGACTGTTTGCCCCTTAAA---GAGAAGGGACATGCTCTGTGGTCATTACAAGAGACTAAAAATGAACAG------CCAATATCA------GAGGATGCATCGTTACCTGTTTTATGTCATGAAGTTAAAAATCTGTATGTAGACTCAAATGTGCCAGTCCAGATGGACACCCCTTCAGGTGAACCAGCAGTTCATTATCAG---AGTGGTGTGCTCTCAGTTAGAGCACCTCTTTGTTTTACAAATCCTCTGCATTCTGATGATTCTGTCTGAGAATGTCTGTATGCAGGAAAAGCTGTCCTTAGAATTTCAGGATGTTCAGGCT---TCCAAGAATATAAAGAAGGTTCCATTGGAGAAAAAAGAACTGAAATTAGCAAGACTGAAGCATCTAATGCAGAGATCGCTCAGTGAGTCTGACACAGATTCAAATAATTCGGAAGACCAGAAGAACACACCTGTGAAAAGAATTGATAAGCCCAGGCCACGGCCTATAGTGGAAAGCACTGAAAGCACTGAGAATTTGCATCTCATGATTAAGAAACATGCTTTGGCATCG---GGACGCAGGTTTCCTTTTGGAATTAAAACCTCAAAATCAATGGAT---GGTCACAGCCCTTCTCCCACTTCCGAAAGTAGTGATCCTGATAATGAATCCCACTATCAGACTGGAACTATGTCTCAAAGCCAGGTTGGGGGAGACCCCTGTCAATCCAGTCCCGATACCATGATTGCTCCCAAA---------ATCCAGTCTTCCAGCATGGACCAAGGGATTTTAACAGAAGATTCCATGAATTCTTTTATCAGAACACTGATTCAAGCTGGCATTTGGAAAAACAAGGTCCCTAAGCAGACGGCCAGAACCAAGGATGGCATGCAAACCACAGTGAAGAAGACCGAGGCT------GAAGCAGATGCGAGGGCAAGCCAAGATACCAGG---TTGGGTTTCCAGCCCATCGTCTCAGTGGATGTCGAATTGCTGAGGCAGCAGAGGCGCTTCAGTTCCCCCCGGGTGCTCCTGAGCGAAAACACCCCTCTGGAGCCCCCTCCCCTGTACCTGACGGAGGAG------------CCCGTGGTGCTGAACAGAACGTCTCGCCGGAAGAGG------GAAGGGAAGAGCCACCGCGGGGAGTACTCTGTGTGCGACAGCGAGAGCCGGTGGGTCACGGACAAATCCTCTGCTGTTGACATACGAGGGCACCAGGTGACTGTCCTGGGGGAGATCAGAATGGGCCCCCCCAATGCTCTAGTATTTTACTCTTACTGGACTCCATGCCCGGAGGTTGGGGATTGCATCAATCTTTGTGTTAATGATGATTGT---AAAAACTTCACTAATTTTTCT------------------CCACTTGAACTAGAACAAATTCCTGTAGCTGGTCCTTGCTGGGTTCTGTATTTAGATCCTTCACTGTGTCTGATCATGGTTTGCATTCTACTCTATACTACTTATCCTCTGCTTAAAGAATCTGCCCTTATTCTTTTGCAGACTGTTCCTAAGCAAATTGATATTCGCTCTTTAAATGAGAAACTCCGTAAACTGGAAGAAGTAGAAGCTGTCCATGAATTGCATGTTTGGCAGCTGGCAGGAAGCAGGATAATTGGCACTGCTCATATAAAATGTAAGGATCCAGAATCGTACATGAAAGTGGCAAAAGATATTAAGGAGATTTTTCATGATGAAGGGATACATGCAACAACTATTCAGCCTGAGTTTGCCATTGTAAGCTCT------------GATGATGGTGTAAGTAAATGTGAACTT---------CC-TGTGAAGACATAATGGGCCACATAATTCTCCGAGTCCTCATATGGTTCATCAATATCTTGGCCATCATGGGGAACCTTGTTGTGTTCATCATTTTAGTTAGCAGCCAATACAAGCTCACTGTGCCTCGATTCCTTATGTGCAATCTTGCATTTGCTGACCTTTGCACAGGCATTTATTTACTATTGATTGCCATCAAAGACCTGCAGAGTAGAAGTCAGTATTATAACTTTGCTATTGACTGGCAAACTGGAGCTGGTTGCAATACAGCTGGTTTTTTCACAGTATTTGCAAGTGAACTCTCTGTATATACTTTAACTGTCATCACTTTAGAACGATGGCACACCATCACCTATGCCATGGAACTAGAGCGCAAAGTCCGTTTCCGGCATGCAGTGGTAATTATGCTGGTAGGATGGGTCTTTGCCTTCACAGTGGCCCTCCTTCCCATATTTGAAGTCAGCAGCTACATGAAAGTTAGCATCTGCCTCCCTATGGATATAGAAACTCTCCTTGCCCAGGCCTACATCATGTTTTTGCTGGTATTAAATATCCTTGCATTTGTTATCATCTGTACCTGCTACATCAGCATCTACTTCACTGTGAGGAATCCCAATGTTTTCTCTTCCAACAGTGACACCAAAATTGCCAAACGCATGGCTATACTGATTTTCACAGACTTCCTTTGCATGGCACCAATCTCCTTTTTTGCCATTTCAGCATCACTCAAGGTCCCTCTGATCACTGTGTCCTGTATTGGTTTAATCTCTGTAAATGGTCGAATGAGAAACAATATCAAGACGGGCTCTTCTCCTAATTCCGTATCTTCCTCGCCTACTAATTCAGCCATTACGCAGCTGAGAAACAAGCTGGAGAATGGGAAACCCCTTAGTATGTCTGAGCAATCAGGCTTACTTAAGATAAAAACAGAGCCACTCGATTTCAACGAATACAAAGTTCTGATGACAGCTCATGGCTTTACTGGTGCTAATCCATTCATGAACGGCAGACTTGGTGCAACCAGCCCACTAGGAGTCCATGCTTCTACACAGAGTCCAATGCAGCACTTAGGGGTGGGGATGGAAGCACCTTTACTTGGATTCCCAGCAATGGGGAGC---AATTTAAGTGAAGTGCAGAAAGTCCTACAGATTGTAGACAACACCGTTTCTAGGCAGAAAATGGACTGCAGCGCTGAAGAAATTTCTAAGCTGAAAGGTTACCACGTGAAGGACCCGTGTTCTCAGCCAGAGGATCAAGGCATTACTTCTCCTGGTATTCCACCTGTGGGTCTTCCAGTAGTCAGTCATAATGGTGCCACTAAAAGTATTATTGACTACACATTAGAAAAAGTCAACGAAGCCAAAGCTTGTCTCCAGAGTTTGACTACGGATTCAAGGAGGCAGCTCAACAACATTAAGAAAGAAAAGCTACGCACCCTAATAGATTTGGTGACTGAAGATAAAATGATAGAAAACCATAATATACCCACTCCGTTTTCATGCCAATTCTGTAAAGAAAGTTTTCCTGGTCCCATTCCCCTGCATCAACATGAACGGTACCTCTGTAAGATGAATGAAGAAATCAAGGCAGTCCTCCAGCCTCATGAAAATATGGCTCCTAGCAAATCAGGTGTG------------GCATTGCCTGTTTCTGGTACCAAGACAGATCTAATTGAGCGGCTCAAGGCTTATCAAGAGCAGAATGGTACAACCAGCCGAGTAATCGCTGCTCCAAAGCCTAACACAGCAATTCTCCCGAAAACTACTGAAGTAGTGGTAGCTTTCCCAGCCGCTCGGCTGAGTACAGGGCCTGCACTGGTCAGTACAGGCCTTACTTCAGCAGAGGTTGTTGTAGCCACTGTCACTGGCAATGGTGTCATGAAGTTTGGGAGCACAGGCTCAACTCCTCCTGTGTCACCCACCCCCTCTGAACGCTCTCTGATAAGTGCTGGAGATGAGAATTCAACCAGTGGAGATACCTTTGGGGAGATGGTGACTTCTCCCCTGACTCAGCTTACTCTGCAA---GCATCACCAGTCCAATTTTTGGTAAAAGAGGAGAGTTCCAAAAGT------AATACTTGTAGTACCACAAAT---GCAGGGTCAAGGGCAGAGTCCAGCATAATCAGC---------------------AATAACAACAACAAA---GACATGGAGGTC---CAGGATAAAGACCAGATGCTGCAGGAGAAAGATAAGCAAATTGAGGAACTCACACGGATGTTAAAACAGAAGCAGCAGCTGGTGGAGATGCTGAAGCTGCAGCTGGAGAAAGAAAAGAGATCTCAGCAACCACTGTCAGCT------ATGGTTGTT---GGAGAAGAAGACAGAGCTACCGTCTGTGAGCCATCTATTTTTGGTACCCCTGTCAAGAATGAAAAGGGCTTTGCCAGTTGTCAATCTGTGGAGCAGCACAACTGCCAAATTGACCAATTAAGACCCACACAGACCACCAGCCAAATGGACACATCAGATACAAATTTAGTGCCAAAGAAAGCAGTGATGGTGAAGCAGGAGGTGCTAGCTGCTGAAACTGAGCTA---CCATGTCAGACCTCATGTTTCTTCCTTGGACAGCAAGTTGGAGGCTTCAGTGATTTCATCAAGGGAGCTTCCCCTCCT------------------------------------------ACTACTCCAACTTCCATAAATTTTTCTGGAGCTTTA---CCCTTTGATCCATCACTCTTCTCTCAAGCCATGCCACCTTCATGTGAGTGTAGCCCTGAGGTCCAGAACTTCAAGGAGACTATTCAGCAACTGGAAGGTCGCTTGGTAAGACAAGATCACCAAATTAGAGAACTCATTGCAAAAATGGAGACCCAAAACTCCCAGATGGGGGATCTCAAACGCACCATCCGAAATCTAGAGGAAAAAATTGTTGACATTGAAGCCCAACAGTGTAATGGTATTTTCCTGTGGAAAATTGAAAATTTCAGTATGTATCTGAAAGCCCAGGAAGAGGAAAGGCCTGTTGTGATCCACAGTCCAGGTTTCTACACAGGGAAACCAGGATATAAACTTTGCTTGCGTCTGCATATCCAGTTGCCAAGTGCTCAACGTTGTGCTAACTACATTTCTCTTTTTGTTCACACAATGCAAGGGGACTATGACAGTCATCTGCCTTGGCCTTTCCAAGGCACCATACGTCTATCAATTTTGGATCAGTCAGAAGGATCTCCAAGGCATAATCATGAAGAAGTAATGGATACCAAGCCTGAATTGCTAGCCTTCAAGGAGGTAGGTGCTAGTCATAGTGATGGGGAGATAGAACAGGAAGAGGAAGAG---------CAAAAAGAGGAAATGGAG---GTTAAAGTAGAAGAGAGAGCTGAAGTTAAAGAGAATGACAGGCAGACA---GATAACCAA------------AGTGAAGATGTTGAGCTAGTGAAAAGAGAAGGTGAGGGTATTCAGCCAGTAGATGGTGAGCAGGATGTGATGGAAATTAATGAGAGAGATTGTACA---------------GAGCCATTAGAAAATGAAATTAGCACAGAAGTTGAGCCAGAAATGGAATGTAATGCTCAACCAGAACAGGAAGGGCTTATTGTTGCCCTGGAAAAAGAGGAG---CCCAGCAAGCCAGAAGTTGAA------GCTGAA------CCAGAGGAGGCAGAAGAGAAGGAGCCT---GAATCCATTCCA------GTATCGGAGGCTGAAGTC---CAGCCTCAGGCAGAGTCTGTAATTTGGCCACAGCCTTTGCCACTTTTGGAATCCACTCAAGAC------CAAGCGCCACAGTTAGACAAAGAA---TCT---CTAGTGTCTGAAAAGCTGCCTGAAATACAGGCAGATCAAGTCCAGGCAGTAACTGTAGAAATTAAAAACAAAATTAGGAGCAGAAGCAGGGGT---AGAGCAAGAAACAAAGCCAGTAAGAGTCGGAGTCGGAGTACTAGTAGTAGCACCAGTAGTACTAGCTCTACAAGTAGTAGCAGTGGCAGCAGTTCTAGCAGTGGTACAAGCAGTAGCCGGAGCAGTTCCAGCAGCAGCAGC---AGC---AGTGGAACCAGCAGTCGGGAGAGTAGTAGTAGT---TCTAGTAGCAGTGAGAGCAGAAGTCGAAGCAGGGGACGA---GGACACAATAGAGATAGAAAGCATAGAAGGAGTTTGGAACGGAAGCGAAGG---GATAATTCAGGA---------GTAGACAGAAGTCACAAGTCTTCAAAAGGT---AGCAGAAGAGATGCAAAAGGATCAAAGGAT------------AGCGTGGTACCAGCAACAATTTTTATGCTCAAGCCTTGGTTGAATGAGATGCTTCCCCAGACCTTGTGTACCACTTCGGCACTACTGTATTTATTTCAGGGCTTCTCCAGCAACCTGATGGGGTCCCTTGTAGTTTCCTACAACTTCTACAGCCTCAACAAAATG---GGAGCCAGCCAAGGGGCCACCAAGAAGCCAGTGAGCATGATATGGGCTGTAGTCACTATCTGGATTGTCTGTTTGCTGATTTGTATTTTGCCTTTATGTGGCTGGGGCACCTATGCTCCCACCTCTTGGGGATGCTTTACTGACTGCACCAGTTCATACACCTTGTTTCTCTTTATAATCTACTCATTGTGTTTCTGCCTCCTAATTATGCTCTCCATTCCTCTTATTTATCAATTGCTGTGTTCAGATGAACAACAGCACTTTTATGAAGATTATCATCAAATCACTGGAGGACATTTTTCTCCTGGGGTA---CCTCCATTTGACAGTCACACATCATCTCTTCCTTCAGAAGACACTGTGAACAAAACCTTGAACCTC------------TGCCATAACTCTGACCCAGTAACCAGACAAAGTCCAGCTGAC---CGCTGTCACTTGGACCATTATGGCACACGAAATGTGCCACATAACAACCGGAACATCACTGTGGAATTTGCTCAGAAACGCTTCTCGCTAATTCTGGCTCTGACCAAAAGAGCTACTGTATACTTTGTGGCCATGGTCTATATGTTTCTAGGAGTGTCTATTATAGCAGACCGCTTCATGTCATCCATAGAAGTTATTACATCCCAAGAGAGAGAGATAACAATCAAGAAACCCAATGGTGAGACCAGCAAGACAACAGTAAGAATTTGGAATGAGACTGTTTCCAACTTAACATTGATGGCTTTGGGCTCTTCTGCACCTGAGATCCTCCTATCTGTCATTGAAGTGTGTGGCCATGGCTTCAAGGCAGGGGACCTTGGGCCAAGCACTATTGTAGGAAGTGCTGCCTTTAATATGTTTGTTATTATAGCCATTTGTGTTTATGTTGTCCCTGATGGGGAAATCAGGAAGATTAAGCATCTTCGTGTGTTTTTTGTCACTGCAGCTTGGAGCATTTTTGCCTATACTTGGCTTTATCTAATTTTGTCAGTTTTGTCACCTGGGATAGTAGAAGTCTGGGAAGGTTTACTCACTTTCTTCTTTTTTCCTATCTGTGTGGTGTTTGCATGGATTGCTGATCGAAGGCTTTTATTCTACAAATATGTCTACAAGAAGTACAGAGCTGGCAAGCAGAGGGGCATGATAATTGAACATGAGGGTGAAGGGCCACCATCCAAAGCTGACATTGAAATGGATGGAAAGATAATTAATTCCCATGTTGAAAGTTTCTTGGATGGCACTCTGGTCTTAGAGGTAGATGAGAAGGATCAAGATGATGAAGAAGCAAGAAGAGAAATGGCTAGAATCCTTAAGGAATTGAAACAGAAGCATCCAGACAAAGAGATTGAACAGCTGATAGAACTAGCTAATTACCAGGTGCTGAGTCAGCAACAAAAGAGTCGCGCCTTTTATCGTATTCAGGCCACTCGGCTAATGACTGGAGCTGGCAATATATTGAAGCGACACGCAGCTGACCAAGCACGAAAAGCAGTCAGCATGCATGAGGTCAACTGTGAAGTGGCAGACAATGACCCTGTCAGTAAG---GGGGAGACTAGGAAGATAAAACATTTGAGAGTTTTCTTTGTCACAGCTGCATGGAGCATCTTTGCATATATCTGGTTATACATGATCCTTGCAGTCTTCTCTCCAGGTGTGGTTCAGGTATGGGAAGGCTTGCTCACTCTGTTTTTCTTCCCTGTTTGTGTCATCCTGGCTTGGATTGCAGACAGAAGGCTGTTTCTCTATAAATATATGCACAAAAAGTACCGTACTGACAAACACAGGGGTATTATCATTGAGACAGAAGGGGATCACCCCAAAGGGATTGAAATGGATGGTAAGATGATGAACTCCCATTTTCTAGATGGAAACCTAGTGCCTATGGAGGGGAAAGAGGTGGATGAGTCTCGCAAAGAGATGATCCGGATCCTCAAGGACCTGAAACAAAAGCACCCAGAAAAAGACTTAGATCAGCTGGTAGAAATGGCCAACTACTATGCTTTATCCCACCAGCAAAAAAGCAGAGCATTCTATCGGATTCAGGCTACCAGGATGATGACTGGAGCAGGAAATATTCTCAAAAAGCATGCAGCTGAGCAAGCCAAGAGGAGTACTAGTTTGCATGAGGTACGGCCAGAGGAGCCAGAAGAATTCATCTCCAAAATTTATTTTGATCCTTGCTCCTACCAATGTCTTGAGAACTGTGGTGCTGTCCTTCTAACTGTTGTCCGGAAAGGAGGTGATGTCTCCAAGACCATATATGTGGATTATAAAACAGAGGATGGCTCTGCTAATGCTGGGGCTGACTATGAATTTACAGAAGGGACAGTTGTTTTGAAGTCTGGGGAGACCCAGAAAGAGTTCTCCATAGGGATCAT-GATGATGATATATTTGAAGAGGATGAACACTTTTTTGTGCGTCTTAGCAACCTACGGGTGATTGATGCAGAGGAA---CCTCCTGAAATCAACAAATTGTCATATCCCAAGGCCATACTGGTCTCACCCTGCGTGGCTACTGTGACTATCTTAGATGATGACCATGCGGGCATCTTCACCTTTGAGTGCGATGTGATACACATCAGTGAGAGCATTGGAGTAATGGAGGTGAAAGTTCTTAGAACATCTACTGAGATGAACCAAGGAGATGTTTTTGACTGTGCTCTTCTTGGGGACCGTGCCTTTCTTATTGAGCCTGAGCATGTTGACACTGTAGGATATGGCAAAGATCGCTCTGGCAGTCTCCTGTACTTGCAGGATACCTTGGAGGATATTAAGAAGGCCAATAATAGCCAGGAG---TGCCTCATCCCAGTCCATGTGGATGGTGATGGCCATTGCTTAGTCCATGCAATTTCCCGGGCACTGGTGGGTAGGGAGCTCTTCTGGCATGCTTTGCGGGAGAACCTCAAGAAGCACTTTACGGAGAATCTCAGCCGCTATAAAGCCCTTTTTCATGACTTTATTGATGCCGCAGAATGGGAAGACATAATAAATGAATGTGACCCCTTATTTATTCCCCCTGAGGGTGTACCAATGGGCCTTCGAAACATCCACATCTTTGGACTGGCCAATGTCTTACATCGGCCCATCATTCTCTTGGATTCCTTGAGTGGAATGCGTAGTTCAGGGGACTATTCTGCCACGTTTCTTCCTGGATTGATACCAGAAGAAAAATGCATGGGAAAAGATGGCATGTTGAACAAACCAATTTGTATTGCCTGGAGTAGTTCTGGGCGTAATCATTATATTCCTCTGGTTGGAATAAAAGGTGCTGCTTTGCCTAAATTGCCTATGAAATTACTTCCTAAAGCTTGGGGAGTGCCTCAAGACCTTATTAAAAAGTATATCAAATTGGAAGATGATGGTAGCTGTGTGATTGGAGGAGACAGAAGTTTGCATGACAAATACTTGATGAGGCTAGTTACAGCCAGGACAGGGACTGAAGTTGATAAAAATATTGTCCGGAAGAAAGTACATCTCCAAGGGTTTTCTAGTAGTAACCTGAAAGACTATACTAAAATGTTTTTCAAAGATGAAGGGTGTCGGACTTTAGTTTTGAACCAGCTGGAAGCCAACCCAAATCTAAGCAGCTTATGCTCAGTGCCATTATTTTGCTGGATTATCTTCAAATGCTTTGAACATTTCCACTTTGCATTTGATAACCATGAGCTCCCAGACTTCACTGTCACTCTAACTGATATTTTCTTGCTCATGACCGAAGTCCACCTGAACCGCATTCAGAAGACAAATTGGCTGAAGAAGAACAACAGAAACCAAGAAGAGACATATAGGTCCAATAAAGAGAAATTGATTGCACTGAGTAAAATAGCCTACAGGGGGATGCAGAAGTCTCTCTTTGTCTTTGAGCAAGAGGACCTCCTC---AGTGACCTCCCTGAGCAGGATTTGCATTTAGGTTTTCTCAGGGCAGTTCCTAATTATCAG---GGCAGCGTAGAC---CAATCTTCCTACGAATTCCTGCACTTGACCTTGCAGTCATTTTTCACAGCCCTTTTCCTGGTAACTAATGGGAAAGTGGGGTCCAAAGACTTGCTGCAGTTCTTTGCTGAATGCTCCATGCAA---AACACCACCCTGTCTTCCTGCTTGCCTCTTGCCTGGTTGAAAAATTACCACCCAGCAGGATGGGATCCCTTCCGAAATAAAGAGCACTTTCATTTTACTAATCTCTTCCTGTGTGGCTTGCTTTCCAAGGCGAGGCAGAAACTCTTGAGGCATCTAGTTCCTGTGACCACGGTCAAGAAGAAAAGGAAGGTTCTTCTTGCCTATTTTTCTGAAAGCATGAAGTCCCATCTGAAGAATCTCTCTCGGGCAAGGCTGAAGGAATACAAACAGAAGGGCACACAGACCTACAGTATTCTTGATGGTGACTATTCAGAGACCCACAACAAATACCTTCTTTGCATAAAAGAAAAAATAGAGGATTCTGCTGGCCTGCATCGTAC-TATGGAGTTTGCTTTGTTGATACAACAGTGGGAAAGTTTTATGTAGGCCAGTTCCTGGATGACCGCCATTGTTCTAGGTTTAGAACTCTTCTGGCTCATTATACTCCTGTACAGATAATTTCTGAGAGAGGAAACCCCTCTGCAGAAACACAAAAGATACTTAAAGGTTTAATCTCCTTTACTGTTCAAGAAAGCTTGACTCCTGGTTCTCAGTTCTGGAATGCATCTAAAACTTTAAAAACTCTCATTGAAGAAGGTTATTTCCAGAACAAAGAGAATACAAATAGCGGAGTCACTCTGCCACCAGTAATCAGATCCATGACTGCAGAAAGTGATTCACTGGGACTTACTCCTGCAGAAAACAGTGAACTTGTGCTCTCTGCTCTAGGCGGTTGTGTATTCTATCTTAAAAAATGCATTATTGACAAGGAACTTTTATCAATGGCAAATTTTGAAGAATACATTCCTGTAGATATTGATATAGTTAATGGAACCAAATCAAGTAGGGTTTTTGATAAAACAAACCAGCGAATGGTACTAGATGGGGTAACACT-GCAAACCTGGAAGCCTCTGCAGAAAACATCCCAGATCTTCCTGATGATTATAGTGGTAGTGTAGAAGAAGTTAGTGGTGACTGTGTAACAGGAAATATGCAAAGATTAAACTTGACTGGGAAGCCTCCTAATATTTTAATATATCTTGGTTCTGATTCTAAAAAAGTGGAATTTGAAGAAATAAAATCAGTCATAATGGATTGTGTTGATATTAATGCTTATACCATCTACCAGCTGTTAGAAAAACAAGTTCTGACTGTTCCTTGGGTTGATAATGCATTGCTTCTGATTATTGCTGTATCAGAACCCATTTCAGATGCTGTGTCCAAGCAATTTCTAGCTTTCATGTCAAAAGGTGGAAAGATTTTGGGACTTTCTACCTCTTTCACGTTTGGTGGTGTACAGATAAAGAGTAAGAATGAAATAATGGACACAATACAAACCTTAATATTTTCAAAAGATAAGAAGAATGTGATTAAATTAGATGTTCTAGCTAGTGGAAAAAGTTTTGAGGTGGACATTTCAGAAGAACTCAACCCCGTGAAGCCACTTGGTTATTTTGACAATCCAGATAAAGATATGATGATTGTTCATCTAAAGCCAGGCAAACCCCGCAGCACCACCAACATTTTTGTGCTCAACTTGAGCATTGCTGACTTGGCCTACTTACTCTTCTGCATTCCTTTCCAGTCTACCGTGTACATGTTGCCCAGCTGGGCTCTGGGTACCTTCATCTGCAAGTTTATCCACTACTTCTTCACTGTCTCCATGTTGGTCAGCATATTCACCCTGTCGGCTATGTCTGTGGACCGCTATGTGGCCATTGTGCATTCCCGGCGCTCCTCATCCTTGCGGGTGTCCCGTAATGCGTTGTTGGGGGTAGGGATCATCTGGCTTATCTCTATTGCCATGGCTTCCCCTGTGGCTCACCATCAGCGCATTGTCCACCAAGAACTCCTTAACCAGACGTACTGCTGGGAAGTGTGGCCCAATCTCCAGCACAAGAAA------------CTGAAGAGCATAACTGACAAGTATAGGGTACATCTCTCGGTGGCCGATCTCCTCTTCGTCATCAGCTTGCCCTTCTGGTCTGTGGATGCTGTGATAAGCTGGTACTTTGGAGAAATCTTGTGTAAAATTGTTCACATCATTTACACTGTCAATTTGTACAGCAGCGTCCTGATCCTGGCCTTCATCAGCCTAGATCGGTACTTGGCAATTGTACATGCTACCAACAGTCAGAGACCTCGGAAACTGTTGGCTGAAAGGATTGTCTACGTAGGTGTTTGGCTGCCAGCTTTGCTTCTGACCATACCTGATATCATCTTTGCTACTACTACTGAGGTTGGCGGA------------AAATATATGTGCCAGCGCTTTTACACGCATGAGAAC---------TGGCTGATTCCCTTCCGATTCCAGCATATCTTAGTAGGCCTTGTCTTGCCTGGCATTATAATACTGACTTGTTACTGCATTATAATTTCCAAGCTGTCGAAGTCAAAGGGTCATCAGAAACGTAAAGCTTTGAAGACAACAGTCATCCTGATTGTGGCGTTCTTTGCCTGCTGGCTACCGTACTACATTGGTATCACCATCGACACTTTTGTCCTCCTCGGATTCATCAACGGAGGCTGCAATTTTGAGCTAGTGATGCAAAAGTGGATCACCATTACTGAAAGCCTTGCGTTCTTCCACTGTTGCCTGAATCCCATCCTGTATGCTTTTCTCAAGATGTTAAGGAAAAAGCCACCTATCACACTAGAATCCACTGAGACCAATGTGATTTCCTTGGGAGAAATGGA-GGAGATGATCCAATTGCTGAACTTGAAATTCCACCCAATACATTTTACAGACTGAATGGAGATCTCTATGCAGGGAAAGTTAAAGCCAGCGTGACTTTCCTAGACCCGAGAAATGTCTCCAGTGCAGCCACGGCACAGACTGACTTGAATTTTGTAGATGCTGAAGGGGACATGCTCCCTCTGCGGACATATGGCATGTTTTCTATGGATTTCACAGATGAAACAGCCACAGAATCACTCAATGCGGGCAAAGTGAGGATCCACCTGGACTCAGCTCAGGTCAGGATGCCAGAACATCTGAAAGGGATGAAACTTTGGTCTCTGAATCCACAAACAGGTTTATGGGAGGAAGAAGGGGATTTTGAATTGGACCAGAGCAGGCGTGGAAAGCGAGAGGAGAGAACATTTCTGGTGGGCAACATGGAGATACGAGAAAGAAGACTTTTCAACTTGGATGTCCCAGAGAGCAGACGGTGCTACATCAAGGTGCGTGCTTACAGAAGCGAGAGATACCTGCCCAGTGAACAAGTTGCTGGTGTGGTTGTCTCCGTTATCAACTTAGAACCAACCCCAGGGTATTCTACCAACCCTAGAGCTTGGGGGCGCTTTGACAGTGCCGTCACTGGCTCTAGTGGAGTTTGTGTCCCAGCTTTCTGTGATGACCAAAATCCAGATGCCTACAGTGCCTATGTCATGGCAAGTCTTGGGGGAGAAGAACTTGAAGCGGTTCCCTCCTCTCCCCAGCTTAACCCTTTTGCCGTGGGAGTGCCACAACCGTACCTCAATAAGCTCAACTACAGGAGAACAGATCATCTGGATCATAATGTGAAGAAAACGGCATTC---GTTAATTAGAGAACATTCAAAAGAAATTGAAAAGCTCCTTGCCCAACAAAAAGCAGATCTAGAGAGAACTTTGAATAGATGCTCTAAT---AATACTAATGAAGACCAAATACACTTAATGAATATTGCAATGAATGAGTTGAATCAGATGCTTCAGGATGCTAATTATCAGAGAGAAAAAGTAAAACAAGAATTGTCCGAACAGGTTGAACTATTATCCTTGGAAAAATCTTCTCTTCAAAATCAAGTGGAAGATCTTTGTCAAGAGCTAAGCTTTGCTAGAGAACATATTCAAAGAGTTAAGAAGAGTATAAATGAAAAAGAATCCAAATTACAGGAAGTAGACATGTTAAAAATCTCTATTGGAGATCTAAAAGCCCAACTTGCTTCAGCCTCAGAGATCAGGGAAGAACTAGAATTAAAACATGAGGCAGAAGTTACAAACTATAAAATAAAACTTGAAATGTTACAAAAAGAAAAGGATGCTGTTTTGGATAGGATGGCAGAATCTCAAGAAGCAGAACTAGAGAGATTGAGGACTCAGCTTTTGTTCAGTCATGAAGAAGAGTTATCAAAACTTAAAGAAGATTTACAAGTAGAACACAAAATAAATATTGAAAATCTTAAAGATAATATGGCTATGCAAGCTAAACAGCAATTAGATGATTTGCAAAATGAAATGAGCAAAAAAATAGAAGTTGTGCAGGTTGAAAATGACAATTTAATAAAAAATCAGAATCAACTCACATTGGAAATATCAAGACTAAAAGATTTACATCAGTCCACTGTAAATTCTAACTCCAAAGAAATGATGCTCCAGGTACATAACCTCCAGAAAGAGATAGAAGTTCTTAGACAACAAGAAAGGAAAAATGGTATACTTGAACAGGAAGTTCAGGAGTTACAATTTAAAACAGAATTACTTGAGAAACAAATGAAAGAGCAAGCGCATTGTCTTCAAGAAAAGTATTTATTGCTTGAAGCACAAAATAATGTTCTTGAAGGTGAAAATAGGGCTCTGCAAGAGAAATTAACCAAATACACATTTAGGAATGTGGAAGGGAACTTGATTTTAACTAGTGGCATTAGTTCCAAGACAGAGGATTTTGATTTACAAAAAAGAATAGAAAAATTAATAGCTGAAAATGAAAAACTTGTACAACAAGATATTAAACAGAAGAAAGAGATTGATACACTAAAGCATTCTTTTTCATTTGCTGAAATAAATTTTAAGCAAAACTACCAAGAACTCGAAGAAAATTATACTTCTCTTTTAAAGGTAAAATTGGATTTAGAAGAGAGCAAGGACAAGAATGAAGCTGAATATAAAACCAAGCTCCAGGCTTTGATGGAAAAGATCCAGCATTTACAAGGAGATTTTCCAACTGGGTTGGAAACTCAAAGTACAGTTGTTCACGGT-AAGAGAGAAAAAGTCTTAAAATCAGAGATACTTGATTTTGAGGAAGTTGTAGAAAAGACACGTGGCTGAAGTTTGCAAATGTGCTGAGTTCTTGGGAATACATGACATCGAGGAATCTTGTTTTCAGTTTCTTAAATTCAGGTTTCTGGACCATAAATCAGGACAGCAGGAATATCCAAAAACGAAATGTTGTAAACCAAGTTGTCAGAAAGAGTACAGTACAGTAGGAAGTGCTGATGCTAGAGATTTAGAAATAGATGAT---GAGGATGAAATCATGCAAAATGAATGTGCTAAAAATTCTCAGCTGAATGCATACAAAAGTGAACAAAATTCTGAAGTGCTACTGCAAGACAACCCAAATCAAACTCATGACTCTGTATCAGAAAAGGATCGTTTTTTTGATGTAGATTCCCTCTGCCCCAAATACCGGAAGTTTAAAAAAGCTTTGGAGAGTGATAAAATCCCTGTTTTAGAATCTAGTTCTGGTATTAAAGAAGTTCAGGTAACATCTGGTGCATCTATTCATCAGGCTGAAACAAATATTAGTGGTGCTATACAAAAACCTCTTGAGTGTACAGCTGTGCATTCAGACTCAAAATATGAAGATACTCAGGTAGCAATGGAAGAAAGTGGAAAAGAAGAGTTTACGAATGAAACA------------GC-TCTCTGGTTAAGAGTACTGAATGTTTGGCAGAGAAGATAGATTCT------------------CACTTTGTCCCCCATAATTCTTCTATTGCTACTCATGGACTTTATTCTACTTCTTTCTTAAATGCATATGATCAATACTGCAATTTAACTTTAAGTGGTATGCAGAGCAAT---ACA---GTAGCTGAAAAAAATGGCATTGCTACA------------GGAGCTGTAAATTGCAAACCAGTAAGCGAAAGCACTGTTGAGGGCCCAACACCAAAATCTAATTTGTATGAGCAGGCGAATGTGAGCAGTACATCACCTAGCCATCGGAGCAGTGTGGAGAGAGAGATAGCAGAACAGTTAGCAAAAGGATTTTGGAGTGATGTTTACAACACGGATACAGCATATCAAATAAACTTGTCTCCTGCATTGCCAAAAGAATTTTCAGAACAAAACTGTTCAGAAAAGAAAACTGAATGTCCTTGGTTAGGAATCAGGATCAGTGACAGTCCAGAGCATGGCCCTCCAAGAACTTTTACAACATTGAGCTCTGTCACTTGTCCCTTCATCAGTAACCTCAGTACTGAAGGCGCTACTGAGGTTAATAGTGGAGACTGTGTTCCAGAACAACCACCTGAGCAGTGTCCTTATACGTGTGTGATAAATTTGGAAGAGGATTCTGAAGAGTTGCATGAAAGCTGCCCCAATGAAGGAAGTTAGTATCAGAGGACAAGGCAGCTTGGCTTATCCTGGTCTTCGGACACAGGGAAATCTGGAGACCCTCGGTGGGCCCAACGATGCCACAAGAGGATTAACGTCTTTGGCAGACACTTTTGAACATGTCATTGAGGAGCTCCTGGATGAGCAGCAGGTCATTCAGCCCAGCAAGGAAAATAAGGATGCAGACTTGTACTCAACTCGGGTGATGTTAAGCAGTCAAGTGCCTCTGGAGCCTCCCCTGCTCTTCCTGCTTGAGGAGTATAAAAACTACTTGGATGCTGCAAACATGTCCATGAGGGTCCGGCGCCATTCTGACCCTGCTCGCCGTGGGGAGCTGAGCGTGTGTGACAGTACTAGTGAGTGGGTGACAGCAGCTGAAAAAAAGACTGCAGTAGACATGTCCGGAGCGACAGTTACAGTCCTGGAAAAAGTCCCAGTCCCCAAAGGCCAACTGAAGCAATATTTTTATGAGACCAAGTGCAGCTCGAAGGGTTATGCAAAAGAAGGCTGTAGGGGCATAGACAAGAGGTACTGGAATTCCCAGTGCCGAACTACTCAGTCTTTCGTCCGAGCTCTCACCATGGATAACAAAAAGAGAGTTGGATGGCGCTTTATAAGAATAGACA--------AGTGTTGCAATACCTGGCCAAGCACGAAAACACCAAGGAACTGAAATCCTCTCAGTTCATGACCCACCTGCACAGAATGGCA---GAAGCCCTGCAGAGTGGAATCATCCGAAAGCCTGTAGACACCACCCCAAAACTTGCA---------GAGAAACCTGCCTCTCTCACCAAAGCTGCTGAGGCACATGGGAAAAACTGTGTTCCTGTGATCCAGAGAACTTTTGCCCACTCTAGTGGAGAGCAGAGTGGTAGCGACACAGACACAGACAGTGGATATGGGGGTGAACTAGAAAAAAGTGACTCTAAATCTGATCCACAGTATTTTAAAAAGGACATGGAGCTTAAGTATGCTGCCCAAGAGAGAATCAGTTCTATTAAACAAGAAAATGAGGATCCGCCAGCAAAACGGACCAGGATGGACATGTCAGAGGATGAA---GACCATTTTAGTAATAATGTGCTTGGCTCTTCCCCCAACAGCTTCTTAGGTCCGCACCCCCACCAGCCTCCCCTGTGTTTGCCTTTTTATGTTTTCCCTCCCTCAGCAACAGCCTACCTGCCTATGTTGGAGAAGTGTTGGTATCCGGCCTCCATGCCGATCTTGTATCCAAGCCTCCCAACATCCACTGCAGCACTTTCAGGGTTAATGAACCCAGAGAAGATGTCTTCTCCTTTGCTATTGCCTCATCGACTCCCTTCGCCTATGCCATCCCATTCCCCCATGGACTCTACTGCTCTGCTT-------------------------TTCTCAAATCGGAACGAGGGGCCTCCAAGGACCTTGTCACAAGCCTCCTGGACACCCGCTTGGTGCATCACAATGCCAGCAAATGGGAAACATTTGATGTCACGCCAGCTATAAGGAGGTGGATTGCGCACGGACAACCAAACCTTGGTTTTGTGGTAGAAGTGGTACATTTGAAC---AATGCCAGCAATGTCTCCAAGAGACATGTCAGGATCAGCAGGTCACTGCATCAAGATGATGCTAGCTGGTCTCGGATTAGACCCTTACTGGTCACCTTTGGGTATGATGGTGTGGGCCACCCGCTCCATAAGAGAGAGAAACGTCAGGCCAAACTTAAGCCACGCAAGCGCCATAAATCCAATTGTAAAAGGCATCCTTTATACGTGGATTTCAATGATGTAGGGTGGAATGACTGGATCGTGGCCCCCCCAGGTTACGGTGCCTTCTACTGCCATGGAGAGTGCCCCTTCCCCTTGGCAGATCATCTGAATTCCACCAACCATGCCATTGTTCAGACACTGGTCAATTCTGTGAACCCCAAAATTCCCAAAGCTTGCTGTGTGCCGACAGAACTGAGTCCCATCTCAATGCTG----------------------------------------------GGACCTGCAAATATGGAGACAAGTGCCAGTTTGCTCATGGCTTGCATGAGCTGCGAAGTATGACCCGCCATCCCAAGTACAAGACGGAGCTGTGTCGCACTTTCCATACCATTGGCTTCTGCCCTTACGGGCCTCGCTGTCACTTCATCCACAATGCTGAGGAGCGCCGGGCTGTAGCTCGAGAGCCAGTGATTACCGAAAGACCCCGCCTCCAACACAGTTGCAGCTTCCCTGGTTTCCTAAGTGCTGTTGCTGCCAGTGGGCTGCCGGACAGCCCCACCTCAATAAGCCCTCCACCCATCATAAGTGCTGATGACCTCCTAGGTTCTCCTACTCTGCCTGACTGTGCCAGCAATCCATTCACCTTCTCCAGCCAGGAGCTGACCAATCTCTTTGCTCCTAGTATGGGGGTGCAGGTGCCTGGGGGGGGCTCACCCACTGCTTTCCTCCTCAGACCCATGTCTGAGTCCCCAAATATGTTTGACTCTCCTCCGAGTCCACAGGACTCCCTCTCTGACCAGGAAGGTTATCTGAGCAGCTCTAGCAGCAGCCACAGTGGCTCGGATTCGCCTATCCTGGACACCTCAAGACGTCTTCCCATCTTTGGCACTAGGCCAGTCTCCTCAAGAC---AAAAAGGCTGAGGGC---TCCAGTTACAAAGAACTCTCCTGCCAGACTCCCCAATCCAAGCACTTGGATGCC---CACCAGGCCAAGCTGAAGCATCCCAGCCTGCCACGGGCCCTGCAGGGTCTGCAGACCTCAACCCCAGTGCAGACTCCC---CAGGTAAAAGTGTTTCCTCTGGTTGCTCAGCAGCAGAAAAGCTTCCCT---CCTTCCCCTCCTTTTGTCAAGTTACAGAATCCCAAGATT---GCCTCACCACTGCCTCAGCACCCTCTCCTCGTCAAGACCCCTGCCAAGGCGCCCAGCTTCCACACCATCTCTCCC---------------------AAGACCCCCAATTCTGTGTCTCTAAGTTACACTGGG---AAGCATCCAAGCAGCTCTAGCTCCTCA---GGGCAATCTTTCAAGTCGCCCTCTGTGGCC------CTGTCCAGGCACGTGGCT---TCTACCGGAAGTGTGTCATCCAGC---ATTTCCTCCAATCAGAGTTCCCCTTCAAACGTACTGCCAGGT---GCCCCT---GTTCCTTCTTCTGGGCAGGCTCCCAGTCGCTCATCGCCCAGTTCC---ATGGTGAAGAAGACTCTTGTCCCTCAAAAGCTGACTTTGGTAGCCCCACCAGGGGGTCCAAATGTCAGCTCAAG-G--GGAACAC--------------------------------------TGCATGCTCTCCGAACAGCTGAGAAGTCCCTTCTGCCTGGTTATCATCCCTTTGAATGGGAACCTCCCTTGAAGAACGTGTCTAGTAATACTGATGTGGGCATTATTGATGGACTCTCGGGAGTACAACAGTCTGTAGATGACTACCCAGTGGACACAATTGCAAAAAGATTTCGATATGATGTAGCTTTGGTGGCTGCCCTTATGGATATAGAAGAAGAAATCTTAGAAGGACTAAAAACTAATGACTTGGATGACTATGTGAAAGGGCCTTTCACTGTAGTGATTAAAGAATCCTGCGATGGAATGGGAGATGTCCGTGAAAAGCATGGCAGTGGCCCAGCTGTTCCTGAAAAAGCAGTTCGATTCTCCTTTACCCTCATGAGAATCACTATCACTCATGACAATGGCAGCGTGAAGATTTTTGAAGAAAACAAACCCAATTCAGAGTTGTGTTGTAAGCCTTTGTGCCTTATGCTGGCTGATGAGTCAGACCATGAGACGCTCACTACCATCCTGAGTCCCCTTATAGCAGAAAGGGAAGCCATGAAAAATAGTGCATTAATACTTTATATGGCTGGTATTCCCAGGATTTTCAAATTCATTTTTAGGGGCACTGGATATGATGAAAAGCTTGTCCGTGAAGTTGAGGGTCTTGAAGCCTCAGGTTCTACTTACATTTGTACACTTTGTGATGCTACCCGCCTGGAAGCTTCTCAGAATTTAATCCTACATTCTATAACCAGGAGTCATGCTGAAAACCTAGAACGATATGAAGTGTGGCGGTCCAATCCCTACCATGAAGCTGTTGATGAACTGCGTAGCCGAGTGAAAGGTGTTTCTGCCAAGCCTTTTATTGAGACTGTGCCTTCAATAGATGCACTGCACTGTGACATTGGCAATGCAGCTGAATTTTACAAGATATTCCAGTTTGAGATTGGTGAGGTGTACAAACATCCCAGTGCAACCAAAGAAGAGAGAAAGAGGTGGCAGTCAACTCT--------------------------------------------------------------------------------------------------------------------------------------------------------------------------------------------------------------------------------------------------------------------------------------------------------------------------------------------------------------------------------------------------------------------------------------------------------------------------------------------------------------------------------------------------------------------------------------------------------------------------------------------------------------------------------------------------------CAGATG---GATGACATGGAGATC--TGTACCCCGGACCATAATTCGCCTGTAAAAGTGGATGTGGAACTTTCT---CCAGTAAGCCTCAAGGTAAATTTCCAGGACGTTAAAGCCAGTGCCGCCTCCCGTGTGCCAGTTGGC---ACCGACAGAGAGAGTGCAAAGCAGGCAGTTGATGCCAAAGAATTGACTGGCGCTAAAGAAGGCAGC---CGAGAATGCGACAGAGATGCACCTAAGGCCGCCCCGGCCATTGCCGGCCCAGAAGGCATGCTGAAAACGGACATAGCGGAAAATGCCCAAGGTGGCCTCATGGACAACAAGTGGAAGCCGTTACAGGGGGCTGGGAATCTGCAAGTGGCAGCCTATCCCGCCGAGGCAAAAAACGCGGCCTCGGAATCCAGGCCGCCAGGTTTAAGGATCGAAATTAAGAGCAAGAACAAAATCAGGCCGGGCTCTCTGTTTGACGAAGTGAGAAAGACCGCACGTCTGAATCGGAGACCAAGGAACCATGAGAGCTCCAGCGAAGAAGATTCCCCGACCCGAGAGCACAGCCAGTCCCGAAGCCGGAGTCGGTCGCGGAGCAAGCCGGACGCGAAATCCAGGCACAGAACCCGCTCGCTCTCGTAC---------------------------------------ATACATCAAGACAATTAGTTTAAAGGATTACAACTGTGTTCCAAAGACTCTGGCATATACACATCTTGGAGGATATTATTTTGTCAACTGTAAGCCTGACACTACTGGAGCTATTCCACCACAAATAATAGTAGATAGTGTTACTGACTCAGTTATTGGATATAATGGTGATGTAACAGGATCTCCATATATTTCTCCAGATGGTCACTATATAGTCAGCGTTGATGATGTGAAAGGTCTCATGAGGGTCCAGACAATTACACTAAAAGGAGAAATACGAGATGCCTTTGACATTCACACAAACTTGCACATATCTGATGTGGCTTTTCAAGCATCATTTACTGAAGCCCATCAATATAATGTCTTTGGTAGTTCTAGTACACAGACTGATGTCCTTTTTGTAGAACTGTCGTCTGGGAAGGTGAAGATGGTGAAGAATCTTAAGGAACCTCTTAAACCAGATGAATGGCCTTGGAACAATAAGAACCGATTAATTGAGGGCAGTGGGCTCTTTGGTCAGTACCTGATGACACCTTCCAAGGAATCCTTGTTTATTCTAGATGGACGACTAAATAAGCTTAAT------------------------------------TTGGTCTGTCCTGCCAAAGGAGAAAAGTTCTTTGGGGGGGGCAGCGTGTCTAGGATTCGTCGGCTACCCCCCCACCTAGCTTGGTGTTCAATAGACTGGGATCAGTTATGTCTCCTGCATCTCCTGGGCTCTGGTGGCTTTGGTTCTGTCTACAAGGCAACTTACCATGGAGTTACGGTGGCTGTAAAACAGGTGAAGAGATGCAGTAAGAACCATTTGGCCTCACAGCAGAGCTTCTGGGCAGAACTAAATGTAGCGCGTCTTGGCCATAACAATGTGGTACGCATAGTAGCTGCTAGCACATGTACCCCTGCTAGTCAGAATAGTTTGGGCACCATAATTATGGAATATGTAGGTAATTGCACTCTGCACCATGTGATCTATGGGACTGGCCATTTAACAGGAAAGAATAAG---GATGGGCTTAAATGTGACGATGGGTTTTTGAGTACATCTCAGGCTGTCAGTTACTCCTGTGATATTGTGGCAGGGTTAATGTTTCTCCATTCACAATTAATTGTGCATCTGGATTTAAAACCTGCTAACGTATTCATCACAGAACATAATGTTTGCAAGATTGGAGACTTTGGATGCTCCCAAAGGCTAGAGGATACTGAATCATCAGGCCTGCAGCTTTGTCATCAAGGGGGAACATACACCCATTGTGCTCCTGAACTTCTTAAAGGTGAGAAAATCACTACCCAAGGA------------------------------------------------------------------------------------------------------------------------------------------------ATAAACCTAATATCATGATTAATAATCCCAACTAGCATCACACTCAGC---ACCATCCTAGTTATAGCATCAACACATTGAATTATAGCCTGGACCTGCCTAGAAATCAACACGTTATCCATAATCCCAATAATCTCAAAACCTAACCACCCACGATCAACAGAAGCGGCAACAAAATACTTCCTGACCCAAACATTGGCATCAATAACCGTTATATTTGCAGCAACAATAAATGCTATAGAAACCTCTCAGTGAGAAATAACACTTACAACAAACCACACATCAACAACACTAATCACACTAGCCCTAATAATAAAAATAGCAGCAGCCCCATTCCACTTCTGACTACCAGAAGTAACGCAAGGAACCACAACACTAACCAGCCTAACAATACTAACATGACAAAAACTAGCACCATTATCTATCCTCCTAGCACTATCAAACAAAATCAACCAAACTGCCCTATTAACCATAGCAATCATATCCATTACAGTAGGTGGGCTAGGCGGACTAAACCAAACACAAATACGAAAACTAATAGCATTCTCATCAATCGCACACACAGGATGAATCCTATCTACCATCGCAATTTCACCCGGTATCTCAACCCTAACCATAACAATCTACATCCTATCAACTACACCTGTATTCATACTACTACACTCAACATCATCCACAACAATAAAAGATATTGGAACCATGTGAACCACATCCCCACTAATAACAACGGCACTAATAACCACAATCTTATCAATGGGTGGGCTTCCTCCACTAACAGGGTTCATACCAAAATGACTCATCCTAAACAAAATAGTCATATTC---GACATAATCACAGAGGCAACCATAATAGCAATAGCATCACTACTAAGCCTATACATCTACCTACGACTGACATATGTATCATCAATAACAATAACGCCTAACACCAACACAATAACCATAAAGTGACGGACACCACACAAAAAACAACCAATAGTAACATCAGTAATAATATTAATTGCTACAGCAACACTACCAATAATACCATCACTA---------------
	Brookesia_brygooi				ACAGCAATGATAGGGCACACTAATGTAGTAGTCCCAAGATCCAAACCTTTGATGCTAATTGCTCCAAAACCACAGGATAAAAAGCCCATGGGACTTACTCAGAGGATGGGCCCTCTATCCGCTGGAAATGTCCGGTCTCTTTCTTCACAACAAATGATGAATCGACTGAATATACCAAAGCCTACATTAAATTCAGGAGGAATGAATATGATGTCCAACGTTCATTTACAACAGAACAGCTATGGAGTAAAATCGGTACCACCAAGCTATGTTAGTCACACAGGAGGAAGGTTAAGTCTTACTGGTAGCTCCCCTGTTTCCTTGTCCCAGCAGTCTCAATCAATGAAACAGTATTCTTCAAGTGGAAATGGAAGGCCCTATCCT---CTTGGCGGGGAATCAAGAGCACAGGCTGCAGCGAGATACTCTCTTCAGTCTGGTAACTCACCTTCACTTTCCTCAAGCTCACTGAAACCAACATCGTTAGCTCAGTCTCCGGCAGCATCCAGAGTGTTAGCCCAGCCCGCACCCAAGCCTCTTGGAGTAGGAAATACA---------------GCTTCTTCTGTCAATACTTCGTCAACTCAGAAGTGGAAGATTTGTACAATCTGTAATGAGCTGTTCCCAGAAAATGTATACAGTGTTCATTTTGAAAAGGAGCACAAGGCTGAAAAGGTGCCTGCTGTAGCTAATTATATAATGAAAATACATAATTTTACTAGTAAATGTTTATACTGTAATCGCTACTTGCCGACCGACACGTTGCTTAACCACATGCTAATCCATTTCGAACAAAATCTCTTTTGAGAGAAACCTTTTTGCAGATGCCAGAGATGAA-TGGGCAACATAATGGCCAGCGGTTGGCAAGATAATGTTTTGCC-ATGGGAAACGACAGCATCCTCAAACAGGAACAGACTGCTTGCTC-GAGGAAAATACCTTAATACTTCCGGAAGGTAATGCTGGCCTTTTCCAGGATAACAAAAA-AATGAATTATACAATATCATGAAAAGTCTAGGTGTGGACTTCGAAGATATAAAG---TGTTTTCAGCAAGATGAAGATTTTTTTAAAAATGAACTGTCTGGTGTAGATGACATCAGAGACATTGATATAACTGATGAAATACTGACGTACGTTCAGGAGTCCTTAAATAAGACGGACCTCTTATATTCAGGTTGCCAACAGCAACAG------------CCATTGCTTCAGAACTCTACCTGTTTAATGCCACAACAA-TTGATCAGGAAGTAAAAGAGAGAGCAATTTCCTGTATGGGCCAAATAATTTGCAGTCTTGGCGACAATCTTGGCTCAGACCTACCAAGTACACTTCAAATCTTCCTAGAAAGACTGAAAAACGAGATCACTCGGCTAACCACTGTGAAAGCTTTGACACTGATTGCTGGCTCCCCTCTAAAGATAGATCTGAGGCCAGTTCTAGGAGAAGGTGTACCTATTCTTGCTTCTTTCCTCAGAAAGAACCAGCGAGCTTTGAAACTTGGAACTCTTTCTGCTTTAGATATTTTAATCAAAAACTATAGCGACAGTTTGACCGTTGCTATGATTGATGCTGTCCTGGATGAGCTACCACCTCTTATCAACGAGAGTGACATGCATGTTTCACAAATGGCCATCAGCTTTCTAACCACACTAGCTAAAGTTTATCCTTCTTCCCTTTCAAAAATCAGCGGCTCCATATTGAATGAACTTATTGGGTTAGTGAGGTCCCCACTATTGCAAGGTGGAGCACTTAGTGCCATGCTAGATTTCTTCCAAGCTCTGGTTGTGACTGGAACAAGCAATTTGGGATATATGGATTTACTGAGGATGCTAACAGGGCCAGTGTACGCTCAGAGTACATCCCTTACTCATAAGCAGTCTTACTATTCCATTGCCAAATGTGTAGCTGCCCTCACACGAGCATGCCCTAAAGAGGGACCGGCAGTAGTAGGCCAGTTTATTCAAGATGTCAAGAACTCAAGGTCTACAGATTCCGATTGTGGTTCTTTTCCTTGT-TCAATGGGGGGACCTGCCAAGATGGAGTGAATGACTATTCTTGTACCTGTCCCCCAGGATACAATGGGAAAAACTGTAGCACACCAGTCAGCAAGTGTGAACACAGCCCTTGTCATAATGGGGCTACGTGCCACGAGAGAAACAACCGTTATGTGTGTGAATGTGCTCGTGGATATGGAGGCCTGAATTGCCAGTTTCTGCTTCCTGAGCCACCTCAAGGGGCGGTTGTTGTTGATATCACTGAAAAGTACACCGAAGGACAGAGCTCTCAGTTTCCCTGGATCGCGGTGTGTGCAGGCATTATTCTGGTCCTGATACTCTTGCTAGGCTGTGCCGCCATTGTTGTCTGTTTCCGGCTGAAGTCACAGAAAAGGCAGCACCAGCCGGATGCATGCCGAACT---GAATCAGAGACCATGAACAACTTGGCCAACTGTCAACGGGAGAAGGACATTTCTATTAGCGTCATTGGTGCCACCCAGATTAAGAACACCAATAAGAAAATAGACTTCCACAGTGATAATGCTGACAAAAATGGCTACAAAGCCAGAAGCAGCAGCAGG---ACTTTGCCCAATGGGTTCGCCCTGCAGCTGGGGTCCACC---GGCACCAAAAAGCCGCGGTGTGGGTTGCCACGTTGGACCCGCCGCGAGATCTGCCTCCTTTCGGGCCTGGTCTTTGCCGCGGGTCTCTGCATCATTTTGGGTTGCATCCTGGTGCTGAAATACGTGGCTCTCGAACACGACGCTTACTGTCAGGAGGGCTGCCAGGAGCGGAAGGCCTTTGCCAAGGCCTCCCGCTTCATTGCCACCAATATCGACCCCACCATCGACCCCTGCAAGGACTTCTACTCCTTCGCCTGCGGCGGCTGGCTCCGGCGTCACGCCATCCCCGAGGACAAACTCATCTACGGCATCATCGCTGCCATCGGTGAGCAAAACGAGGAGAAACTGCAACAGTTGCTCCTCCAGCCCGTTCGGCGCCTGTACCCAGCTTCGGCTGAGCGCAAGGTCAAGGAATTCTTCCCGCTCTTGCCTCAACAC----------------------------------------------------------------------------TGGTTGTACAGCTCCTATCTAGTGAAGAACTAGAGACTGAAGATGAGCGGTTAGTGTACGAGTCTGCCATGAATTGGATTAACTATGATCTGAATAAACGCTACTGTTACCTACCAGAACTATTACAGACTGTGAGATTGGCTCTTCTGCCAGCCATTTATCTAATGGAGAATGTAGCAACTGAAGAACTGATTACCAAGCAACGGAAAAGCAAAGAGATGGTAGAAGAAGCAATAAGGTGCAAACTGAAGATTTTGCAGAATGATGGGGTAGTCACCAGTTTGTGTGCAAGGCCTCGAAAAACTGGCCACGCCCTGTTTCTTTTAGGAGGACAAACCTTTATGTGTGACAAATTGTATCTAGTCGACCAAAAAGCAAAGGAGATCATTCCAAAAGCTGACATTCCAAGCCCAAGAAAAGAATTCAGTGCGTGCGCCATTGGTTGTAAAGTCTATATTACCGGTGGCCGAGGATCTGAGAATGGGGTCTCTAAAGATGTTTGGGTGTATGATACACTTCATGAAGAATGTTCCAAGGCTGCTCCCATGCTTGTTGCTCGGTTTGGTCATGGTTCTGCTGAACTCAAGCACTTTCTTTATGTCGTAGGAGGACACACTGCAGCCACTGGTTGCCACCCAGCCTCTCCTTCGGTATCCTTAAAGCAAGT----------------------------------------------------------------------------------------------------------------------------------------------------------------------------------------------------------------------CTGTACCTTTCCAGCATGGCTTTCTCGGATTTGTTGATCTTTCTTTGCATGCCCCTGGATTTGTTTCGCCTCTGGCAGTACCGACCTTGGAATTTTGGGGACCTTCTCTGCAAGCTTTTTCAGTTTGTCAGTGAGAGTTGCACCTACTCTACCATCCTCAACATCACCGCCCTTAGTGTGGAGAGGTATTTTGCCGTCTGCTTTCCCCTTTGGGCCAAGGTGGTGATCACGAAAGGCAAAGTCAAATTGGTTATTCTAGTGCTCTGGGTGGTCTCTTTTGCCAGCGCAGGCCCCATCTTTGTCTTGGTTGGAGTTGAGCATGAGAATGGGACCAACCCTTTAGAAACCAACGAGTGCCGAACCACAGAGTATGCGATTCAGTCGGGACTTCTGACTATTATGGTGTGGACTTCCAGTGTCTTTTTCTTCCTGCCTGTGTTTTGTTTG--------------------------GGCTGTTATATGGGTTGGAGCTCTCTTGCTGGCGCTTCCTGAGGTGGTTTTGCGGCAGCTGACTAAAGAAGACTCGGAAATGAACGGGAGCCCTCCCATAGAACGATGCATAGTGAAAATCTCTCCTCACTTGCCTGACACCATCTACGTGTTGGCACTCACATATGATGGTGCAAGACTATGGTGGTACTTTGGCTGTTACTTTTGCTTGCCTACGCTCTTCACCATTACTTGCTCTTTAGTGACAGCAAGGAAAATCCGAAAGGTGGAGAAGGCCTGTACAAGAGGAAACAAGCGACAAATTCAGTTGGAAAGCCAGATGAACTGTACAGTTGTAGCACTGACCATTTTATATGGCTTCTGCATCATTCCAGAAAATATCTGCAATATTGTCACTACCTACATGTCGACAGGAGTGTCTCAACAAACCATGGACCTCCTGCACCTTATTAGCCAATTTTTATTGTTTTTTAAATCCTGTGTTTC-TTAAAGTCTCTAAAGCCAATCGGACCAGAACTAAAGTGAACATCCGTCTGTATCAGCAACAGAGATTGCTA---AAGCACAACTCCCAAGGAACAGAAGAGGAAGGCAGTGTGAAGGAAGAGAAAGGTGAAATCATCATTTCCGAAAAGGCAGTAGACACTCGGAAAAGTACCTGGCACATTTTCCCAGTCTCCAGCAGTGTTCAGCGCCTTCTTGACCAGGGAAAGAATTCCCTTGATGTGCGGATTGCTTGTGACCAATGTCAGGAGACTGGAGCCAGTCTTGTGCTGCTAGGTAAGAGGAAAAAGAAGGAAGAAGATGTGGATGGAAAGGACAAGGAAGGC---AATGAGAGTGTAGGAGAAGAAGAGAAAGAGCAATCACACAGGCCTTTCCTGATGATGCTTGCCAGACATTCAGAAGATCGTCTGCATAGGCGGCGGAGGCGAGGCCTTGAGTGTGACGGCAAAGTCAACATCTGCTGCAAGAAGAACTTCTTCGTTAGCTTCAAAGACATAGGTTGGAATGACTGGATCATTGCCCCACATGGCTATCATGCCAACTACTGTGAAGGAGACTGCCCCAGCCACATTGCAGGCACATCCGGCTCTACCCTCTCTTTTCACTCCACTGTTATCAACCACTACCGCATGAGGGGCCACAGTCCTTTCTCCAACCTCAAGTCGTGTTGTGTACCTACCAAGCTGCGACCCATGTCTACTCTTTCAGA-AAATACAAACTTAGTAGTGAAGGGACTCTGGAAATATCAAATATTCAGATGGAAGATTCGGGAAGGTACACGTGTGTGGCACAGAACGTAGAAGGTGCTGATACAAGAGTAGCTACGATAAGAGTAAATGGAACACTTTTGGATGGTACTCAAATGCTGAAAATGTATGTCAAACAAGCAGAATCTCATTCAATCCTAGTTTCTTGGAAAGTTAATTCTAATGTTATGACCTCTAATTTGAAGTGGTCATCAGCAACAATGAAGATTGACAACCCCCACATTACCTATACTGCTAGAGTCCCTGTTGATGTCCATGAATACAACCTCACACACTTGCAGCCCTCAACAGATTATGAAGTTTGTTTAACTGTGTCTAATATCCATCAGCAAACTCAGAAGTCCTGTGTTAATGTTACAACAAAAAATGCAGCATTTGCCCTTGACATTAGTGACCAAGAGACAAGCACAGCCCTCGCAGCCGTCATGGGATCCATGTTTGCTGTTATTAGCCTTGCCTCTGTTTCTGTCTATGTTGCTAAGAGGTTTAAGAGGAAAAATTATCATCATTCTTTGAAAAAGTATATGCAAAAGACCTCCTCTATTCCCCTGAATGAACTCTATCCTCCACTTATTAATCTCTGGGAAGGAGACAGTGAAAA----------AAGACCAA-GAGGTTCT-AACTTGAAAGCTCAGCTGAAGGATGTCCGGGCAAAGATGGAGCTACTAGAGATGAAAATCCAGGATTTGGAAGACTCAATGCATGCTAAGGCCATGGAACTAGAGGTGTGCGAGAGTGAACTACAGCGCAAAAAGAATGAGTCAGAACTGCTGAGAGAGAAGGTGAACCTACTTGAACAAGAGATTACAGAGCTCCGAATAGAACTAACTATCCTGAGGGAGGAG---GTGAAG---TGTGGCCTGGTCTCT------TCAGGTGTGGAAGGTCAC---CTGACTGAGGATGCCCAAGCCCTGTTGAGGGAAGTGGAGAAGCTGAAGGTAGACTTGCAAGAGGAGCGTGGTAACAATGAGAAGATGACAGTAGGCTTCCAGCAGGAACGGCAGACATGGAAAGAGGAAAAAGAGAAAGTGATCCACTACCAGAAACAACTGCAGCAGACCTACCTGCACATGTACCAGAGAAACCAGAATCTAGAGAAGATGCTCCAGCAACTGGCTGCTGGAGAAGATGGCAGAGAGCTTTTA---------------------------------------------------------------------------------------------------------------------------------------------------------------------------------------------------------------------------------------------------------------------------------------------------------------------------------------------------------------------------------------------------------------------------------------------------------------------------------------------------------------------------------------------------------------------------------------------------------------------------------------------------------------------------------------------------------------------------------------------------------------------------------------------------------------------------------------------------------------------------------------------------------------------------------------------------------------------------------------GATAATGCACCATTGGGGTCTCCTGCCACATCTGATATTTCTGAAAACATTCAGACTAAATCACACCGTGTTATGAAAACAACTCGGCACAAAGACCAAAATCGATCCGTTGTTGGGAAGGTAGAGGACAAAGAAACTGGA---CAACCTGCAAA-GTCTTTGTTGATCCAAAGATTTTTCAGAAGAGACGGTTCCAATCCCCACGGGTTTTGTTCAGCACTCAGCCACCACCTTTGTCCAGGGATGGGCAGAACATGGAATTCTTAGACAGTACAGATACTCTCAATAGGAATATCCGAGCCAAGCGGGCACCTCATCCTGTACATAATCGAGGAGAATACTCTGTATGTGACAGTGTTAGTGTGTGGGTTAGCAACAAAACCACAGCAACAGACATCAAGGGCAAAGAAGTGTCTGTGATGGTGGAGGTAAACTATAACAATGCTGCGTACAAGCAGTACTTCTTTGAGACCAAGTGCCGAGAGCCTAAGCCAGTGTCCAATGGTTGCAGAGGCATCGATGCCAGGCATTGGAATTCATACTGCAATTGCCAAAAGAGCCATCCCAATAAA------------AAGTTACACCACGAAATAGACAGCGACTCTGGCAGAGGCAGCTGTGAGAGTCCGTCCCTCTTGTCAGAGAAGCAGAAGGACACCACAAACCCA---CCAGAATTGAAAACATCA---GATACCAAAGAAAAGCAAAGGAACAATGGAATAAAAAGCACACAGGAACCAGCAGAT---ATAAACTTA---GAAGGGCCATTCCCCTGGCTTAGCAATGATGGACCACGGGCATCCACATGGCCTGGAGTTCTGTTTCCAAACTGTCCGACTTCTAAATGTTCCTATCAAGACACTCAAGGAGTATGTAAAATGGCACTCAGTGCCACACATATAAAAAGGTCGGCACCTTTGTTGAGGAGGGATGAGAAGGGTCTTCATTTACAATTTCCTAAACCC---ACTGAGACTCTTCCTATAAGAGGACCAATCAAACTG------------AATGATACAGCAAATGCT---CTGAACAACCAAGGGATGCTGTGGTCAGTCCCACCGGCCAGAACACCTACCTCATCCACAAAGCCAATGGATGCGTGGTGGGCAACCTGGTCGCCATCGTGGTGCTGCGCAAGACGCGCAAGGAGCAGAAGGAGACCACCTTCTACACGCTGGTCTGCGGCTTGGCCGTGACCGACCTGTTGGGCACCTGCCTGGTGAGCCCGGTGACCATCGCCACCTACCTGCGGAACGAGTGGCCTGGTGGGCAGCCGCTGTGCGAATACAGCACCTTCATCCTGCTCTTCTTTGGCCTCTCGGGCCTGAGCATCATTTGCGCCATGTCCATCGAGCGCTACCTAGCCATCAACCATGCCTACTTCTACAGCCACTACGTGGACAAGAAACTGGCCGCCCTCACCCTCTTCGCCATCTACGTCTCCAACGTCCTGTTCTGTGCCCTACCCAGCATGGGCCTGGGCAGCACCACCCTCCAGTACCCGCAGACCTGGTGCTTCATCGACTGGCGCACCAACGTCTCCACCCACGCCGCCTACTCCTACATGT-------------------------------------------------------------------------------------------------------------------------------------------------------------------------------------------------------------------------------------------------------------------------------------------------------------------------------------------------------------------------------------------------------------------------------------------------------------------------------------------------------------------------------------------------------------------------------------------------------------------------------------------------------------------------------------------------------------------------------------------------------------------------------------------------------------------------------------------------------------------------------------------------------------------------------------------------------------------------------------------------------------------------------------------------------------------------------------------------------------------------------------------------------------------------------------------------------------------------CAAGGAAGTTTACCGGAAGAGTCAATAAATTCTTTGATTATAAAACTTATTCAAGCTGACATTTTGAAAAATAAAGTATCAAAGCAGGTGGTAGATATCAAAGATGGTGTTCAAAACACTGTGCAGAAAATGGAAGCCATT---GAAACAGATGTGGACGGCAACAGCAACAGGAAA---GCAGATTTCCAGCCAGTTATTTCAATGGATACAGACCTGCTGAGGCAACAGAGACGCTACAGTTCTCCCAGAGTCCTCTTGAGTGACAATGCTCCTTTGGAACCCCCACCACTGTATCTTATGGAGGATTACATTGGTAGTTCTGTGGTGGTAAACCAAACATCTCGGCGGAAAAGGTTTGCTGAGAACAAGAGCCACCGTGGAGAATACTCAGTGTGTGACAGTGAAAGCCGGTGGGTCACAGACAAAGCTACAGCAGTTGACATTAGAGGACATCAGGTAACTGTGCTAGGAGAAATCATAATA---------------------TTTTACTCTTATTGGAAACCCTGTCCAAAAGATGGGCCTTGTATTAACCCATGTATCGAAGACCCCTGCACAGAAAATGGTACTGAGATGTCCAGCAACCTGAAC------GCAACTGAACTGGAGAAAACTCATGTGGCTGGGCCCTGCTGGCTTCTATATTTAGATCCTGCACTATGTCTGATAATGGTTTGCATTTTGCTTTACACAACTTATCCACTGCTTAAAGAATCTGCCCTTATCCTTTTGCAGACTGTTCCCAAGCAGATTGATATTTGCTCTTTGAATGAGAAACTCCGCAAACTGGAAGAGGTTGAAGCTGTCCACGAATTGCATGTTTGGCAGCTTGCAGGAAACAGGATCATTGGTACTGCTCATATTAAATGTAAGGACCCAGAAACATACATGAAGGTGGCTAAGCGTATTAAAGAAATATTTCATGA-GAAGGGATCCATGCGACCACTATTCAACCTGAATTCACCATCGTGGATTCCGATATGAGTTTTGAG---ACTATAGCCAAATGTGAACTTCCC------------------------------------------------------TTCATCAACATCTTAGCCATCACAGGAAACCTTGTGGTGTTCATAATTTTGGTCACCAGCCAGTATAAACTCACAGTCCCTCGGTTTCTAATGTGCAATCTCGCATTTGCCGACCTGTCCACCGGCATCTATTTGTTGCTGATTGCCATCAAAGATGTACAGACCAGAAGTCAGTATTACAACTATGCCATAGACTGGCAGACTGGTGCTGGTTGCAACACAGCAGGCTTCTTCACTGTTTTTGCCAGTGAACTTTCCATATATACCTTGACCGTCATCACTCTGGAGCGATGGCACACGATCACCTATGCGATGGAATTGGACCGCAAGGTCCGCTTCCGACATGCAATGGTGATTATGCTTGTGGGATGGGTCTTTGCCTTCACTGTTGCCCTCCTTCCCATTTTTGAGATCAGCAGCTACATGAAAGTTAGCATCTGCCTGCCCATGGATGTAGAAACCCCCCTTGCTCAAACATATATCATGCTTCTGCTGATATTAAATATTCTGGCTTTTCTTGTTATCTGCACTTGCTACATCAGCATCTACTTCACTGTGAGGAACCCCAATGTCTTCTCCTCTAACAGCGACACCAAAATTGCCAAACGCATGGCCATCCTGATCTTCACGGACTTCCTCTGCATGGCGCCGATCTCCTTTTTCGCCATATCGGCA------------------------------TGTATTGGTTTAATCTCTGTCAACGGCCGAATGAGAAACAATATCAAAACGGGTTCTTCTCCTAACTCTGTATCTTCCTCACCCACTAATTCAGCCATTACACAATTGAGAAACAAGCTGGAGAATGGAAAACCACTTAGTATGTCTGAACAATCAGGCTTACTGAAAATCAAAACAGAACCACTAGATTTCAATGAGTATAAAGTTCTGATGGCGACTCATGGGTTCCCTGGTGCTAGCCCTTTCATGAATGGCAGACTTGGTGCAACCAGTCCAATTGGAATCCATGCCTCTACACAAAGTCCAATGCAGCACTTAGGATTAGGGATAGACTCATCTTTACTAGGGTTCCCAACAATGGGGAGC---AATTTAAGTGAGGTGCAGAAAGTCCTACAGATTGTGGACAACACTGTGTCTAGGCAAAAAATGGACTACAGCTCTGATGAGATCACCAAGCTAAAGAATTATCACATTAAGGAGCCATGTTCTCAATTAGATGAGCAAGGTGTTACTTCTCCTGGTATTCCACCTGTGAGTCTTCCAGTAGTCAGTCACAATGGTGCCACTAAGAGTATTATTGACTACACCTTGGAAAAAGTCAATGAAGCCAAAGCTTGTCTCCAGAGTTTGACTACAGACTCAAGGAGGCAGCTCAACAATATTAAGAAAGAAAAGCTCCGCACACTAATAGATTTGGTAACGGAAGACAAAATGATAGAAAATCATAATATACCCACTCCTTTTTCATGCCAGTTCTGTAAAGAAAGCTTTCCTGGTCCCATTCCCCTGCATCAACATGAACGTTACTTATGTAAAATGAATGAAGAGATCAAGGCAGTCCTTCAACCTCACGAAAACATGGCTCCTAGCAAACCTGGAGTGCTGAAATTGAGGGCACTGCCAGTATCAGGGACTAAGATGGATCTCATTGAGAGGCTAAAGGCTTACCAAGAACAGAACGGCACATCTGGGCGAGCACATGCCACTCCCAAGCCCAACGCGGCCATTCTCCCCAAGGCTTCTGAAGTGGTTGTGGCTTTCCCAGCTGCCAGGCTGAGTGCAGGGCCTGGGCTCGTCGGCACGGGCATTACTTCAGCCGAGGTAGTGGTGGCGACGGTCACTGGCAACGGCGTGATGAAATTTGGTAGCACCGGCTCCACGCCCCCCGTGTCCCCCAGCCCCTCCGAGCGTTCGCTGATGAGTGCTGTGGATGAGAACTCTACCAGCGGAGATGCCTTTGGGGAGATGGTGACCTCCCCTCTGACTCAGCTCACCCTGCAA---ACGTCGCCGGTACAATTTCTGGTGAAGGAAGAGAGCCCCAAAGGTAGCAACGCCACGTATGGCACCAGTCAG---ATGCTGCCAAGGACAGAGTCTTGTGTTGACAGCAGC---------------------GGAGGCACGGAA---GACATGGAGGTG---CAGGACAAAGACCAGATGCTGCAGGAA------------------------------------------------------------------------------------------------------------------------------------------------------------------------------------------------------------------------------------------------------------------------------------------------------------------------------------------------------------------------------------------------------------------------------------------------------ATGAGACTAATGGCCCAGGCCCTCCGGGGTATC---ACT---TATCTCTCACCTTCCATGAATTTTCATGGAGGTTTA---CAATATGACCCATCTCTTTTTTCTCAAACCTCGCCACCATCTTGCGAATGTAGCCCTGAAGTCCAAAACTTCAAGGAGACCATTCAGCAGCTGGAAGGTCGTTTGGTAAGACAGGATCACCAAATCCGAGAACTCATTGCAAAGATGGAGACACAAAGCAGCCAAATGGGGGATCTCAAAAGCACCATTCGAAATCTAGAGGTCAAAATTGCTGAGATGGAAGCACATCAGTGTAATGGTATTTTTGTATGGAAAATAGAGAATTTCAGTATTTATCTCAAAGCCCAAGAAGAGGAAAGGCCTGTTGTGATTCACAGCCCTGGTTTCTACACAGGGAGACCTGGCTACAAACTTTGCATGCGTCTGCATATCCAGCTACCAACTGCTCAGCGTTGTGCCAATTTTATTTCCCTTTTTGTTCACATTATGCAAGGAGACTATGACAGCCACCTACCTTGGCCATTCCAGGGGACCATACGACTTTCTATTCTAGATCAATCAGATGGACCTTTAAGGCACAACCATGAAGAAATAATGGATACGAAGCCTGAGCTCCTAGCCTTC------------------------------------------------------------------------------------------------------------------------------------------------------------------------------------------------------------------------------------------------------------------------------------------------------------------------------------------------------------------------------------------------------------------------------------------------------------------------------------------------------------------------------------------------------------------------------------------------------------------------------------------------------------------------------------------------------------------------------------------------------------------------------------------------------------------------------------------------------------------------------------------------------------------------------------------------------------------------------------------------------------------------------------------------------------------------------------------------AGCGTAGTGCCAACCACAATCTTCATGCTCAAGCTTTGGTTGAATGAGATGCTTCCATCCATCCTATGCACAACCTCAGCACTTCTGTATCTATTTCAGGGCTTCTCAAGCAACTTGATGGGATCCTTGGTAGTAACGTATAACTTCTACTGCCTCAACAAACTG---GGGAAGAGTAAAGGAGCTACGAAGAACCCAGTGAGCATGATATGGGGTGTTCTTACTATCTGGATGGTCAGTTTGCTGATTTGCATTTTGCCTTTGTGTGGTTGGGGCACATACACCTCAAACTCCTGGGGATACTTTACTGACTGCACCAGTTCTTATATCTTATTTCTCTTCATCATTTACTCATTGTGCTTCTGTCTCCTTGTTGTGCTCTCTATTCCTCTGATTTATCAGCTGCTGTGTTCTGATGAACAACTACATCTTTATGATGATTATCATCAAATCATCCGAGGGTATTTCTCCCCCGGATTT---CCTTCAATGGATAGTCAAACAGCGACCTTCTTCCCCAAAGACACTGTGATTAAAACCTACAAGCATTTTCAAGATGCTTGCCAAAATTCAGACGCAAAAGTCAGGCAATATTCAGCAAATGACCACTGTAGTCTGAACCACTATGGAACACAAGATGCGCCATATAGCGGCCGAAACTTCACTGTGGAATTTGCTCAGAAGCGCTTCTCACTGATTCTGGCTCTGACCAAA------------------GTGGCCATGGTCTACATGTTCCTGGGAGTGTCAATTGTAGCAGACCGCTTCATGTCATCAATAGAAGTTATTACGTCTCAGGAAAGAGAGATCACAATCAAGAAACCCAATGGTGAAACCACCAAGACAACAGTTAGAGTTTGGAATGAGACTGTTTCCAATCTAACACTGATGGCGCTGGGCTCTTCTGCACCTGAGATCCTGCTTTCTGTCATTGAAGTGTGTGGCCATGGCTTTCATGCAGGGGACCTTGGCCCCAGCACCATTGTCGGAAGCGCTGCCTTCAACATGTTTGTCATCATAGCACTTTGTGTTTACGTTGTCCCTGATGGGGAAATAAGGAAGATTAAACATCTCCGTGTGTTTTTCGTCACTGCAGCTTGGAGCATCTTTGCCTACACTTGGTTGTATCTAATTTTGTCAGTCATATCCCCAGGGATAGTAGAAGTCTGGGAAGGTTTGCTCACTTTCTTCTTCTTCCCAATCTGTGTGGTGTTTGCATGGATTGCTGACAG-CGGCTCTTGTTTTACAAATACGTCTACAAGAGGTACAGAGCTGGCAAGCAGAGGGGCATGATCATCGAACATGAAGGTGAAGGGCCACAGTCTAAAGCTGACATAGAAATGGATGGGAAGGTAGTTAATTCTCATGTTGAAAGTTTCTTAGATGGCACTCTGGTCCTAGAGTTGGATGAGAAGGATCAAGATGACGAAGAAACAAGGAGAGAAATGGCTAGGATCCTTAAAGAGCTCAAACAGAAGCATCCAGACAAAGAAATTGAGCAGTTGATAGAACTGGCTAACTATCAGGTTCTGAGCCAGCAGCAAAAGAGCCGAGCCTTTTACCGCATTCAGGCCACTCGCTTGATGACGGGAGCTGGCAATATACTGAAGAGACATGCAGCTGACCAAGCAAGGAAAGCAGTCAGCATGCATGAGGTCAACTGCGAAGTTACAGACAATGACCCTATCAGTAAAGATGGTGAGACAAGGAAGATAAAACACTTGAGGGTTTTCTTTGTCACTGCTGCATGGAGCATCTTTGCATACATCTGGTTGTATATGATCCTTGCAGTCTTCTCACCAGGCGTGGTCCAGGTATGGGAAGGCCTGCTCACTCTGGTCTTTTTCCCTGTTTGTGTCTTCCTGGCTTGGATAGCAGACAGAAGGTTGTTTTTAAACAAATCTGTGCACAAAAAATATCGTACCAACAAGCACAGGGGCATTATCATTGAGACTGAGGGGGATCACCCCAAAGGAATTGAAATGGATGGCAAGATGATGAACTCACACTTCTTGGATGGTCATCTAGTGCCTATGGAAGGGAAAGAGGTAGACGAGTCACGAAAAGAGATGATCCAGATCCTTAAAGATCTGAAGCAGAAGCATCCAGAAAAAGATTTAGATCAATTGGTAGAGATGGCCAATTATTATGCCTTATCTCATCAGCAAAAGAGCAGAGCCTTCTATCGAATTCAGGCTACCAGGATGATGACAGGAGCAGGGAATATTTTAAAAAAGCATGCAGCAGAGCAAGCCAAGAGGAGTGCTAGCTTGCATGAAGTGCAACCAGAAGAGCCAGAAGAGTTCATCTCAAAAGTCTATTTTGACCCTTGCTCCTACCAGTGCCTGGAGAACTGTGGCGCTGTCCTCCTGACAGTAGTCCGGAAAGGAGGAGATGTATCTAAGACGGTTTATGTGGACTACAAAACCGAGGATGGCTCTGCCAATGCTGGAGCTGACTATGAGTTTACAGAAGGATCAATCGTTTTGAAGTCAGGGGAGACCCAGAAGGAATTCTCCATAGGCATCATCGATGATGACATTTTTGAAGAAGATGAGCATTTCTTTGTGCGCCTGAGCAATTTGCGGGTGGTTGAGGCCGAGGAACCTCGTCCTGAACTCAATAACTTGCCATATCCCAAGGCTGTATTGGTCTCTCCCTGTGTGGCTACTGTGACTATTTTAGATGATGACCATGCAGGGATCTTCACCTTTGAGTGTGATGTGATACACATCAGTGAAAGCATTGGGGTAATGGAGGTCAAAGTTCTTAGGACATCTCGGGAGATGAACCAGGGAGACGTCTTTGACTGCGCTCTCCTTGGGGACCGTGCCTTCCTGATTGAGCCCGAGCATGTCGAGACGGTAGGCTATGGCAAAGATCGCTCCGGCAGCCTCCTTTACTTGCACGACACGCTGGAAGACATCAAGAAAGCCAACCATAGCCAGGAG---TGCCTCATCCCGGTCCATGTGGACGGCGATGGCCATTGCTTAGTCCACGCCATCTCTCGGGCACTGGTGGGCCGGGAGTTGTTCTGGCATGCTTTGCGAGAGAACCTCAAGAAGCACTTTATAGAGAACCTCAACCGTTATAAAGCTCTTTTTCATGATTTCATTGATGCGGCAGAGTGGGAAGATATAATCAATGAATGTGACCCTTTGTTTGTTCCACCGGAGGGTGTACCGATGGGTCTTCGGAACATCCATATCTTTGGATTAGCCAATGTGCTACACCGGCCCATTATTCTCTTGGATTCCCTGAGTGGAATGCGTAGTTCAGGAGACTACTCTGCTACTTTCCTTCCTGGTTTGATACCTGAAGAAAACTGCATGGGGAAAGATGGCATGTTGAACAAACCAATCTG-ATTGCCTGGAGTAGTTCTGGACGTAATCATTATATTCCTTTGGTTGGAATAAAAGGTGCTGCTTTACCTAAATTGCCTATGAAATTGCTTCCCAAAGCTTGGGGAGTACCTCAGGACCTTATTAAAAAATACATCAGATTGGAAGAGGATGGTGGATGTGTAATAGGAGGAGACAGAAGTTTGCAAGACAAATACTTGATGAGATTGGTTACAGCAAGAACAGGGACAGAAGTTGACAAAAATATTGTCCTGAAGAAGGTACACCTCCGAGGGTTTTCCAGCAGTAATTTGAAAGAATATACCAAAATATTTTTTAAAGATGAAGGATGCCGGACTTTGGTTCTCAACCAACTGGGAGCCAGCCCAAATCTGAGCAGTTTATGCTCAGTGCCTTTATTTTGCTGGATTGTTTTCAAATGCTTTGACCATTTCCACTCTGAATTTGACAGCCAAGAACTCCCAGACATCACAGTTACTTTAACAGACATTTTCTTGCTCTTGACTGAAGTCCACTTGAACCGGACTCAGAAGACAAATTTGCTGAAGAAGAATACTAGGAGTCAGCTGGAGACATATAGAACCAACACAGACACTTTAGCTGCACTGAGTAAAATGGCATACAGCGGGATACAGAAATCTCTCTTTATCTTTGACCAAGATGAAGTTTTT---ACTGACCTCTCTGAGCAGGATTTACACTTGGGTTTTCTTAGGGCAGTTCCTGCCTATGAA---GGCTATGAAAAT---CAATCTTCCTATGAATTCATACACTTGACTTTGCAATCGTTTTTCACTGCTTTGTTCCTGGTCACTGAGGAGAAAGTAGGCACAAGGGAGTTGCTCCACTTCTTTGAGGAATGCTCTACTCTT---GATACCTCTCTGTGTTCATGCTATCCAACGGGCTGGTCAAGAAGGCAGCACCCAAGAGAACAAGACCCTTTCCGGAAGAATGAACACTTCCATTTTACCAACCTTTTCCTCTGTGGCTTGCTGTCTAAGGAAAAGCATAAGCTCATGAGGCAACTTGTTTCATCATCCTCTCTTAAGAGGAAAAGGAAAGTGCTCTTTTCCTATTTCTTTGAAATTATGAAGTCCCACCTCAAGGGCCTCAGCCGGTCAAGGCTGAAGGAATACAAGCAG------------------------------------------------------------------------------------------------------------------------------------------------------------------------------------------------------------------------------------------------------------------------------------------------------------------------------------------------------------------------------------------------------------------------------------------------------------------------------------------------------------------------------------------------------------------------------------------------------------------------------------------------------------------------------------------------------GCTTCTGCAGAGAACATTACAGATCTTCCGGATGATTACAGTGGCAATCTGGATGACGTTAATTGTGATTACCTGAGAAAACATCTGAAAAGAGTAAATCTTACAGGGAAACCTCCTAATATTTTAGTTTATGTTGGTTCTAATCCCCAAAAAGGGAACTTTGAAGAAATAAAGTCAATAATTATGGATTGCATTGACTTTAACAGTTACACCGTTTACCAGCTGCTAGAGAAACATGTTCTAACTGTCCCTTGGCTTGACAATGCATTGCTGTTGATCATTGCTACATCAGAGCCCATTTCAGATGCAGCATCCAAAATGTTTTTAACTTTCATGGCAAAAGGTGGGAAAATTTTAGGACTTTCTGCCTCTTTCATTTTTGGCGGTATACAGATGAAGAATAAGAATGAATTGGTCGGCACAATTCAAGCCCTTGTATTTTCAGATGATAGGAACAGTGAAATTAAACTAAATGTTCTAGCTAGTGGCAAGGTTTTTGAAAGTGAGATTTCAGAAGAACTCAGCTCAGTAAAGCCACTAGGTTACTTGAACAATCAAGACAAAGATACGATAATTGTCCATCTGAAGCCAGGAAAGCCCCGCAGCACCACCAACATTTTCATCCTCAACCTGAGCATTGCCGACCTAGCCTACCTTGTTTTCTGCATCCCTTTTCAGTCTACCGTGTACATGATGCCGAGTTGGGTGCTAGGCACGTT-ATCTGCAAGTTTATCCACTACTTCCTCACTGTCTCCATGTTGGTCAGCATCTTCACCCTTTCAGCCATGTCTGTGGATCGCTATGTGGCCATTGTGCATTCTCGGCGCTCCTCGTCCCTCCGGGTATCCCGTAATGCACTGTTAGGAGTTGGGGTCATCTGGCTGCTCTCTATTGCCATGGCCTCACCTGTGGCTCACCACCAGCACATCGTCCACCAGCCAGTCGTTAATCAGACCTTCTGCTGGGAAGTGTGGCCCAATCTGCAGCACAAAAAAGTCTATGTGATC------------------------------------------------------------------------------------------------------------------------------------------------------------------------------------------------------------------------------------------------------------------------------------------------------------------------------------------------------------------------------------------------------------------------------------------------------------------------------------------------------------------------------------------------------------------------------------------------------------------------------------------------------------------------------------------------------------------------------------------------------------AAGATGTTAAGGAAGAAACCACCTATCGTCCTGGAATCAGCCGAAGCTAACGAGATCTCATTGGGGGAGATGGAGGGGGAAGATCCAATAGCAAGGCTGGAAATCCCTCCCAATATGTTTTACAGACAGAACGGACAACCTTACGTGGGAAAAGTGAAAGCCAGTGTGACCTTTCTGGACCCAAGGAATATCTCCAGTGCACCAGCAGCGCAGAGTGACCTGAGTTTTGTGGACGAGGAAGGCGACATGCTCCCGCTGCGGACCTATGGCATGTTTTCTATGGATTTCACTGATGAAGCAGCCACAGAGTCCCTCAATGCGGGGAAAGTGAAAGTGCACCTGGACTCGTCTCAAATCAGGATGCCAGCGCATCGGACAGGGATGAAGCTCTGGTCTTTAAACCCGCAGACGGGCTTGTGGGAGGAAGAAGGAGACTTCCAACTCGACAGCAACAGGCGCGGCAAGCGAGAGGAAAGGACATTTCTGGTAGGGAACATGGAGATAAGAGAAAGGAGGCTGTTCAACCTGGATGTCCCAGAAAGTCGACGGTGCTACATCAAGGTCCGCACTTACAGAAGCGAGAGGTACCTGCTCAGTGAGCAAGTTTCGGGAGTGGTGGTTTCTGTCATCAATTTGGAACCAACTCCAGGATACTCTTCTAATCCTAGAGCATGGGGACGCTTTGACAGCGCAGTCACCCGGTCCAACGGGGCCTGTGTGCCGGCCTTCTGTGACGATCAAAACCCAGATGCCTACAGTGCGTACATCATGGCGAGTCTGGCAGGGGAAGAACTGGAAGCTGCTCCCTCATCGCCGCAGTTTAACCCTTCTGCCATTGGAGTCCCCCAGCCCTATCTCAACAAGCTGAAGTATAGGCGGACGGACCATGTGGACCACCAAGTAAAGAAAACTGCC------ATTAGTTCGAGAGCATAC-ATCGAGATTGAAAGGCTTCTTGCCCAACAAAAAGCAGATTTGGAAAGAACTTTGACTTTACGTTCTGAT---AGTACCAATGAAGACCAAGTGCACTTAATGAATATTGCAATTAATGAA-TGAATCTGAGGCTACAAGATGCTAATTGCCAGAGAGAAAAAGTAAGGCAAGATTTGTCCCAACAGCTTGAACTACTGTCTTCGGAAAAGTCTTCATTACAAAACGAAGTTGAAAATCTTCGCCAAGAGCTGAACTTTGCAAGAGAACAGATTCAGAAAGCACAAAAAACTGTAAATGAAAACGATTCCAAGTTACATGAAATAGACACATTACAAATCACCGTTGG-GATCTAAAAGCTCAACTTGCTTCTGCTTCTGCAGTCAAACGAGAATTAGAATCGGAACATGAAGCAGAAGTTACAAATTACAAA-----------------------------------------------------------------------------------------------------------------------------------------------------------------------------------------------------------------------------------------------------------------------------------------------------------------------------------------------------------------------------------------------------------------------------------------------------------------------------------------------------------------------------------------------------------------------------------------------------------------------------------------------------------------------------------------------------------------------------------------------------------------------------------------------------------------------------------------------------------------------------------------------------------------------------------------------------------------------------------------------------------------------------------------------------------------------GTGGCTGAAGTTTGCAAGTGTGCCGAGTTTTTGGGAGTACATGACATCGAAGAATCTTGCTTTCAGTTTCTGAAATACAAATTTCTGGACCATAACCCAGGTTGGCGGGAATATCCCCAAAAGAAATGTTGCAAATCATATTGCCAGAAGAATAACTGTAAAATAGGTATGCCAAATGATGAGACTTCAGAAGCAAATGAT---GGAGAT---AGTTTGCCAAATGAATCCAGTCAGAACACACTGTCAGATGCCTATGAATGTGAACAACAGGCGGAAGTAGTTTCACAACAGCCTACTAATCAGACATGTGAGTCTGTAGCAGAAAGAGGGTTTATCTCTGGTTTAGATACTCA-TGCCCCAAATATAGGAAATTCCAGAAAGCTTTAGGGAATGATAACGTTCCTGTTGTTGAGACCAGTTCCAGTGTTAGAGACATTCAGGTAACTTCTGCTATACCCATTCGTCAGATTGACTCACATACCAGTGGTGCTATACAAAAATCTCTTGAACGT-GAACTCTGCATCCAGTTCCAAAATGTTCAGATGCTCAGGTAGAAATGGAAAAATCTGGAAAAGAAGAGCTCTTGAAAGAGTCA------------GTTTCTGCATTTCAAAGCATCGAATGTTCTACAGAGAAGATGGATTGT------------------GGTTTTGACACCGATAGTTCTTCTATCCTCACGACTGGAATTTGTCCCCCTTCATTCTTAAATGCATATGATCAATATTGTAACTTGACTTTGAGTGGTATGCAAAGTAAT---ACAGAACGGACTGAAAAAATGGCCGTTGTTACT------------GGAGCTGGAGTTTGCAATCCAACCAGTGAAACTACTGACGAAG-CCCACCTTTAAAATCTCAGTTGTGTGACAGAGGAAATTTGAGCAGTGCTTCACCTGGCAGTCGAAGCAGTGTGGAGAGAGAGATAGCGGAGCAACTAGCAAAAGGCTTTTGGAGTGAAGTTTACAATACAGACAATGCATGTCAAGTCAACTTGTCTCCCGCTTCATCTAAGGAATTTTTAGAGCAAGGGTGTGCAGAAAAGAAATCTGAATGTCCTTGGTTAGGTATCCGGATCAGTGACAGTCCTGAGCATGGTCCACCAAGAACTTTTACAACTTTGAG-TCTGT----------------------------------------------------------------------------------------------------------------------------------GAGTTGCATGAAAGCTGCCCCAATGAAAGAATTGAGCTTCAGAGGACCAGGCAGCTTGGCTTATCCTGGTCTGCAGACACATGGTAATCTTGAGGACCTCGGCGGAGCCAACGACGCCACAAGAGGATTGACGTCTCTGGCAGATACTTTTGAACATGTCATAGAGGAGCTCCTGGACGAGGAGCAGCCTGTCCAGCCCAGCAAGGAAAACAAAGATGCAGACTTATACTCATCTCGGGTCATGCTAAGCAGTCAAGTGCCTTTGGAGCCTCCATTGCTCTTTCTGCTTGAGGAGTATAAAAACTACCTGGATGCAGCAAACATGTCCATGAGGGTCCGGCGCCACTCTGATCCTGCTCGCCGCGGGGAGCTCAGTGTGTGTGACAGTACAAGTGAGTGGGTAACAGCAGCGGAGAAAAAGACAGCCGTGGACATGTCAGGGGCAACGGTTACAGTCCTGGAAAAAGTCCCGGTACCCAAAGGCCAACTGAAGCAATATTTTTATGAGACCAAATGCAACTCAAAGGGATACACGAAAGAGGGCTGCAGGGGCATAGACAAGAGGTACTGGAATTCTCAGTGCCGAACTACCCAGTCTTACGTGCGAGCTCTCACGATGGATAGCAAAAAGAGAGTCGGATGGCGGTTTATAAGAATAGACACTTCCTGTAGTGTTGCAGTATGTGGCCAAACATGAGAATGCCAAGGAACTGAAGTCTTCCCAGCTCATCAGCCATCTACATAGGATGGCTTCAGAGGTTCTGCAGAATGGAACTAGCAGGACAGCTGGAGATGTCGCTCCTAAACTGATGGACCTGAAGGAAAAGTCT-TCTCTCTGACCAAAGCTGCAGAGGCACATGGGAAAAATTGTGTGCCTGTGATCCAGAGGACTTTTGCTCACTCCAGTGGAGAGCAGAGTGGCAGTGACACAGACACAGACAGTGGATATGGGGGTGAACTGGAAAAAAGTGACTCCAAATCTGACACACAGTGTTTCAAAAAAGAATCTGAACTCAAATATTCTGTCCAGGAAAGAATCAGTTCCATCAAACAAGAGAACGAGGACCCACCAGCCAAACGGACCAGGATGGAAATATCAGAGGAGGAGGAAGATCACTTTAGTGGTGACATACTAAGCTCTCCTTCAAGCAGTTTCTTGGGCTCTCATGCACACCAGCCGCCTCTGTGCCTCCCTTTTTATTTAATCCCTCCCTCTGCAACAGCCTACCTGCCTATGCTGGAGAAGTGTTGGTATCCAACCTCTATGCCTGTCTTGTATCCAAGCCTCCCAGCTTCTGCTGCAGCACTTTCAGGGTTAATGTGCCCAGAGAAAATGTCTTCACCTTTACTAATGCCTCAGCGACTCCCATCTCCTGCAACTTCCCATTCCCCTATGGATTCTAATGCTTTGCTCCAAGCC-------------------TCATCAAGCCGAAGGGAGAGGCCTCCAAAGACTCAGTGACCACCCTCTTGGACAGCCGCTTGGTGCATCACAATGCCAGCCAGTGGGAAACATTTGATGTCACGCCAGCTGTAAGGAGGTGGACTGCACATGGCCAGCCCAATCACGGCTTTGTGGTTGAGGTAGTGCACTTGGAC---ACCAGGAACAGTGGCTCCAAGAGGCACGTCCGGGTTAGCCGGTCATTGCACCAGGATGACATGAGCTGGTCCCAGATCAGGCCGTTGCTGGTCACCTTTGGCAACGATGGAAAAGGACACCCTCTCCACATGCGAGAGAAACGGCAAGCAAAGCACAAAGAGCGTAAGCGTCATAAATCCAATTGCAAAAGGCACCCTTTGTACGTGGACTTCAACGACGTTGGGTGGAATGACTGGATAGTGGCCCCGCCGGGTTACAGTGCCTTCCACTGCCGCGGGGATTGCCCTTTTCCCCTGGCAGACCACCTGAACTCCACCAACCACGCCATTGTTCAGACTCTAGTCAATTCTGTCAATTCCAAAATCCCCAAAGCTTGCTGTGTGCCGACAGAACTGAGCCCAATCTCCATGCTG----------------------------------------------GGGCCTGCAAATACGGAGACAAGTGCCAGTTCGCCCATGGCGATCATGAGCTCCGAAATCTGACCCGCCACCCCAAATACAAGACAGAGCTCTGCCGTACTTTCCACACCATCGGCTTCTGCCCTTATGGGCCTCGCTGCCACTTCATCCACAACGCGGAGGAGCGCCGGGCGGTCACGCGGGAGCCTGGCATCGGAGAGAGACCCCGCCTCCAACACAGCTTCAGCTTTGCTGGTTTCCCAAGTGCTGCAGCCACCAGTGGGCTGCTGGATAGCCCCACTTCGATCACCCCTCCGCCCAACATGAGTGCTGATGACATTCTGGGATCCCCAACTCTGCCTGACTGTGTCAGCAACCCTTTCACTTTCTCCAGTCAAAAGTTGACCAATTTTTTTGTTCCCAGCATGGGAGG-CAGATGTCTGGTGGAGGGTCACCCACTGCTTTTCTCCTTAGATCCATGTCTGGATCCCCTAATATGTTTGACTCTCCTCCAAGTCTTCCAGACTCTCTCTCTGACCAGGAAGGCTATCTGAGTAGTGCCAGTAGCAGCCACAGTGGCTCAGATTCACCCATTCTGGACACCTCGAAACGTCTCCCCATC----------------------------------------------------------------------------------CCTGCTAAGCTTGTGGATCCC---CATCAGGCTAAGCTGAAACAT---AGCCTGCCGCGCACGATCCATGGACCCCAGACGTTGACCTCAGTCCAACCCCCC---CAGGTCAAGGTGTTTTCTGTGGGGGCTCAGCAGCCCAAAAGCTTCCCC---ACTTCCCCTCCTTTTGTCAAGCTGCAGAGCCCCAAGGTG---GTATCTA-GCTTCCCCAGCGCCCCATCCTTGCCAAGACCCCGAGCAAACCATCCCATTTCCATACCCCCTCCCCAGGGTCTGGCAGCAGCTCCCACAAGAGTCCCGGTTCTCTGTCTCTAAGCTATGTGGGCGGGAAACACATCGGCGGCTCTCTCCTCCCA---GGACAATCGTTCAAGTCGCCCTTTGTCGCT------CTGTCCAGGCATGTGGGC---TCGACCGGTGGCTCCCCCTCCGGC---GGCTCC---CCCTCTGGCGGCTCCTCGAACGTCCTCTCCAGC---CCGTGT---CTTCCGGCGCCCGTCCAGGCTCCCAATCGCCCGTCACCAAGT-------------------------------------------------------------------------------------------------------------------GATATTTCAGCCACTGCATGCCCTCCGAACAGCTGAAAAATCCCTTCTGCCAGGTTACCATCCATTTGAGTGGAAACCACCCTTGAAAAATGTGTCCAGTAACACAGATGTGGGCATTATTGATGGGCTTTCAGGCATACAAAATTTGGTTGATGACTACCCTGTAGACACAATTGCAAAGAGATTTCGCTATGATGTAGCTTTGGTTTGTACCCTGATGGACATGGAAGAAGACATACTAGAAGGGCTGAAAACTCAGGACTTGGATGATTATTTGAAAGGCCCTTTCACTGTGGTGATTAAGGAGTCCTGTGATGGAATGGGAGATGTCAGTGAAAAACATGGTTGTGGTCCCGCAGTCCCTGAGAAAGCAGTTCGATTCTCTTTCACACTTATGAGCATCTCTGTTGCTCAAAGCAACGCAAATGTAAAGATTTTTGAAGAAACTAAACCCAATTCTGAACTGTGTTGCAAACCTTTGTGCCTTATGCTGGCTGATGAATCAGACCATGAGATGCTCACAGCCATCCTGAGCCCTCTTGTAGCAGAAAGAGAGGCCATGAAAAATAGTTTACTGATACTTGATATAGCTGGAATCCCCAGAATGTTCAAATTCATATTTAGAGGTACCGGATATGATGAAAAACTTGTCCGTGAAGTAGAAGGCCTTGAAGCTTCAGGGTCTACTTACATTTGTACACTTTGTGACACAACACGTCAGGAGGCCTCTCAGAACTTGATTCTTCACTCCATAACAAGGTGTCATGCTGAAAACCTGGAACGATATGAGGTATGGAGGTCTAATCCGTACCATGAGACTGTTGATGAACTACGTGATAGAGTGAAAGGGGTTTCTGCCAAGCCTTTTATTGAGACTGTTCCTTCGATAGATGCTTTGCACTGTGATATTGGTAATGCAGCTGAGTTTTATAAGATATTCCAGTTTGAAATTGGTGAAGTGTACAAAAATCCAGTGGCATCAAAAGAAGAAAGAAAGAGATGGCAGTCAACTCTAGACAAACA-------------------------------------------------GCTGTCTTCTGGTAAGGAGGAAGGTGAGGCCACATCAGACTCAGATATGGACCCCGATCTTGTCAAATGCAAGACCAAGTCAGATTCCTTGAAGACTAACAAACAGTCTCTTTCTGAAACAGACAGCTCTCATTCTGATTCAGGTGCTAAGGGGAAATCAAGAAAGCAGAAGCATGGTTCCAGAAAGAACTCAAAAAAAGGACGCTCCAAAAAATCTAAAGAGAAGTCCAAGGAGAAGAAGGAGAAAAAGCATAAGGCTCAGAAGCAAAAAGAAACCTTTCATTGGCAGCCCCCATTGGAGTTTGGTATTGCTGGGAAGGCAAAAGAGGAGGGAAAGAAGCCAGTCACA---GATGAT---GCTAAAGGT---AAAAATCAA------AAGGTG---GAAAATGGAAAAATAGGCAAAGGTGAATCAAGGGGCGAGGAGAAGCTCCGCAAACGGAATAAGATGTCAGATAAAGCTGTCGGC---AGTGCATCACCCGGGGACGGTGGAGATGATGGCGGTCAGCCGTCTTCTGCCCACACTCCACATCTGGATCAAAACACGGAGGCTTCTAAAAGTGCTGCTGCCAAGGTGAGGAATGTT---GGTGAAGGAGATATTACCCAGATG---GATGACATGGAGATT--TGTACTCCGGATCATAATTCACCTGTAAAGGTAGATGTGGAATTTTCT---CCAGTCAGTCTGAAGGTGAACCTCCATGATATTAAAGTTAGCACGGACACAGAGGCACACAATAAG---GCTGAAGCAGAAACCACACAT------------GTTAAAGAATCTGCTGATACTAAA---CGCAAC---AGAGAAAAACAGAAAGAGCGACCTCAGCCTAAAACAAGCATAACTTCTGTGGAAGGTATGTTAAAC------ACGGCTGATCATGGCCAGACCAGCCTAGCTGATAACAAATGGAAACCATTACAGGGTGTCGGGAATCTCCAGGTAGCCAGCAATTCTGCGGAGACCAGAAATATGCCCTCTGAATCGAAACCACAAGGCTTAAGG------------------------------------------------------------------------------------------------------------------------------------------------------------------------------------------------------------------TGAACCTCTGCTTCAGAAAATTGATCTTGAAACCATGTCATACATCAAGACAATTAGTTTAAAGGATTACAGTTGTGTTCCAAAGTCCCTTGCTTACACACACCTGGGTGGATATTATTTTATTAACTGTAAGCCTGACACTACCGGAGCTGTTTTACCACAGCTAATAGTGGATGGTGTTACTGACTCCGTTATTGGATATAATGGTGATGTAACAGGAACTCCATATGTCTCTCCAGATGGCCAGTATCTAGTCAGCATTGATGATGTGAAAGGTCTCATGAGAATCCAGACCATTACTGTTAGAGGAGAAATCCAGGTTGCTTTTGACATTCATACCAACTTGCACATATCTGATGTGGCTTTTCAAGCATCATTTACTGAAGCTCACCAATATAATGTCTTCGGTAGCTCTACCACACAAACAGATGTACTCTTTGTGGAATTGTTCACAGGCAAAGTAAAGATGGTGAAGAGTCTGAAGGAACCTCTTAAGCCAGAAGAATGGCCTTGGAACAGAAAGAACCGGTTAATTGAAGGCAGTGGGCTCTTCGGTCAATATCTGATGACACCTTCCAAGGAATCCTTGTTTATTCTGGATGGACGACTCAACAAGCTGAAT------------------------------------------CCAACCAAAGGTGAAAAGTTATTTTGTGAGGAAGATCCTTCTCCTAGGGTTTGCCGGCTACCCGCTCGC-TAGCTTGGTGTTCTATAGACTGGGATCAGTTGCATCTGCTACACCCTCTGGGTGCAGGTGGTTTTGGTTCTGTCTACAAGGCTATCTACTGTGGAGCTACAGTGGCAGTAAAGCAGGTAAAGAAATGCAATAAGAATCGTTTGGCATCAAGACAGAGCTTTTGGGCGGAACTCAATGTGGCACACCTTCACCATGACAATGTGGTGCGTATAATAGCTGCTAGCACATGTGCCCCCTCCACCCAGGATACATTGGGCACCATAATAATGGAATATGTAGGTGAGAGCACTCTGCATCATGTTATCTATGGAACTGACTGTATAGCAGCAGCAAGGAAGGAAGAA---CTTTCACGTGGCCCTGTGTTTATGACTATCGCTCAGGTTATACGCTACTCACGGGATATTGTAGCAGGTCTAGTCTTTCTCCATTCACAGTTGATTGTGCATTTGGATTTAAAGCCTGCTAACATATTCATCACACAACAGAACGTTTGTAAGATCGGAGACTTTGGATGCTCCCAAAAGCTAAAGGACGCTGTATCATCAGGAGCTCAGTTTTGTCAGCAAGGTGGAACATACACCCATCGTGCTCCTGAACTTCTTAAAGGCGAGAGAATTACTTCTAAAGCAGACATCTATTCTTTTGCCATCACTCTT---------------------------------------------------------------------------------------------------------------------TTGTCACCCCTCACCCAACTAATCATTACCTTCAACCTAATTACTGGC---ACAATTATTACAGCTTCAAGCCATCACTGATTAATAGCCTGATCAGGATTAGAACTAAACATACTTTCTATTTTAGTTATTATTATACAACCAAAACACCCACGAGCAGCCGAAGCATCAATTAAATACTTCTTAGTACAAACCATTGCCTCAGCATTAATAATATTTTCAGGAACATTAAACGCCATACAAACTGGACAATGAGATATTTCACAACTAACAAATAAATACGCAAGTACAACATTTATACTAGCAATATTAATAAAAATTGGGGCAATACCAATCTACTTCTGACTTCCAGAAGTAATACAGGGTACAACAATAAAAACAGCCATGATTATTGCTACCTGACAAAAAATTGCCCCAATTTCACTACTTTTTACAACATTTAACAACACACCACAAAAAATTATGATTACTCTAGGAATTATATCAACAATAATTGGGGGGGTTGGAGGAATCAACCAAACACAACTCCGAGAATTAATAGCATACTCATCACTAACTAACCTCGGCTGAATAATGGTAATCTTTCCAATCTCCCCAAATATTGCAATACTTAGTATTTTTATTTATATTCTCATATCAATTCCAACATTCTTCTTAATAGAAAAAATAATACTAAAAACACTACAAGACATAACAACAGCATGAACTACTTCAACAACAGCAAATATTACACTAACACTGATACTCCTATCATTAAGTGGGCTACCACCACTCACAGGATTTGCACCAAAACTATTAATTCTTAATAAACTAGTAATAGAA---AACTTTATCACAATTGCAACTATAATGGCTATTATGTCCCTACTTAACCTATTTTTTTATATACGAACAACCTATGTAATGACTATAACTTCACCACCAACACCATCCTCAACCGTAATAAAATGACGTCATCAACCA---TATTATTATAAACTATTACCAGTACTAATTTCCGCATCACTAATAAATATTATACTACTCCCAACTATCTCAGCTATAATC---
	Callopistes_maculatus			------------------------------------------------------------------------CAGGACAAAAAGCCCATGGGACTTCCTCAGAGAATGAGTCCCCTGTCTCCTGGAAGTGTCCGGTCTCTTCCTTCGCAGCAAATGATGAATCGCCTGAATATACCAAAGCCTACATTGAATTCTGGGGGAGTCAACATGATGTCCAGTGTTCACTTACAGCAGAACAATTATGGAGTTAAATCAATGCCACCTAGTTACGTTGGTCACACAGGAGGAAGGCTAGGGTTAACAGGTAGCTCCCCAGTTTCCCTGACCCAGCAATCCCAATCAATGAAGCAGTATTCTGCAAGTGGAAATGGGAGACCTTATCCA---CTCGGAGGGGAACCAAGATCGCAAGCTACAGCAAGGTACTCTCTTCAGTCTGGCAATTCATCCTCACTGTCATCAAGCTCACTGAAGTCGCCATCTTTAGTTCAGTCTCAGGCAGCATCCAGAGTACTAGCCCAGTCTGCACCCAAACCTCTAGGAGCTGGTGGAACA------------GCTGCCACTGCTGTCAACACTTCATCAACTCAAAAATGGAAAATCTGTACTATCTGTAATGAGCTGTTCCCTGAAAATGTGTACAGTGTTCATTTTGAGAAAGAGCACAAGGCTGAAAAGGTGCCTGCAGTAGCTAACTACATAATGAAAATACATAATTTTACTAGCAAATGTTTATACTGTAATCGCTATTTGCCTACTGACACATTGGCTAATCATATGTTA------TTCAAATAAAATTTCCTTTGAGAGGAACCTCTTTTCAGATACTCGCGATGAACTAAGCAATCTAATGGCCAATGATTGGCAGGATAATATTTTACCAATGGGTAATAATAGTATTCTTAAACAGGAACAGACTGAATGTCCTCATGAAGGTAACCTGATGCTTCCTGAAGACAGTGTGGGCCTTTTTCAGGATAACAAAAACACAGAACTCTACAACATCATGAAAACTCTAGGTGTTGATTTTGAAGATATAAAA---TGCTTCCAGCAGGATGATGAATTTTTCAAAAATGAACTTTCTAACGTGGATGATATTAGAGATATCGACATAACTGATGAAATCTTGACATATGTCCAGGAGTCCTTAAACAAGGCTGATCTCTTGTACTCAGGTTGTCAGCAGCAGCAGCAGCAGCAGCAGCTCTTGATTCAAAATTCCCCTTGTTTAATGCAGCAGCAG---GATCAGGAGGTGAAAGAGAGAGCAATTTCCTGCATGGGCCAGATCATATGCAGTCTCGGTGACAATCTAGGCTCTGATCTACCTAGTACACTTCAAATCTTCCTAGAAAGACTAAAAAATGAGATCACTCGGCTAACTACAGTGAAGGCTTTGACCCTGATAGCTGGATCTCCTCTGAAGATAGATCTGCGGCCAGTTCTTGGAGAAGGTGTTCCTATTCTTGCTTCTTTCCTTAGAAAGAACCAGCGAGCTTTGAAATTGGGAACTCTTTCTGCTCTAGATATCTTAATAAAAAACTACAGTGACAGTTTGACAGCTGCTATGATTGATGCAGTCTTAGATGAGCTTCCACCTCTTATTAGTGAGAGTGACATGCATGTCTCCCAAATGGCCATCAGTTTTTTGACCACATTAGCTAAAGTTTATCCTTCCTCTCTCTCAAAAATAAGTGGCTCCATACTGAACGAACTTATTGGACTGGTAAGGTCACCTTTACTGCAGGGTGGAGCACTGAGTGCCATGCTAGAATTTTTTCAAGCTCTGGTTGTGACTGGAACAAGTAATTTAGGATACATGGATTTACTGCGCATGTTAACAGGGCCAGTGTACTCTCAGAGTACAGCACTTACTCACAAACAGTCTTACTATTCCATTGCCAAGTGTGTAGCTGCTCTTACACGAGCATGCCCTAAAGAGGGGCCAGCAGTAGTAGGCCAGTTTATTCAGGATGTCAAGAATTCAAGGTCTACAGATTCCGACTGTGCTTCGTTTCCTTGCTTAAATGGTGGGACCTGCCAAGATGGAGTTAATGATTATTCCTGTACTTGCCCTCCTGGATACAGCGGAAAGAACTGTAGCACTCCGGTCAGCAAGTGTGAACACAGCCCTTGTCATAACGGGGCCACTTGCCACGAGAGAAACAACCGCTATGTGTGTGAGTGTGCGCGTGGATATGGGGGCCTTAACTGTCAGTTTTTACTCCCCGAACCTCCTCCAGGGGCAGTCGTGGTTGACATTACTGAGAAGTACACTGAAGATCAGAGCTCCCAGTTTCCTTGGATTGCTGTGTGTGCCGGAATTATTCTGGTGCTGATGCTTTTGCTAGGCTGTGCCGCTGTGGTGGTCTGCTTCCGGCTCAAAATGCAGAAGAGGCAGCAACAGCCAGATGCTGGAAGGGGC---GAAACTGAGACCATGAACAACTTGGCTAATTGCCAGCGTGAGAAAGACATTTCCATAAGTATCATTGGCGCCACCCAGATCAAGAACACCAATAAGAAAGTAGACTTTCACAGTGATAACGCTGATAAAAATGGCTATAAATCCCGC--------------------------CAGCTTCAGCCTCCAGTTGGGCGCCACC---AGCGCCAAGAAGCAGCGCTGCGGGCTGCCGCGCTGGAGCCGGCGCGAGATCTGCCTGCTCTCGGGGCTGGTCTTTGCGGCGGGGCTGTGCGTCATCCTGGGCTGCATCCTGGTGCTGAAGTTCCTGGCCATGGAGCACGAGGCCTACTGCCTAGAGGGCTGCCAGGAGAGGAAGGCCTTCGTCAAGGCCTCCCGCTTCATCGCCACCAACATCGACCCCACCATCGACCCCTGCAAGGACTTCTACTCCTTCGCCTGCGGCGGCTGGCTGCGGCGGCACGCCATCCCCGAGGACAAGCTCATCTACGGCATCATCGCCGCCATCGGGGAGCAGAACGAGGAGAAGCTCCAGAAACTGCTCCTGCGGCCGGTCCGGCGCCCCTACCAGGCCTCGGCCGAGCGCAAGGTCAAGGAGTTTTTCCGCTCCTGCCTGGACGTGGCCGAGATCGACCGGCAGGGCGCCCAGCCCATGCTGGAGGTCATCGAGGACTGCGGGGGCTGGGATATC-AAGATATGGTTGTACAGCTTCTCTCTAGTGAAGAATTGGAGACTGAAGATGAGCGGTTGGTATACGAGTCAGC-ATGAACTGGATTAATTATGATCTGAATAAGCGGCACTGTTATCTGCCAGAATTATTGCAGACTGTGAGACTAGCTCTTCTGCCAGCCATCTATCTAATGGAGAATGTAGCTACTGAGGAGCTTATCACCAAACAGAGGAAAAGCAAAGAGATTGTAGAAGAAGCAATAAGGTGCAAGTTGAAGATTTTACAGAATGATGGTGTAGTCACTAGTCTGTGTGCAAGGCCTCGGAAGACTGGCCATGCCCTATTTCTCTTGGGAGGACAAACCTTTATGTGTGACAAATTGTACCTAGTTGACCAAAAAGCAAAGGAGATCATCCCCAAAGCAGACATTCCAAGCCCGAGAAAAGAATTCAGCGCATGTGCTATTGGCTGCA--------------------------------------------------------------------------------------------------------------------------------------------------------------------------------------------------------------------------------------------------------------------------------------------------------------------------------------------------------------------------------------------------------------------------------------------------CTCTACCTTTCCAGCATGGCTTTCTCAGATCTGTTGATCTTTCTCTGCATGCCCCTGGACCTCTTCCGCCTCTGGCAGTACCGACCTTGGAATTTTGGTGACCTTCTCTGCAAGCTCTTCCAGTTTGTGAGTGAAAGCTGCACATACTCCACCATCCTTAACATCACTGCCCTGAGCGTGGAGAGATACTTTGCAGTTTGCTTTCCACTCTGGGCAAAAGTGGTGATCACCAAAGGTAAAGTCAAGCTGGTTATCTTGGTCCTATGGGCAGTGTCTTTTGTCAGTGCCGGGCCAATCTTTGTCTTGGTTGGAGTTGAGCACGAGAATGGGACCAATCCCCTGGATACAAATGAATGCCGAGCCACTGAGTATGCAATACAGTCAGGG-TGCTGACCATTATGGTGTGGACCTCAAGCATCTATTTTTTCCTGCCGG-ATTTTGCTTG--------------------------------------------------------------------------------------GAGTAAAGAAGACTCTGAAGTCAGTGGAAGTCCCCCTGTGGAACGGTGTATAGTAAAAATCTCTTCTCACTTGCCTGATACCATCTACGTCTTAGCA-TCACATACGATGGCGCCAGG-TCTGGTGGTACTTTGGCTGTTATTTTTGTTTGCCTACTCTTTTCACCATTACATGCTCCCTGGTGACTGCAAGGAAAATCCGGAAAGTGGAGAAAGCTTGTACTAGGGGAAACAAGCGCCAAATTCAGCTGGAAAGCCAGATGAACTGCACAGTGGTGGCTTTGACCATTTTGTATGGTTTCTGCATCATACCTGAAAACATCTGCAATATTGTCACTGCCTACATGTCAACAGGCATTTCGCGACAGACAATGGACCTCCTACACCTTAT---------------------------------TTCCTCAAGGTCTCGAAAGCCAACCGGAGCAGGACAAAAGTGACCATCCGTCTGTACCAGCAGCAGAGGCTGCCG---AAGCGCAGCTCCCAGGGCGCGGAGGAGGAAGGCAGCCTGAAAGGAGAGAAGGGTGAAACCCTCATCTCCGAAAAAGCGGTGGACACTCGCAAGAGCACCTGGCACATCTTCCCGGTGTCCAGCAGTGTCCAGCACCTCCTGGATCAGGGTAAGAACTCCCTCGACGTGCGGATTGCTTGCGATCAGTGTCAAGAAACGGGAGCCAGCCTGGTACTGCTGGGCAAGAGGAAAAAAAAAGAAGATGATGCCGAAGGAAAG------GACGGC---GGCGAGAGCACGGGGGAAGAGGAGAAGGAGCAGTCGCACCGGCCTTTCCTGATGATGCTCGCCAGGCATTCAGAAGATCGCCAGCACAGGCGTCGAAGGCGGGGACTGGAGTGCGACGGCAAAGTCAACATCTGTTGCAAGAAACACTTCTTTGTTAGCTTCAAGGACATCGGCTGGAACGACTGGATCATCGCGCCGCCTGGTTACCATGCCAATTACTGTGAAGGAGACTGCCCCAGCCACATCGCAGGCACGTCTGGCTCAACGCTTTCTTTCCACTCCACGGTTATCAACCACTACCGAATGAGGGGCCACAGTCCTTTCTCCAACCTCAAGTCATGTTGCGTCCCCACCAAGTTGCGGCCTATGTCC---------------------------------------------------------------------------------------------------------------------------------------------------------------------------------------------------------------------------------------------------------------------------------------------------------------------------------------------------------------------------------------------------------------------------------------------------------------------------------------------------------------------------------------------------------------------------------------------------------------------------------------------------------------------------------------------------------AAGACCAA-GAGGTCCTCAACCTGAAGGCTCAGCTCAAGGATGTCCGGGCAAAGATGGAACTGCTGGATATGAAAATCCAGGACTTGGAAGACTCCCTGCATGCCAAGGCCATGGAACTGGAAGTGTGTGAAAATGAGCTTCAGCGTAAGAAGAATGAGTCCGAATTGCTGAGGGAGAAGGTGAACTTGCTGGAGCAGGAGATTACAGAGCTCAGAACAGAACTGGCTATCCTGAGGGAGGAA---GTGAAA---TGTGGGGCAGCCTAT------GTGGGTCCAGAGGGGGCC---ATGGCAGAGGATGCACATGCCCTGTGGAGGGAAGTGGAGAAACTGAAGCTGGAGCTAGGAGAGGCGCGGCAGAGCAACGAGCAGATGACCATAAGTTTCCAGCAGGAACGGCAAACCTGGAAAGAGGAGAAGGAGAAGGTGATCCAATACCAGAAGCAGCTTCAGCAGAGCTACCTGCACATGTACAAACGGAACCAGAATCTAGAGAAGATGCTGCAACAGCTGGCTGCAGGAGAGGATGGCAAAGAG------------------------------------------------------------------------------------------------GAGCCCAAGTCTCCTTCACACTCCATGAGAACAAGAAGTGGAAGACTTAGT---ACCTCTGATTTGTCTACTCTTCCTCCACCGTCATCAATCTCTTCTTCACTGACAAGCATTTCT---GTGGGTTCCCTTACCAGCAGTGCCTTAAAT---TCCACTTTTACTTTTCCCTCCCATTCCCTGTCCCAG---CCTGGGGAATCGGCAGAGAAAAGTCAAAGACCGAGGAAGCAGGCAAGCATTCCCTCCGAGCCTTTCGCA---TCCAGTACTCCCTCTCCCTTATTTCCCTGGTTTACACCCAGTACTCAGATGGAACGGGGGAAGAACAAAGACAAAGCCACCGAGGAG------CCATCCAAAGATAGAGAAAGTGACAAGAGTCTTGAGAAAGAGAAAAGCAGAGAAAAAGACAGA---GAGAGGGAGAAAGAGAACAAACGTGAATCCAGGAAAGAG------------AAGAGGAGGAAGACTCCAGAAGCGCAGAACAATTCTGCTCTGTTCCCATTGGCTCGAGTTTCCAAAGAAAAAGTTGTGGACAATGAAGATGAAGCA---GTTTCTCCTTCTGCCAAAAAGACTGTAGGCCGGAAGAAA------ACCACA---GCTGCTGATCCAGCAGCAGATGTGCCTGCTGTGGTTCTTGTAGACTCAGCAGCAGCCATTATCAAGACCAAACTACCCAAAAA-GGCCGAGGGAGTTTAGAAAAGTCCAGTCTGGAACTTGGCCCT------------------------------------------------------------------------TTTCTGATTGGCATATGGGCAGCACCAAAATCCGAAGATAATGCACCACTGGGATCTCCTGCAACGTCTGATATTCCTGAAAGCAGCCGGACAAAAACACACCACATTATGAAAGTGTCTCATCACAAAAGCCACAACAAGCCTGGTACTGGGAAGGTAGAAAATACAGAAACTGGA---CAAGCTGGGAACATCATTGTGGATCCAAAGCTTTTTCAGAAGAGGCGGTTCCAATCGCCTCGTGTTTTGTTCAGCACTCAGCCTCCACCCTTGTCGAGAGATGGGCAAAGTGTGGAATTCCTCGACAGCACAGACTCTCACACTAGGAATATCCGAGCCAAGCGTGCAACTCACCCTGTGCACAACCGAGGGGAGTACTCTGTATGTGACAGTGTTAGTGTGTGGGTTGCCAACAAAACCACAGCAACAGACATTAAAGGCAAAGAGGTAACTGTAGTGGTGGATGTAAACTTAAACAACAACGCGTACAAGCAATACTTTTTTGAGACCAAGTGCAGAGACCCTAAACCAGTATCCAGTGGGTGCAGAGGCATTGATGCCAGGCATTGGAATTCCTACTGC----------------------------------------------------------------------------------------------------------------------------------------------------------------------------------------------------------------------------------------------------------------------------------------------------------------------------------------------------------------------------------------------------------------------------------------------------------------------------------------------------------------------------------------------------------------------------------------------------------------------------------------------------------------------------------------------------------------------------------------------------------------------------------------------------------------------------------------------------------------------------------------------------------------------------------------------------------------------------------------------------------------------------------------------------------------------------------------------------------------------------------------------------------------------------------------------------------------------------------------------------------------------------------------------------------------------------------------------------------------------------------------------------------------------------------------------------------------------------------------------------------------------------------------------------------------------------------------------------------------------------------------------------------------------------------------------------------------------------------------------------------------------------------------TCTGAGAATGTCTGCATGCAGGAAAAATTGTCACT-GAATTTCAGGATGTTCATGCC---TCCAAGAATACAAAGAAGATTCC-CTGGAAAAAAA-GAGATGAAATTAGCAAGACTGAAGCATCTAATGCAGCGATCACTTAGCGAGTCTGACACAGATTCAAATAATTCTGAAGACCAGAAGAACACACCTGTGAAAAGAACTGATAAGCCAAGACCACAGCCCATAGTTGAAAACACTGAAAATGCTGAGAATTTGCACCTGATGATAAAGCGTCACACATTAGCATCA---AGCCGCCGATTCCCTTTTGGAATTAAAGCTTCCAAATCTGTGGAT---GGTCACAGCCCTTCTCCCACTTCTGAAAGTAGTGATCCTGATAATGAATCCCAGTACCAGACTGGACCTGCTCAGCAAAGCCAGGTGTTGGG-GATACCTGGCAGTCCAGCCCTGATACCACCACTACACATAAAGTGGGCACAATCCAGTCAACCAACATGGATCAAGGAAATTTGCCAGAAGACACAATAAATTCCCTCATTATAAAGCTTATTCAAGGAGACATTTTGAAAAATAAGGTGTCCAAGCAAGTGACTGAT---------AGCGTTCAAGATTCAGTTAAGAAAACAAAGGCTGTT---GAGCTAGATACAGGTGGCAATGACAATGTGAAT---TTCGATTTCCAGCCATTTATCTCAATGGATACAGAACTACTGAGACAACAGAAACACTACAGCTCCCCAAGGGTCCTTTTGAGTGACAATACCCCATTAGAACCCCCACCTTTGTATCTCATGGAGGATTACATTGGCAATTCTGTGGTAGTGAACCGAACATCTCGACATAAGAGATTTGCTGAAAACAAGAGCCATCGTGGGGAGTATTCAGTGTGTGACAGTGAAAGCCGGTGGGTCACAGATAAATCTTCAGCAATTGACATTAGAGGACACCAGGTAACTGTACTGGGAGAAATCAAAATGGGCCCTTCTAATGCTTTAGTATTTTACTCCTATTGGACTCCGTGCCCTCAGGATGGGCCTTGTATTAACCCATGCATTAATGATCATTGTGCTGAAAACACTACACAGCTTTTTAGCAGAATGAAT------GCAACTGAATTAGAGAAGATTCCGGAAGCAGGTCCCTGTTGGGTCCTCTACTTAGATCCTGCTTTGTGTCTAATAATGGTGTGCATATTGCTTTATACAACTTACCCGCTGCTTAAAGAATCTGCCCTTATCCTTTTGCAAACTGTCCCCAAGCAAATTGATATCCGCTCCTTAAACGAGAAGCTCCGCAAACTGGAAGAAGTTGAAGCTGTCCACGAATTGCACGTTTGGCAGCTGGCAGGAAGCAGGATCATTGGCACTGCTCATATAAAATGCAAGGACCCAGAATCGTATATGAAAGTGGCGAAGGATATCAAGGAGATCTTTCACGATGAAGGGATACACGCAACAACCATCCAGCCTGAATTTACTCTTGTGGGCTCT------------GATGAA------------------------------CCGTGTGAAGACATCATGGGCTACAACATACTCCGAGTCCTCATATGGTTTATCAACATCCTCGCAATCACAGGGAACCTTGTTGTGCTCATCATTTTAGTCAGCAGCCAATATAAGCTCACAGTCCCTCGGTTTCTGATGTGCAATCTCGCATTTGCAGACCTCTGCACAGGAATTTATTTATTGCTGATTGCAATCAAAGACATACAGACCAGAAGTCAGTATTACAACTTTGCCATCGACTGGCAAACTGGAGCTGGCTGCAATGCCGCCGGCTTCTTCACCGTCTTTGCCAGTGAGCTTTCCATCTACACACTGACTGTCATCACCCTGGAGCGCTGGCACACTATCACCTATGCCATGGAACTAGATCGCAAAGTCCGCTTCCGGCATGCAGTGGGCATTATGCTCATAGGATGGGGCTTTGCCTTCACTGTGGCCCTTCTTCCCATTTTTGAAGTCAGCAGCTATATGAAGGTCAGCATCTGCCTCCCTATGGATATAGAAACTCCCTTGGCCCAGGCCTATATTATGTTTCTCCTGGTGTTGAACATCCTGGCTTTTGTAGTCATCTGCACTTGCTACATCAGCATCTACTTCACTGTAAGGAATCCCAATGTTTTCTCATCCAACAGTGACACCAAAATTGCCAAGCGCATGGCCATACTCATATTCACAGACTTTGTCTGCATGGCACCCATCTCCTTCTTCGCCATATCAGCGTCACTCAAAGTTCCACTTATCACCGTGTCCTGCATTGGCTTAATCTCTGTAAATGGTCGAATGAGAAACAATATCAAGACGGGTTCATCTCCTAATTCTGTATCCTCCTCACCTACTAATTCAGCCATTACGCAACTGAGGAACAAGCTGGAGAATGGAAAACCACTTAGTATGTCTGAGCAATCGGGCTTACTGAAAATCAAGACAGAACCACTAGATTTCAATGAGTATAAAGTTTTGATGGCAACCCACGGGTTCACTGGTGCTAGTCCTTTCATGAATGGCAGACTTGGTGCAACTAGCCCCATAGGAGTTCATGCTTCTGCACAAAGTTCAATGCAGCACTTAGGGGTAGGGATGGAAGCATCTTTACTTGGATATCCAGCAATGGGCAGC---AATTTAAGTGAGGTGCAGAAAGTCCTACAGATTGTGGATAACACTGTTTCTAGGCAGAAAATGGACTGCAGTGCTGAAGAGATCTCTAAGCTGAAAGGTTATCATATGAAGGACCCATGTTCACAACCTGAGGAACAAGGTATTACTTCTCCTGGTATTCCACCTGTGGGTCTTCCACTAGTCAATCATAATGGTGCCACTAAGAGTATTATTGATTACACTTTAGAAAAGGTTAACGAAGCCAAAGCTTGTCTTCAGAGTTTAACTGCAGACTCACGGAGGCAGCTCAACAACATTAAAAAAGAAAAGCTACGTACCCTAATAGATCTGGTAAATGAAGATAAAGTTATAGACAACCACAGCATACCTACTCCATTTTCGTGCCAGTTCTGTAAAGAAAGCTTTCCTGGTCCCATTCCCTTGCATCAGCATGAACGTTACCTGTGTAAGATGAATGAAGAAATAAAGGCAGTCCTCCAGCCTCATGAAAACATGGCTCCCAATAAACCAGGAGCGCTGAAGCTGAGAGCACTGCCTGTGTCAGGTACCAAGACAGATCTAATTGAGAGGCTCAAGTCTTACCAAGAACATAATTGTACAGCTGGTCGAACAACTGCTGCTCCTAAGCCCAATTCAGCAATTCTCCCAAAGGCTGCTGAGGTGGTGGTAGCCTTTCCAACTACTAGGCTGAATACAGCACCTGCACTGGTGGGTGCAGGCATTACTTCAGCGGAGGTGGTTGTTGCCACAGTCACCGGCAATAGTGTAATGAAATTTGGTAGCACAGGGTCAACTCCCCCTGTTTCACCCACTTCCTCGGAGCGATCGCTGATGAGTGCTGGAGACGAGAATTCAACCAGCGGTGATGCGTTTGGAGAGATGGTGACCTCTCCTCTAACTCAGCTCACCCTACAG---GCATCACCAGTGCAGTTTTTAGTGAAAGAGGAGAATGCCAAGGGC------ACCTCTTGC---AGCTCAAAT---CCAGTATCAAAGACAGAGTCCTCC------AGT---------------------------GGCAGCAGACAAGATATGGAAGTC---CAGGATAAAGATCAGATGCTACAGGAGAAAGATAAGCAGATAGAGGAGCTCACACGCATGCTGAAACAGAAGCAGCAGCTGGTGGAAATGTTGAAGTTACAGCTGGAAAGAGAAAAACGCTCTCAGCAGCCCTCATCAGCC------ATGGCTGTT---GGTGAAGAAGGCATAGCCACTCTTCCCGAGACAACAAATTCTGGTACCCAAGTCAAGAGTGAAAAGGCCTTTGTGAGTTGCCAATCAACAGGGCAGTCTAACTGCCAAACTGACCAATTAAAATCCACACAGACTACAAGCCAAATGGACACCTCAGATACACGCTCAGTGCCAAAGAAAGCAGTGATGGTGAAGCAGGAGGTGTCAGTTGCCGAAACTGAGCCA---TCATGCCAGACCTCAAGTTTTTTCCTAGGCCAGCAAAGTGGAGGCTTCAGTAACCTCATCAAGGGAACCCCTTCCCCTATGAGAATGATTGTTCAGATGGTCCAAAGTGTC---AGTGTTACTACCCCATCTTCCATGAATTTCCATGGTACTCTT---CCATTTGACCCCACACTCTTTTCCCATGCCATGTCCTCTTCCTGTGAGTGTAGCCCTGAAGTTCAAAACTTCAAAGAGACCATTCAGCAACTGGAAGGTCGCTTGGTAAGGCAAGACCACCAGATCCGAGAACTCATTGCAAAGATGGAGAATCAAAATACCCAGATGAGAGATCTCAAACGCACCATACGAAATCTAGAAGAAAAGATTGCTGACGTAGAATCACAGCAATGTAATGGCATTTTCATATGGAAGATTGAGAATTTTAGTATTTATCTGAAAGCTCAAGAAGAAGAAAGGCCTGTTGTGATACATAGTCCTGGTTTCTACACAGGAAAGCCAGGATACAAACTTTGTTTGCGCCTACATATCCAATTGCCAAGCGCTCCGCGTTGTGCTAACTATATTTCCCTTTTTGTTCACACTATGCAAGGGGATTATGACAGTCATTTGCCTTGGCCATTCCAAGGCACCATAAGACTTTCTATTCTAGATCAGTCAGAAGGATCTCCAAGGTACAACCATGAAGAAGTAATGGAAACCAAGCCTGGGCTGCTGGCCTTCAAGGAGGTAGGTGTTAGTCACAGTGATGGGGAGATAGAACAGGAGGAGGAGGAA---------CAGAAAGAGGAAATAGAA---ATAAAAGTAGAAGAGGGAGCAGAAGTTAAAGAGAATGACAGGCAACAG---GATCATCAG------------GATGAGGATGTTATGATAGTGAAGGAGGAAAGTGAGAGTGTTCTGCCGGTAGATGTTGAGCAGGATGTGATGGAAACTAATGAGGCAAATCATGCA---------------GAGCCAGTAGAAAATGAGAATAGCAAAGAAGTGGAACCAGAAATGGAATGTACTGCTCAACCAGAGCAGGAGGGGTCTGTTGCTGCCCCAGTGAAAGAGGAA---GCCAACAAGCCAGAAGCTGAA------GCTGAA------CCAGAGGAGGTAGAAGAGAAGGAGCCT---GAACCCGCTGCA------GTACTGGAGGCTGAAGTC---CAGCCTCTGGAAGAGGCAGTGTTTCGGGCACAGCCTTCACCACAGTTGGACTCCACTCATGAT------CAAGAACTTCAGGTAGTCAAAGAAGAACCT---GTAGTGCCTGAAAAGCTGCCTGAAATTCAGGCAGACCAACTCCAGGCAGTAACTGTAGAACTGAAGGACAAGATTAGGAGCAGAAGCAGAGGT---AGAGCCAGGAACAAAACTAGCAAGAGTCGGAGTCGAAGTACGAGTAGTAGCACTAGTAGCACGAGTTCTACGAGTAGTAGTAGTGGCAGCAGTTCTAGCAGTGGCACCAGTAGTAGTCGGAGTAGTTCTAGCAGCAGCAGC---AGCACTAGTGGAAGCAGCAGTCGAGAGAGCAGCAGTAGT---TCTAGTAGCAGTGAGAGCAGAAGTCGAAGCAGAGGGCGT---GGGCACAACAGGGACAGAAAGCGTAGGAGGAGTCTGGATCGTAAGCGAAGG---GATAACGCAGGCAGGGATAATGCAGACAGAAGTCACAAGTCTTCCAAAGGT---AGCAGCAGAGATGCAAAAGGATCGAAGGATAAAAGT------AGTGTGGTGCCTGTGACCATCTTTATGCTCAAGCACTGGCTGGATGAGACGCTGCCGCCGATCTTATGCACATCTTCTGCACTGCTCTACTTATTTCAGGGCTTCTCCAGCAACCTGATGGGATCTCTGGTAGTTTCTTATAACTTCTATAGCCTCAGCAAAATG---GGAACAAGTCAGTGGGCCACCCAGCGGCCCGTGAGCATGAAATGGGCTGTCCTCACTATCTGGATTGTCAGTTTGCTGATCTGCATCTTACCTCTGTGTGGCTGGGGTGGCTACATAACCACCTCCTGGGGATGCTTTACCGATTGCACCAGTTCTTACGTCTTATTTCTCTTTATAATCTACTCACTGTGTTTCTGTCTCCTCCTTGTGCTCTCCATCCCTCTCATTTATCAGCTGCTGTGTTCAGATGAGCAGCAGCCTTTTTATGACGATTATCATCAAATCACCCGAGGCTATTTCTCTCCTGGTTCA---CCTCCAATGAGTAGCCATACATCGCCTCTTTCTCCCGAAGGCCCTGCGGGTAAAAGCTTGAAGCATTTTGAAGATGCTTGCCAGAACCCCGACCCCAAAGCCAGGCAAAGTCCAGTGGAC---CGCTATGGGCTGGAGCGCTACGCCATGCAAAAGGTGCCATACAGCAGCCGAAATGTCACTGTGGAATTTGCTCAGAAG------------------------------AGAGCTACCGTTTATTTTGTGGCCATGGTGTACATGTTCCTAGGAGTGTCCATCATAGCAGACCGCTTCATGTCATCAATAGAAGTGATTACATCCCAAGAGCGCGAGATCACGATCAAGAAGCCCAACGGTGAGACCAGCAAGACTACAGTTAGAGTTTGGAATGAGACTGTTTCCAACTTAACACTGATGGCCCTGGGTTCTTCTGCACCTGAGATCCTTCTTTCTGTCATTGAAGTATGTGGCCATGGCTTCACAGCAGGGGATTTGGGGCCAAGCACTATTGTAGGCAGCGCTGCTTTCAATATGTTTGTCATCATAGCTATTTGTGTCTATGTTGTCCCTGATGGGGAAATCAGGAAGATCAAGCATCTCCGTGTGTTTTTTGTCACTGCTGCTTGGAGCATCTTTGCCTATACTTGGCTTTACCTAATTTTGTCAGTCATATCCCCTGGAGTTGTTGAGGTTTGGGAAGGTCTACTTACATTCTTCTTTTTTCCCATCTGTGTGGTATTTGCTTGGATAGCTGACAGAAGGCTTTTGTTTTACAAGTATGTCTACAAGAAGTACAGGGCTGGCAAGCAACGGGGCATGATAATTGAACATGAGGGTGAAGGGCCACCATCCAAAGCCGACATTGAGATGGATGGGAAGGTAGTTAACTCCCATGTTGAAAGTTTTCTAGATGGCACTCTGGTCCTAGAAGTGGATGAGAAGGATCAAGATGATGAGGAAGCAAGAAGAGAAATGGCAAGGATCCTTAAAGAACTGAAACAGAAACATCCAGACAAAGAAATCGAGCAGCTGATAGAACTAGCTAACTATCAGGTTCTTAGTCAACAGCAAAAGAGCCGAGCATTTTACCGTATCCAAGCCACTCGGTTAATGACTGGAGCTGGCAATATATTGAAGAGACATGCGGCTGACCAGGCAAGGAAAGCAGTCAGCATGCACGAGGTCAACTGTGAAATAGCGGACAATGACCCTATCAGTAAGGATGGCGAGACTAGAAAGATAAAACACTTGAGGGTTTTCTTTGTCACAGCTGCATGGAGCATATTTGCATACATCTGGCTGTACATGATCCTTGCAGTTTTCTCCCCAGGTGTGGTCCAAGTATGGGAAGGCCTGCTCACTCTGTTCTTCTTCCCTGTTTGTGTTATCCTAGCTTGGATAGCAGACAGAAGGTTGTTCTTCTACAAATACATGCACAAAAAGTACCGTACAGACAAGCACAGAGGTATTATCATCGAGACCGAGGGGGAACATCCCAAGGGGATTGAAATGGATGGGAAGATGATGAACTCACACTTTCTTGATGGAAACTTAGTGCCTATGGAGGGGAAAGAGGTGGATGAGTCTCGCAAAGAGATGATCCGCATCCTCAAGGATCTGAAGCAAAAGCACCCAGAAAAAGACTTAGATCAACTGGTGGAGATGGCCAATTACTATGCCTTATCTCATCAGCAAAAGAGCAGAGCATTCTACCGGATCCAGGCTACCAGGATGATGACTGGTGCAGGGAATATTCTTAAAAAACATGCAGCTGAGCAAGCCAAGAGGAGTACCAGCTTGCATGAGGTACGGCCAGAAGAACCAGAGGAATTCATCTCAAAAGTTTGTTTTGATCCTTGCTCCTATCAGTGTCTTGAAAACTGTGGTGCTGTTCTCTTGACTGTTGTTCGGAAAGGAGGAGACATGTCCAAGACTATTTATGTGGACTACAAAACAGAGGATGGGTCTGCCAATGCAGGGGCTGACTATGAGTTTACAGAAGGAACTGTTGTTCTGAAGTCAGGGGAAACCCAGAAAGAGTTCTCCATAGGGATTATTGATGATGACATCTTTGAGGAAGATGAGCATTTCTTTGTGCGTCTCAGCAACCTGCGGGTGGTTGAGGCAGATGAG---CCCCCTGAGCTCAACAACTTGCCATATCCCAAGGCCATACTGGCCTCCCCCTACGTGGCTACTGTGACTATCTTAGACGATGACCATGCGGGTATCTTCACCTTTGAGTGTGATGTAATACATGTCAGTGAAAGCATTGGGGTGATGGAGGTGAAAGTTCTTAGGACATCTACTGAGATGAACCAAGGAGATGTCTTTGACTGTGCTCTTCTCGGAGATCGTGCCTTTCTTATTGAGCCTGAGCATGTTGACACTGTTGGTTATGGCAAAGATCGCTCTGGGAGCCTTCTCTACTTGCATGACACTTTGGAGGATATTAAGAAAGCTAACAACAGCCAGGAG---TGCCTCATCCCAGTACACGTGGATGGTGATGGTCATTGCTTGGTGCATGCAATCTCTCGGGCGTTGGTGGGTAGGGAGCTGTTCTGGCATGCTTTGCGGGAGAACCTCAAGAAGCACTTTATAGAGAATCTCAGCCACTACAAAGCCCTCTTTCACGATTTCATTGATGCGGCTGAATGGGAAGACATCATCAATGAATGTGATCCTTCGTTCGTTCCCCCAGAGGGTGTGCCAATGGGCCTTCGAAACATCCATATCTTTGGATTGGCCAATGTGCTGCACAGGCCCATCATTCTCTTGGATTCCCTGAGTGGAATGCGTAGTTCAGGTGACTACTCGGCCACTTTCCTGCCTGGATTGATACCAGAAGAAAAATGTATGGGAAAAGATGGCATGTTGAACAAACCTATCTGTATTGCTTGGAGTAGTTCTGGACGTAACCATTATATTCCCTTGGTCGGAATAAAAGGTGCTGCTTTGCCCAAATTGCCTATGAAATTACTCCCAAAAGCTTGGGGAGTACCTCAGGACCTTATTAAAAAGTACATCAAATTGGAAGATGATGGCAGTTGTATAATAGGAGGTGACAGAAGTTTGCAGGACAAATATTTGATGAGGTTAGTTACGGCAAGAACAGGGACAGAAGTTCTTAGGAATATAATCAGGAAAAAAGTACATCTCCGAGGGTTTTCCAGCAGTAACCTGAAAGACTATACCAAAATGTTCTTCAGAGATGAAGGGTGTCGGACCTTGGTTCTGAACCAGCTAGAAGCCAATCCAAATCTGAGCAGTTTATGTTCAGTGCCTTTGTTTTGCTGGATTATCTTCAAATGCTTTGACCACTTCCATTCTGCATTTGACAGTCACGAACTCCCAGATTTCACTGTTACTTTAACAGATATTTTCTTACTTATGACTGAAGTCCACTTGAACCGGATCCAGAAAACAGGTCTTCTGAAGAAGAACAATAGGAGCCAAGTGGAGACATACCGGTCCAACAAAGAAACATTGTTTGCACTGAGTAAAATAGCACACATGGGCATGCAGAAGTCCCTCTTTGTCTTTAGCCAAGATGAAATCCTT---GCCAGCCTCCCAGAGCAGGACTTACACTTAGGTTTCCTAAGGGCAGTTCCTGACTACGGA---GGCTGTGAAGAGGAGCAGTCTTCCTATGAGTTTCTGCACTTGACCTTACAGTCCTTCTTCACAGCTTTGTACCTGGTTACTGAAGAGAAAGTGAGGTCAAAGGAACTGTTGAGGTTTTTTGCAGAGTGCTCTTCTCGG---GACACAACTTTCTCCTCTTGCTTACCAATTGCCTGGCTGAAAAACCACCGCCCGGCAGGGGAGGATCCTTTCCGGAACAACGAGCACTTCCATTTCACC---------------------------------------------------------------------------------------------------------------------------------------------------------------------------AAAGGCACGCAGACTTACAGCATTCTGGATTGTGACCATCTGGAGAACCAGAACAAATACCTCTTTTGTGTTAAAGAAAAAGTTGATGATTCTGCCGGGCTTCAACGTACCTATGGGGTGTGCTTCGTTGACACAACGGTTGGAAAATTCTACCTGGGTCAGTTTTTGGATGACCGCCATTGTTCAAGGTTTAGAACGCTTCTGGCTCATTATACTCCTGTGCAAATTATTTTTGAGAGAGGGAACCCCTCCCCAGAAACTGAGAAGATACTCAAGGGTTTACTTCCCTCTGTTGTGCAGGAAGGTTTGATTCCTGGCTCTCAGTTTTGGAATGCAACCAAAACATTAAAAACTCTCGTTGAAGAAGGCTACTTCAAGAACAAAGAGGATGAGAGCAGTACCCCTGTACTGCCTCCAGTAATCAAATCCATGACTGCGGAAGGCGATTCACTAGGACTTACCCCTGGGGAAAACAGGGAACTTGTGCTCTCAGCTCTTGGCGCTTGTGTCTTCTACCTTAAAAAATGCATTATTGATCAGGAACTCTTATCCATGGCAAAATTTGAAGAATATATACCTGTGGATGTTGATATTGCAAAGGGGATGAAGTTAGATAATCTGTTTGCTAAAACAAATCAAAGGATGGTGCTGGATGGAGTCACTTTAGCAAACCTGGAA---------------------------------------------------------------------------------------------------------------------------------------------------------------------------------------------------------------------------------------------------------------------------------------------------------------------------------------------------------------------------------------------------------------------------------------------------------------------------------------------------------------------------------------------------------------------------------------------------------AAGCCGGGCAAGC-C-GCAGCACCACCAACATCTTCATCCTCAATCTCAGCATTGCTGACTTGGCCTACCTGCTCTTCTGTGTCCCCTTCCAGTCCATCGTGTACGTGCTACCCAGCTGGGTGCTGGGCACCTTCATCTGCAAGTTCACCCACTATTTCTTCACGGTCTCCATGCTGGTCAGCATCTTCACGTTGTCGGCAATGTCCGTGGACCGCTACGTGGCCATTGTGCATTCCCGGCGCTCCTCTTCCCTGCGAGTGTCCCGGAATGCCCTGCTGGGAGTAGGGGC-ATCTGGCTCCTTTCCATTGCCATGGCCTCACCTGTGGCTCACCACCAGCACATTGTGCACACAGTCAATAAGACT------TTCTGCTGGGAAGCA-GGCCAAATCTACAGCACA--AAAGTCTATGTGTTC------------------AAGTATAGGCTCCATCTTTCTGTGGCTGATCTTCTGTTTGTCATAACCTTGCCCTTCTGGTCTGTGGATGCCGTGATCAGCTGGTACTTTGGAAACTTCTTGTGCAAAGTGGTTCATGTTATTTACACTGTCAACCTGTACAGCAGTGTCCTGATCTTGGCCTTCATCAGCTTAGACCGATATCTGGCGATTGTGCATGCTACTAGCAGCCAGAGACCCAGAAAGCTGTTGGCCGAAAGGATCGTCTACATCGGAGTCTGGCTACCAGCTGTGCTTTTGACTGTGCCTGATATCATCTTTGCCAGTACCAGCGAGCTAGATGGT------------AAATACATGTGCCAGCGATTTTACCCTCATGAAAGA---------TGGTTGATTTCCTTCAGATTTCAGCATATTATAGTAGGACTTGTCCTGCCTGGTATTATAATCCTGACTTGCTACTGCATTATTATTTCTAAGCTGTCTCATTCGAAAGGCCAGCAGAAGCGCAAAGCTTTGAAGACCACTGTCATCCTTATTGTTGCTTTCTTTGCCTGCTGGTTACCATACTACATTGGCATAACCACAGAAACTTTCATCCTCCTAGGATTCATCAAGACAGGATGCGACTTTGAGACAATAGTGCACAAATGGATTTCCATTACTGAAGCCCTTGCGTTCTTCCACTGCTGCCTGAATCCCATCCTTTATGCTTTC---AAGATGTTAAGAAAGAAGCTCCCTATTACCCTGGAATCAACAGAAACCAATATGATTCCTCTGGGAGACATGGAGGGAGATGATCCGATAGCAGAACTGGAGATTCCTCCCAATACCTTTTACAGGCAGAATGGGAAACCCTACGTGGGGAAAGTCAAAGCCAGTGTGACATTTCTAGATCCAAGAAACATCTCTAGTGCAGCCGCAGTACAAAGTGACTTGAATTTTGTGGACCAGGAAGGAGACATGCTGCCCCTGCGGACATATGGCATGTTTTCCATGGATTTTACAGATGAAACAGCCACCGAGTCACTCAATGCAGGGAAGGTGAAAGTCCACCTCGACTCTGCTCAGGTCACAATGCCAGAACATCTAAAAGGGATGAAGCTTTGGTCTCTGAATCCCCAGACAGGATTATGGGAGGAGGAAGGAGAGTTTGAGGTTGACCAGAGCAGACGTAGCAAGAGAGAGGAAAGAACGTTTCTTGTTGGAAACATGGAGATAAGGGAGAGGCGGCTTTTCAACCTTGACGTCCCAGAAAGCAGGCGGTGCTACATTAAAGTGCGTGCCTACAGAAGCGAGAGGTACGTCCCCAGTGAACAAGTCTCAGGTGTTGTGGTTTCCGTCATCAATCTGGAACCCTCACCAGGCTATTCGACCAACCCTAGAGCGTGGGGCCGTTTCGACAGTGCAGTCACTGGCTCCAACGGTGCTTGCGTGCCAGCCTTCTGTGACGATCAAAACCCAGATGCCTACAGTGCGTACATTATGGCAAGCCTGGGGGGTGAAGAACTTGAAGCTGCCCCCTCTTCTCCAAGGCTTAACCCTCTTGTCATCGGAGTACCACAGCCATATCTCAACAAGCTAAAATACAAGCGTACGGATCACACGGATCGTAACGTGAAGAAAAGTGCTTTCAGG---------------------------------------------------------------------------------------------------------------------------------------------------------------------------------------------------------------------------------------------------------------------------------------------------------------------------------------------------------------------------------------------------------------------------------------------------------------------------------------------------------------------------------------------------------------------------------------------------------------------------------------------------------------------------------------------------------------------------------------------------------------------------------------------------------------------------------------------------------------------------------------------------------------------------------------------------------------------------------------------------------------------------------------------------------------------------------------------------------------------------------------------------------------------------------------------------------------------------------------------------------------------------------------------------------------------------------------------------------------------------------------------------------------------------------------------------------------------------------------------------------------------------------------------------------------------------------------------------------------------------------------------------------------------------------------------------------------------------------------------------------------------------------------------------------------------------------------------------------------------------------------------------------------------------------------------------------------------------------------------------------------------------------------------------------------------------------------------------------------------------------------------------------------------------------------------------------------------------------------------------------------------------------------------------------------------------------------------------------------------------------------------------------------------------------------------------------------------------------------------------------------------------------------------------------------------------------------------------------------------------------------------------------------------------------------------------------------------------------------------------------------------------------------------------------------------------------------------------------------------------------------------CAGTTGCATGAAAGCTGCCCCAATGAAAGAAGTTAGCATCAGAGGCCCAGGCAGCTTGGCTTATCCCAGTCTTCGGACACAGGGGAACCTGGAGAACATTGGTGGGCCCAATGATGCCACAAGAGGATTGACGTCTTTGGCAGACACATTTGAACAGGTCATTGAGGAGCTCCTGGATGAACAGCAAGTCATCCAACCCAGCAAGGAGAATAAAGATGCAGACTTGTATTCATCTCGGGTTATGTTAAGCAGTCAAGTGCCTTTGGAGCCTCCACTGCTCTTTCTGCTTGAGGAATATAAAAACTACTTGGATGCTGCAAACATGTCCATGAGGGTCCGGCGCCATTCTGATCCTGCTCGCCGTGGGGAGCTGAGTGTGTGTGACAGTACTAGTGAGTGGGTGACAGCGGCTGAGAAAAAGACTGCGGTGGACATGTCGGGGGCAACGGTTACCGTTCTGGAAAAAGTCCCGGTGCCCAAAGGCCAACTGAAGCAATATTTTTATGAGACCAAATGCAACTCGAAGGGTTATACGAAAGAAGGCTGCAGGGGCATAGACAAGAGGTACTGGAATTCCCAGTGCCGAACTACCCAGTCTTACGTTCGAGCTCTCACCATGGATAACAAAAAGAGAGTCGGATGGCGGTTTATAAGAATAGACACTTCCTGT--------------------------------------------------------------------------------------------------------------------------------------------------------------------------------------------------------------------------------------------------------------------------------------------------------------------------------------------------------------------------------------------------------------------------------------------------------------------------------------------------------------------------------------------------------------------------------------------------------------------------------------------------------------------------------------------------------------------------------------------------------------------------------------------------TTATAAAGCCAGTGAAAGAGGCTTCCGAGGATCCTGTCACCAGACTCTTGGACACCCGCTTGGTGCATCATAATGCCAGCAAATGGGAGGCTTTTGATGTAACACCAGCCATAATGCGGTGGATTGCACATGGACAACCCAACCATGGTTTTGTGGTAGAAGTAGTTCACTTGGAC---AACGAGAGCAGTGTCTCTAAGAGACATGTCAGGATTAGTAGGTCGTTGCACCAGGATGATGCTAGCTGGTCTCAGATCAGACCATTACTCGTCACCTTTGGACATGATGGAAAGGGACACCCTCTGCATAATAGAGAGAAGCGCCAGGCAAAACACAAACAACGCAAACGCCATAAATCCAACTGCAAAAGGCATGATCTATATGTGGACTTCAATGACGTTGGGTGGAATGACTGGATAGTGGCGCCGCCAGGTTATAGTGCCTTCTACTGCCATGGGGATTGTCCCTTTCCGTTGGCAGATCATCTGAACTCCACCAACCATGCCATTGTTCAGACACTTGTCAACTCAGTGAACTCTAAGATCCCCAAAGCTTGCTGTGTGCCGACAGAACTGAGCCCCATCTCCATGCTC----------------------------------------------GGGCCTGCAAATATGGAGATAAGTGCCAGTTTGCCCATGGCATCCACGAGCTGCGAAGCCTGACACGTCATCCCAAGTACAAGACGGAGCTCTGTCGCACTTTCCACACCATCGGCTTCTGCCCTTACGGGCCTCGCTGCCACTTCATCCACAATGCTGAGGAGCGCCGAGCTGTTGCTCGAGAACCTGCCATCACTGAAAGGCCTCGCCTCCAACACAGCTTCAGCTTTGCTGGCTTCCCAAGTGCTGTTGCTGCCAATGGGCTGCTGGACAGCCCCACTTCAATAACCCCTCCTCCTATCATAAGTGCTGATGACCTCCTGGGCTCTCCAACGCTGCCTGACTGTGCCAGCAATCCCTTCACCTTCTCCAGCCAGGAGCTGACCAATCTCTTTGCTCCCAGCATGGGCGTGCAGGTGCCTGGTGGTGGTTCACCCACTGCTTTCCTCCTCCGACCCATGTCTGAGTCCCCCAACATGTTTGACTCGCCTCCAAGTCCTCAGGACTCCCTTTCTGACCAAGAAGGCTATCTGAGCAGTTCTAGCAGTAGCCACAGCGGTTCAGATTCGCCAATCCTGGACACCTCAAGACGTCTTCCCATC----------------------------------------------------------------------------------------------------------------------------------------------------------------------------------------------------------------------------------------------------------------------------------------------------------------------------------------------------------------------------------------------------------------------------------------------------------------------------------------------------------------------------------------------------------------------------------------------------------------------------------------------------------------------------------------------------------------------------------------------------------------------------------TGCATGCTCTCCGAACGGCTGAAAAGTCTCTCCTGCCAGGTTACCATCCATTTGAGTGGAAACCACCCTTGAAAAATGTGTCCAGTAATACAGAAGTGGGCATTATTGATGGACTTTCAGGCATACAACATTTGGTTGATGACTACCCAGTAGATACAATAGCCAAGAGATTCCGATATGATGCAGCTTTGGTTTCTGCCCTAATGGATATGGAGGAAGACATCCTGGAAGGGCTGAAAACTCATGATTTGGATGACTATTTGAAAGGCCCCTTCACAGTGGTGATCAAAGAGTCCTGTGATGGAATGGGAGATGTCAGTGAAAAGCATGGCTGTGGCCCAGCTGTTCCTGAAAAAGCAGTCCGCTTCTCTTTTACCATTATGAACATTGCCGTAGATTGGAACAACAGAAATGTTAGGATCTTCGAAGAAGGGAAGCCCAATTCAGAGCTGTGTTGTAAGCCTTTGTGCCTTATGCTGGCTGATGAATCAGATCACGAGACACTTACAGCCATCCTGAGCCCTCTTGTAGCAGAACGAGAGGCCATGAAAAATAGTGTATTGATACTTGAGATGAGTGGGATCCCCAGAATATTCAAATTTGTCTTCAGAGGTACTGGATATGATGAGAAGCTTGTCCGTGAAATAGAAGGCCTTGAAGCTTCAGGCTCCAATTATATTTGCACGCTTTGTGATGCAACACGCTTAGAAGCTTCTCAGAACTTGATCTTTCACTCTATAACAAGGAGTCATGCTGAAAACCTTGAGCGGTATGAAATATGGAGGTCTAATCCTTACCAAGAAACTGTTGATGAACTACGGGACCGTGTGAAGGGTGTTTCTGCCAAGCCTTTTATTGAGACGGTTCCTTCAATAGATGCATTGCACTGTGACATAGGCAATGCAGCTGAATTTTATAAGATATTCCAGTTTGAGATTGGTGAAGTGTACAAAAAACACGATGCCTCAAAAGAAGAGAGAAAGAGGTGGCAATCAACTCT-------------------------------------------------------------------------------------------------------------------------------------------------------------------------------------------------------------------------------------------------------------------------------------------------------------------------------------------------------------------------------------------------------------------------------------------------------------------------------------------------------------------------------------------------------------------------------------------------------------------------------------------------------------------------------------------------------------------------------------------------------------------------------------------------------------------------------------------------------------------------------------------------------------------------------------------------------------------------------------------------------------------------------------------------------------------------------------------------------------------------------------------------------------------------------------------------------------------------------------------------------------------------------------------------------------------------------------------------------------------------------------------------------ATACATCAAGTCAATTAGTTTAAAGGATTACAACTGTGTTCCAAAGTCTCTGGCTTACACACACCTTGGAGGATATTACTTCGTTAGCTGTAAGCCTGACACTACAGGAGCAGTTCCACCACAGCTAATTGTTGACAGTGTAACTGATTCCATTATTGGATACAACAGTGATGTAACAGGAACTCCATATATTTCTCCAGATGGTCACTATTTAGTCAGCATTGATGATGTAAAAGGACTAATGAGGGTCCAGACCATTACAGTTAGAGGAGAAATACAGGATGCCTTTGATATTCACACCAACTTGCACATATCGGATGTGGCTTTTCAAGCATCATTTACAGAAGCCCACCAGTATAATGTCTTTGGTAGTTCTAGCACACAAACTGATGTACTCTTTGTGGAACTGTCCTCTGGCAAGGTAAAGATGGTAAAGAGCCTCAAGGAACCTCTTAAGCCTGATGAGTGGCCGTGGAACAGTAAGAATCGGTTAATTGAAGGCAGTGGGCTCTTTGGCCAATACCTGATGACACCTTCCAAGGAATCCTTGTTTATTCTGGATGGAAGACTGAACAAGCTGAAT------------------------------------------------------------------------------------------------------------------------------------------------------------------------------------------------------------------------------------------------------------------------------------------------------------------------------------------------------------------------------------------------------------------------------------------------------------------------------------------------------------------------------------------------------------------------------------------------------------------------------------------------------------------------------------------------------------------------------------------------------------------------------------------------------------------------------------------------------------------------------------------------------------------------------------------------------------------------------------------------------------------------------------------------------------------------------------------------------------------------------------------------------------------------------------------------------------------------------------------------------------------------------------------------------------------------------------------------------------------------------------------------------------------------------------------------------------------------------------------------------------------------------------------------------------------------------------------------------------------------------------------------------------------------------------------------------------------------------------------------------------------------------------------------------------------------------------------------------------------------------------------------------------------------------------------------------------------------------------------------------------------
	Calotes_emma					ACAGCAATGATAGGGCACACTAATGTAGTAGTCCCAAGATCCAAACCTTTGATGTTAATTGCTCCAAAACCACAGGATAAAAAGCCCATGGGACTTCCTCAGAGGATGGGCCCCTTGTCTCCTGGAAATGTCCGGTCTCTTTCATCACAGCAAATGATGAATCGACTGAATATACCAAAGCCTACATTAAATTCGGGAGGAGTGAATATGATGTCCAATGTTCATTTACAGCAGAACAACTATGGAGTGAAATCAGTACCACCAAGTTACGTTAGTCACACAGGAGGAAGGTTAAGCCTCACTGGTAGCTCCCCTGTTTCCCTATCTCAACAGTCTCAATCAATAAAACAGTTTTCATCAAGTGGAAATGGAAGATCCTATCCT---CTTGGAGGGGAACCAAGATCACAAGCTTCAGCAAGATACTCTCTTCAGTCTGCTAACTCATCTTCACTTTCATCGAGTTCATTGAAACCAACATCATTAGCTCAGTCCCAAGCAGCATCCAGAGTAGTAGCCCAGCCTACATCCAAGCCTCTTGGAGCTGGTACTACA------------ACTACATCTGCTGTTAATACTTCATCAACACAGAAGTGGAAAATATGCACAATCTGTAATGAGCTGTTTCCAGAAAATGTGTACAGTGTTCACTTCGAGAAAGAGCACAAGGCTGAAAAGGTGCCTGCAGTAGCTAACTATATAATGAAAATACACAATTTTACTAGTAAATGTTTATACTGTAATCGCTACTTGCCTACTGACACATTGCTTAATCATATGCTAATTCAT----------------------------------------------------------------------------------------------------------------------------------------------------------------------------------------------------------------------------------------------------------------------------------------------------------------------------------------------------------------------------------------------------------------------------------------------------------------------------ATTGATCAGGAAGTAAAAGAAAGGGCAATCTCCTGTATGGGCCAAATTATTTGCAGCCTTGGTGACAATCTTGGCTCTGATCTACCTAGTACACTTCAAATTTTCCTAGAAAGACTGAAAAATGAGATCACTCGGCTAACCACAGTGAAGGCTTTGACACTAATAGCTGGTTCTCCTCTGAAGATAGACCTGAGGCCAGTTCTAGGAGAAGGTGTTCCTATCCTTGCTTCTTTCCTCCGAAAGAACCAGCGAGCTTTGAAACTTGGAACTCTTGCTGCTTTAGATATCTTGATCAAAAATTACAGTGACAGCTTGACAACTGCTATGATTGATGCTGTCCTGGATGAGCTTCCTCCCCTTATCAGTGAGAGTGATATGCATGTTTCACAAATGGCCATCAGCTTTCTAACCACCCTAGCTAAAGTTTATCCTTCTTCCCTTTCAAAAATCAGTGGCTCCATACTGAATGAACTTATTGGGCTAGTGAGGTCTCCACTATTGCAGGGTGGAGCACTTAGTGCCATGCTAGAATTTTTCCAAGCTCTGGTTGTGACTGGAACAAGTAATTTGGGATATATGGATCTATTGCGAATGTTAACAGGGCCAGTATATTCACAGAGTACAGCACTTACTCATAAGCAGTCTTACTACTCCATTGCCAAATGTGTAGCGGCCCTTACACGAGCTTGTCCCAAAGAGGGACCAGCAGTAGTGGGTCAGTTTATTCAAGATGTCAAGAACTCAAGGTCTACAGATTCC------------------------------------------------------GACTATTCTTGCACCTGTCCCCCAGGATACAACGGGAAGAACTGTAGCATCCCCATCAGCAAGTGCGAACACAGCCCTTGTCATAACGGGGCTACGTGCCATGAGAGAAACAACCGTTATGTGTGCGAGTGTGCTCGTGGATATGGGGGCCTTAACTGCCAGTTTCTCCTTCCTGAGCCACCTCAGGGGGCAGTCATAGTTGATATCACGGAGAAGTACACTGAAGGACAGAGCTCTCAGTTCCCCTGGATCGCGGTGTGTGCTGGCATCATTCTAGTCCTCATGCTCTTGCTGGGGTGCGCGGCCATTGTCGTCTGCTTCCGACTGAAGGCCCAGAAAAGGCAACCCCTGCCGGACGCCTTCCGAAGC---GAATCCGAAACCATGAACAACTTGGCCAACTGTCAGCGGGAGAAGGACATTTCTATCAGTGTCATTGGTGCCACCCAGATCAAGAACACCAACAAGAAAGTGGACTTCCACAGCGACAATGCTGACAAAAATGGCTACAAAGCCAGAAGCGGCAGCGGC---ACCCTGCCCAACGGGTTCAACCTGCAGCTGGGGGTCCCC---GGGGCCAAGAAGCGGCCCTGCGGCTTGCCGCGCTGGAGCCGCCGGGAGATCTGCCTGCTGTCGGGCCTGGTCTTCGCAGCGGGGCTGTGCGTCATCTTGGGCTGCATCCTGGCGCTGAAGTACCTGGCCCTGGAGCAGGAGGCCTACTGCCTGGAGGGCTGCCAGGAGCGGAAGGCCTTCCCCAAGGCCTCCCGCTTCATCGCCACCAACATCGACCCCACCATTGACCCGTGCAAGGACTTCTACTCCTTCGCCTGCGGCGGCTGGCTGCGGCGGCATGCCATCCCCGAGGACAAGCTCATCTACGGCATCATCGCAGCCATCGGCGAGCAGAACGAGGAGAAGCTCCGGCGGCTGCTGCTGAGACCCGTCCGGAGGCC--------------------------------------------------------------------------------------------------------------------------------AAGACATGGTTGTACAGCTTTTGTCTAGTGAAGAGCTGGAGACAGAAGATGAGCGATTAGTGTATGAATCTGCCATGAACTGGATTAACTATGATCTGCATAAACGCCACTGTTATTTACCAGAACTGTTGCAGACTGTAAGGCTGGCTCTTCTGCCAGCCATCTATCTAATGGAGAATGTAGCCACTGAAGAACTTATTACCAAACTACGCAAGAGCAAAGAGATTGTAGAAGAAGCAATTAGGTGCAAATTGAAGATTTTGCAGAATGATGGCGTCGTCACCAGTTTGTGTGCAAGGCCTCGAAAAACTGGCCACGCCTTGTTTCTTTTGGGAGGACAAACCTTTATGTGTGACAAATTGTACCTGGTTGACCAAAAAGCAAAGGAGATCATTCCAAAAGCTGACATTCCGAGCCCTAGAAAAGAGTTTAGTGCATGTGCTATTGGCTGTAAAGTCTACATTACTGGTGGCCGGGGATCTGAGAATGGAGTCTCTAAAGATGTTTGGGTGTACGATACACTTCACGAAGAGTGGTCCAAGGCTGCCCCCATGCTAGTCGCTCGGTTTGGTCATGGTTCTGCTGAACTCAAACACTGTCTTTATGTAGTAGGAGGGCACACAGCAGCCACCGGTTGTCTTCCAGCATCTCCTTCAGTATCTTTAAAGCAAGTAGAACAATATGACCCTGTGACAAACAAATGGACAATGGTTGCCCCACTTCGAGAAGGAGTCAGCAACGCAGCAGTAGTCAGTGCAAAGCTGAAACTATTTGCTTTTGGAGGCACCAGTGTCAGCCATGATAAGCTACCCAAAGTTCAGTGTTATGACCTGTGTGAAAACAGGTGGACAGTTCCAGCCACCTGCCCCCAGCCGTGGCGATACACACTGTACCTTTCTAGCATGGCTTTCTCGGACCTGTTGATCTTTCTGTGCATGCCCTTGGACCTGTTCCGCCTCTGGCAGTACCGGCCCTGGAATTTTGGGGACCTCCTCTGCAAGCTCTTCCAGTTTGTCAGCGAGAGTTGCACCTATTCCACCATCCTCAACATCACTGCCCTGAGTGTGGAGAGGTATTTCGCCATCTGCTTCCCTCTCTGGGCCAAGGTGGTGATCACCAAAGGCAAAGTCAAGTTGGTTATTCTGGTGCTCTGGGTGGTCTCTTTCATCAGTGCGGGTCCTATCTTTGTCTTGGTTGGGGTGGAGCATGAGAACGGGACCGATCCCTTGGACACCAATGAGTGCCGG-CCACAGAGTATGCGATTCAGTCGGGGCTCCTGACTATTATGGTGTGGACCTCGAGTGTCTTTTTT--------------------------------------------------------------------------------------------------------------------------------------------------------------------------------------------------------------------------------------------------------------------------------------------------------------------------------------------------------------------------------------------------------------------------------------------------------------------------------------------------------------------------------------------------------AAAGTCTCCAAAGCCAATCGGACCGGGACTAAAGTGACCATCCGTCTGTATCAGCAACAGAAACTGCTG---AAGCGCAGCTCTCAAGGCACGGAGGAGGACGGCACCATGAAGGGAGAGAAAGGTGAAATCCTCATTTCTGAAAAGGCCGTTGACACTCGTAAGAGCACCTGGCACATTTTCCCGGTCTCCAGCAGTGTTCAGCGCCTCCTTGATCAGGGAAAGAATTCCCTTGATGTGCGGATTGCTTGTGACCAATGTCAAGAAACCGGAGCCAGTCTGGTGCTGCTGGGTAAGAGGAAAAAAAAGGAAGAAGATGTGGAAGGAAGGGAAAAGGATGGC---AACGAAAGTGTCATAGAAGAAGAGAAGGAGCAATCACATAGGCCTTTCCTAATGATGCTTGCCAGACATTCAGAAGATCGCCAGCACAGGCGGCGGAGGCGAGGCCTTGAGTGCGATGGCAAAGTCAACATCTGCTGCAAGAAGAACTTCTTTGTTAGCTTCAAAGACATTGGCTGGAATGACTGGATCATTGCTCCAACAGGCTACCATGCCAACTACTGTGAAGGAGACTGCCCCAGCCACATTGCGGGCACATCTGGCTCGACCCTCTCTTTCCACTCGACCGTTATCAACCACTACCGCATGAGGGGCCACAGTCCTTTCTCCAACCTCAAGTCATGTTGTGTACCCACCAAGCTGCGACCCATGTCTACCCTTTCAGACAAATACAAACTTAGTAGTGAAGGGACTCTGGAAATATCAAACATCCAGACTGAAGATTCAGGAAGGTACACATGTGTAGCCCAAAACATAGAAGGAGCTGATACACGCGTAGCTACAATAAGAGTGAATGGAACTCTTCTGGATGGTACTCAGGTGTTAAAAATGTATGTCAAGCAAGCAGAATCTCATTCAATCCTGGTTTCTTGGAAGGTAAATTCTAATGTTATGACCTCCAATTTGAAGTGGTCATCAGCAACCATGAAGATTGACAACCCCCACATTACCTATACTGCTAGGGTTCCGGTTGATGTGCATGAATACAACCTCACACACTTGCAGCCCTCCACAGATTATGAGGTCTGTCTCACTGTATCAAATATCCATCAGCAAACTCAGAAGTCCTGTGTTAATGTAACCACAAAAAATGCAGCCTTTGCTCTTGACATTACAGACCAAGAGACAAGCACGGCCCTGGCTGCAGTCATGGGATCCATGTTTGCTGTTATTAGTCTTGCCTCTGTTTCTGTCTATGTTGCAAAGAGGTTTAAAAGGAAAAACTATCACCATTCCTTGAAAAAGTATATGCAAAAGACCTCCTCAATTCCCCTGAATGAACTGTACCCTCCACTTATTAATCTCTGGGAAGGGGACAGTGAAAAAGACAAAGAGAAGACCAA-GAGGTTCTTAACTTAAAAGCCCAACTGAAGGATGTCCGGGCAAAGATGGAGCTGCTGGAGATGAAAATCCAGGACCTTGAAGATTCATTGCATGCCAAGGCCATGGAATTGGAGGTGTGTGAGAGTGAGCTACAGCGCAAAAAGAACGAGTCAGAGCTGCTGAGGGAGAAGGTGAACCTACTAGAACAGGAGATTGCAGAGCTACGAACAGAACTAACTATCCTGAGGGAGGAG---ATGAAG---TGTGGCGTGACCTCT------GTAGACCTGGAGGGTAAC---CTGACCGAGGATGCCCAAGCGTTGTGGAGGGAAGTGGAGAAGCTAAAGGCAGAATTGCAAGGGGAGCGAGATAACAATGAGAAGATGACAGTAGGCTTCCAACAGGAACGGCAGATATGGAAAGAGGAAAAAGAGAAAGTGATCCACTACCAGAAACAGCTGCAACAGAGCTACCTGCACATGTACAAGCGGAACCAGAATCTCGAGAACATGCTCCAACAACTGGCTTCTGGAGAAGATGGCAAA----------------------------------------------------------------------------------------------------------------------------------------------------------------------------------------------------------------------------------------------------------------------------------------------------------------------------------------------------------------------------------------------------------------------------------------------------------------------------------------------------------------------------------------------------------------------------------------------------------------------------------------------------------------------------------------------------------------------------------------------------------------------------------------------------------------------------------------------------------------------------------------------------------------------------------------------------------------------------------------------------------------------------------ACATTTCTGAAAGCAGACGGACTAAACAACATCATATTTTGAAAACAACTCGGCACAGAGACCAAAACCATCCTGTTGTTGGGAAGATAGAGGACAGAGAAGCCGGG---CAATATGCAAACGTCTTTGTGGATCCAAAGCTTTTTCAGAAGAGGCGTTTCCAGTCCCCTCGGGTTTTGTTCAGCACCCAACCACCACCTTTGTCCAGGGATGGGCAGACCATGGAGTTCTTAGACAGTACAGACACTCTCAATAGGAATATCCGGGCCAAGCGTGCAACTCTTCCTGTACATAACCGAGGAGAGTCCTCTGTATGTGACAGTGTTAGCGTGTGGGTCAGCAACAAAACCACAGCAACAGACATCAAAGGCAAAGAAGTGACTGTGATGGTAGAGGTGGCCTATAACAATGGTGCGACAAGC---------------------------------------------------------------------------------------------------------------------------------------------------------------------------------------------------------------------------------------------------------------------------------------------------------------------------------------------------------------------------------------------------------------------------------------------------------------------------------------------------------------------------------------------------------------------------------------------------------------------------------------------------------------------------------------------GGGTGGTGGGCAACCTGATCGCCATCGTGGTGCTGTGCAAGTCGCGCAAGGAGCAGAAGGAGACCACCTTCTACACGCTGGTGTGCGGCCTGGCAGTGACCGACCTGCTGGGCACCTGCCTGGTGAGCCCGGTGACCATCGCCACCTACCTGAGGAACGAGTGGCCGGGAGGGCAGCCGCTGTGCGAGTACAGCACCTTCATCCTGCTCTTCTTCGGCCTGTCCGGGCTGAGCATCATCTGCGCCATGTCCATCGAGCGCTACCTGGCCATCAACCATGCCTACTTCTACAGCCACTACGTGGACAAGAAGCTGGCCGCGCTCACCCTCTTCGCCATCTACGTCTCCAACGTGCTCTTCTGCGCCCTGCCCAGCATGGGCCTGGGCAGCACCAAGCTCCAGTACCCGCAGACCTGGTGCTTCATCGACTGGCGGACCAACGTCTCGGCCCACGCCGCCTACTCCTACATG-GTATTGCACATGGTTTCTTCGGAACATCCAACAGACCTCAATGAAAACTATAATAAATCAGCAGAACACCCAGGGAAGAATGATGTGTCTGAGCATACAGACAAAAAGCTGGAACACAACTTTAGTTTTGAAATTAAAAAAGTACCTCTTCAGGAAGGTCCAAGGAGTTTTGATGGGAACACTGTCTTGAACCGGGGGCATGCTATTAAAATTAAAAGTAGCTCAGCTTGTGCAGCAGAGAAGATCTCTAAACCACAGGAGCAAGGATCAGGAGATGCTCCTACAGACACTTTACAAAACTCCTGTATAGAGTGCAGTATACAGCCGCTTAATAAAGCTGTAATATCCTCACCAGATGCATGTCCATGTATCAGTTCT------GATGTTCTGCAGAGACCAGACTGTTTACCTCTGAAA---GAGAAGGGGCATGCCACATGGTCTATGCAAGGAACTGAAATTGCACAG------CCAGTCCCAACAACAGAGGACACAACTGCAGCTGTTTTAGGTCATGATATGCAAAATTTGTCTGTAGTACCACACTCACCATCTCAGGTGAATCCTCCTTCCACTGAATTGGCAGATCATGAC------AGCAGCATGCTTCTGCTCAGAGCACCCCTTTGTTTTACAAATCCTCTGCATTCTGATGATTCTGTCTGAGAATGTCTGCATGCAGGAAAAGTTGTCACTCGAATTTCAGGATGTTCATGCC---TCCAAGAACATAAAGAAGGTTCCTACAGAAAAAAAGGAGTTAAAGTTGGCAAGACTGAAGCATCTCATGCAGCGGTCCCTCAGCGAGTCAGATACTGATTCAAATAATTCTGAGGATCAGAAGAATGCACCTTTGAAAAGAACAGAGAAAGCAAGGCCACAACCCATAGTGGAAAACACAGAAAGCACTGAGAATTTGCACCTCATGATTAAGAAACACACTTTGGCATCA---GGGCGCCGGTTCCCATTTGGAATGAAAGCCTCAAAATCTGTGGAT---GATCACAGCCCATCTCCCACTTCTGAAAGTAGTGACCCTGACAATGAATCCCAGTATCAAAGTGCGACTGTATCTCAAGGCCAAGCTTTGGGAGATACCTCTCAATCCAACACTGACTCTAGCATTACTCACAAAGTGGCCACAATCCAATCTACCAACATGGATCAAGGGAGTTTACCGGAAGAGTCAATCAATTCTCTTATTATAAAACTTATTCAGGCTGACATTTTGAAAAATAAAATATCTAAGCAGATGGTTGATCTCAAGGATAGTGTTCAGAACATTGTGAAGAAAGCAGAAGCTATG---GAGATAGATACAGATGGCAGCAGCAACATGAAG---TTGGATTCCCAGTCGGTTATTTCAATGGATTCAGAATTGCTGAGGCAACAGAGACGCTACAGCTCCCCCAGAGTCCTCTTGAGTGATAATACCCCACTGGAACCCCCACCGTTGTATCTTATGGAGGATTATATTGGCAGTTCTGTGGTGGTGAACCGAACCTCTCGGCGGAAGAGGTTTGCTGAAAACAAGAGCCATCGTGGTGAATATTCAGTGTGTGACAGTGAAAGCCGATGGGTCACAGACAAAGCTTCCGCAATTGACATTAGAGGACACCAAGTAACGGTGCTGGGAGAAATCAAAATGGGCTCCCCCAATGCGTTAATCTTTTACTCTTACTGGACACCTTGCCCAAAGGATGGGCCTTGCATTAACCCATGTATCTCAGACGATTGTGGAGAAAACATTACGGAGATGGCCAACAGACTGAAT------ACAACTGAACTGGAGCAAATTCCTGTGGCAGGCCCCTGCTGGCTTCTATATTTAGATCCTGCACTGTGCCTGATAATGGTTTGCATCCTGCTTTACACAACTTACCCATTGCTTAAAGAATCTGCCCTTATCCTTTTGCAAACTGTTCCCAAGCAGATTGATATTTGCTCTTTGAACGA-AAGCTCCGCAAACTGAAAGAGGTTGAAGCTGTCCATGAACTGCATGTCTGGCAGCTGGCGGGAAACCGGATCATTGGCACTGCTCATATCAAATGCAGGGACCCAGAAACATACATGAAAGTGGCCAAGCACATTAAAGAAATCTTCCACGACGCAGGCATCCACGCCACCACCATTCAGCCTGAATTTGCCATTGTGGACTCAGACATGAGCTTT---GAGACTATAAGCAAATGCGAGCTACCCTGCAGA------------------------------------------------------------CTCGCCATCACAGGAAACCTGGTCGTGTTCATCATATTAGTCAGCAGCCAGTATAAGCTCACCGTTCCCCGATTTCTCATGTGCAA-CTTGCCTTTGCTGACCTGTGCACAGGCATCTATTTACTGCTGATCGCCATCAAGGATGTGCAGACCAGAAGCCAGTATTACAACTATGCCATAGACTGGCAAACAGGTGCAGGCTGCAACACAGCTGGATTCTTCACCCTCTTTGCCAGTGAACTCTCGATATACACCTTGACGGTCATCACTCTGGAGCGATGGCACACCATCACCTACGCGATGGAACTGGATCGCAAAGTCCGCTTCCGACATGCAGTGGTCATTATGCTGGTGGGATGGGTCTTTGCCTTCTCGGTGGCCCTCCTCCCCATTTTTGGGATCAGCAG-TACATGAAAGTCAGCATCTGCCTGCCAATGGATATTGAGACTCCTCTTGCCCAGAC-TATATCATGTTTCTGTTGGTACTAAATATCCTGGCTTTTATTGTCATCTGCAC-TGCTACATCAGCATCTACTTCACCGTGAGGAATCCCAACGTCTTCTCGTCCAACAGCGACACCAAAATTGCCAAACGCATGGCCATCTTGATCTTCACGGATTTCCTCTGCATGGCGCCCATCTCCTTTTTCGCCATCTCAGCATCACTCAAGGTCCCTCTCATCACCGTGTCCTGTATTGGCTTAATCTCTGTAAATGGCCGAATGAGAAACAATATCAAAACGGGTTCTTCTCCTAACTCTGTATCTTCCTCACCTACTAATTCAGCCATTACACAACTAAGAAACAAGCTGGAGAATGGAAAACCACTTAGTATGTCTGAGCAATCAGGCTTACTGAAAATCAAAACAGAACCACTAGATTTCAATGAATATAAAGTTCTGATGGCAACTCATGGTTTCCCTGGTGCTAATCCTTTCATGAATGGCAGACTTGGTGCAACCAGTCCAATCGGAATCCATGCTTCTACACAAAGCCCAATGCAGCACTTAGGAGTAGGGATGGAAGCATCTTTACTTGGATTCCCAGCAATGGGGAGC---AATTTAAGTGAGGTGCAGAAAGTCTTGCAAATTGTGGACAACACTGTTTCTAGGCAAAAGATGGACTGCAGCACTGATGAAATCTCCAAGCTGAAGGGTTATCACATGAAGGAGCCATGTCCCCCACCAGAAGAGCAAGGCATAACTTCTCCTGGTATTCCACCTGTGGGTCTTCCAGTAGTCAGTCATAATGGTGCCACTAAAAGTATTATTGACTACACATTAGAAAAAGTCAATGAAGCCAAAGCTTGTCTCCAGAGTTTGACTACAGACTCAAGGAGGCAGCTCAACAATATTAAGAAAGAAAAGCTACGCACCCTAATAGATTTGGTAACTGAAGATAAAATGATAGAAAATCATATTATACCCACTCCATTTTCATGCCAGTTCTGTAAAGAGAGCTTTCCTGGTCCCATTCCCCTGCACCAGCATGAACGTTACTTGTGCAAGATGAACGAAGAAATCAAGGCAGTCCTCCAACCTCATGAAAACATGGCTCCTACCAAA------------------------TTGCCTGTGTCGGGTACCAAGACGGATCTCATCGAGAGGCTCAAGGCTTATCAAGAGCAGAATGGCCCGGCTCTCCGCGCAGTTGCCGCTCCAAAGCCCAATACGGCCATTCTCCCCAAGGCGTCGGAAGTGGTCGTCGCTTTCCCAGCTACCCGGCTGAGTACAGGGCCTGCCCTGGTCAGCGCAGGCATCGCTCCAGCAGAGGTGGTGGTGGCGACCGTCACTGGCAACGGGGTGATGAAATTCGGTAGCACCGGCTCCACTCCTCCGGTGTCGCCCAGCCCTTCTGAGCGGTCACTGATGAGTGCCGTGGATGAGAATTCGACCAGCGGAGATGCCTTTGGGGAGATGGTGACCTCTCCGTTGACTCAGCTCACCCTGCAA---GCATCCCCCGTACAGTTTTTGGTGAAGGAGGAGAGCTCCAGAGGC------AGCACATGCAGC---ACAAAC---CAGGGCTTGAGAGCAGAGCCTTCCGTCAGCAGCAGCAGCAGCAACAGCAACAGCAGCGGTGGGGGCAAGCTAGACATGGAAGGG---CAGAATAAAGACCAGATGCTGCAGGAGAAAGACAAGCAGATTGAGGAGCTCACCCGCATGTTGAAGCAGAAGCAGCAGCTGGTGGAGATGCTGAAGCTGCAGCTGGAAAGACAAAAGCAGTCTCAGCCGCCACTCTCGGCC------ATGGCGGTG---GGCGAGGAGGGCTGCCCTGCCATTCCAGAGCCACCCGCATTTTGCGCCCACGTGAAGAGTGAAAAGGGCATCGCGAGTTGCCAATCTTCAGGGCAGCCCAGCTGCCGCGCAGACCAATTGAAAACCACCCCGACCATGAGCCAAATGGACACCTCAGAAGCAAGCGCAGTGCCAAAGAATGTCGTGATGGTGAAGCAGGAGGTGCCAGCTGCAGAGACCGAGCCA---TCCTGCCAGGCCTCAGATTTTTTCCTAGGCCAGCGAGTT---------------------------------------ATGAGACTGATGGCTCAGGCCCTCCAAGGCATC---ACTGTTAACCTCCCATCTTCCATGAATTTACATGGAGGTTTA---CAGTTTGACCCATCCCTTTTCTCTCAAGCCTTGACACCCTCGTGTGAATGCAATCCTGAAGTCCAGAACTTCAGGGAGACCATTCAGCAACTGGAAGGTCGCTTAGTAAGACAGGATCACCAAATCCGGGAACTCATTGCAAAGATGGAGACGCAGAACAGCAAAATGGGGGATCTCAACCGCACCATTCGAAATCTAGAGGGCAAAATTGCTGAGATAGAAGCACACCAGTGTAATGGTATTTTTATATGGAGAATAGAAAATTTCAGTATTTATCTCAGAGCCCAAGAAGAGGAAAGGCAGGTTGTGATCCACAGCCCTGGTTTCTACACAGGAAAACCTGGCTACAAACTGTGCATGCGTCTGCACATCCAGGTGCCAAATGGTCAGCGTAGTTCCAACTATATGTCCCTTTTTGTTCATATCATGCAAGGGAACTACGACAGTCACCTGCCTTGGCCGTTCCAGGGGACCATACGACTTTCTGTTCTGGATCAGTCAGATGGACCTTTAAGGCAGAACCACGAAGAGATAATGGATACCAAGCCTGAACTGCTAGCCTTCAAAGAGGTAGGTGCTAGTCATAGTGATGGGGAGATAGAACAGGAGGAAGAGGAA---------CAGAAAGAGGAAATGGAG---GTTAAAGCAGAAGAGGGAGTAGAGCCTAAAGAGAATGATAGGCAGCAA---GAAAATCAT------------GAGGAGGATGTTGTGTTAGTGAAAGACGATGGGGCAGATATGCTGCCAGCGGATGGTGAACAGGATCTGATGGAAACTAGTGAAGCAGATCATGCA---------------GAGCCACTAGAAAATGAGAATAGCAAAGAAGTGGAGCCAGAAACAGAGTCTGATATCCAACCAGAACAGGAAGGGCCTGTTGCTGCCTTGGAGAAGGACGAA---GTGAGCAAGCCAGAAACTGAAGTTGCAGCTAAAGTTGAAGCAGAGGAGGCAGGAGAGAAGGAGTTG---GAGTCCACTCCT---GTAATATCAGAGGCTGAGGCC---CAGCCTCAGTCAGAGCCTGTGGTTCAGCCACAGCCTCCACCACAGTTGGAATCCACTCAAGAT------CAAGAACCTCAGGTAGACAAAGATGAGTCT---GTAGTGGCTGACAAACTGCCTGAAGTTCAGACAGAGCCAGTGCAGACAGTAACTGTAGAAGCAGCAGGCAAGGGCAGGAGCAGAAGCAGGGGT---CGAGCAAGGAACAAAACCAGCAAGAGTCACAGTCGGAGCACTAGCAGTAGCACTAGCAGTACTAGCTCCACAAGTAGCAGCAGTGGCAGCAGTTCCAGCAGTGGCAGCAGTAGTAGTCGGAGTAGTTCCAGCAGCAGCAGC---AGCAG-AGCGGAACTAGCAGTCGAGAAAGTAGCAGCAGT---TCTAGTAGCAGTGAGAGCAGGAGTCGAAGCAGAGGGCGT---GGGCACAATAGGGATAGAAAGCACAGGAGAAGTTTGGATCGGAAGCGAAGG---GATAATTCGGGA---------GTAGACAGAAGTCACAAGTCTTCGAAAGGT---AGAAGCAGAGATGCAAAGGAA---------------------GGTGTGGTGCCGGCGACAATCTTTATGCTCAAGCTTTGGCTGAACGAGAGGCTTCCCTCGACACTGTGCACAACCTCGGCGCTCCTGTATTTATTTCAAGGCTTTTCGAGCAACCTGATGGGGTCGTTGGTAGTTTCCTACAACTTCTACAGCCTCCACAAGCTG---GGGAGCAGCAAAGGGGCTACTAAGCAGCCAGTGAGCATGATTTGGGCAGTTCTTACTATCTGGATGGTCAGTTTGCTGATTTGTATTTTGCCTCTGTGTGGTTGGGGCTCCTACATCTCTAACCCCTGGGGATGCTTTACTGACTGCTCCAGTTCTTATATCTTATTTCTTTTCATCCTTTACTCACTGTGTTTCTGTCTCCTCATTGTGCTCTCTATTCCTCTCATTTATCAGCTGCTGTGCTCAGATGAACAGCTCCATCTTTACGATGACTATCATCAAATCACCCGAGGGTATTTTTCCCCTGGGTCA---CCTTCAGTGGGTAGTCAGACGCCCTCCTTCTCTCCCGAAGACACTGTGATTAAAACCTTGAAGCATTTCCGAGACACTTGCCAAAACTCAGACTCAAAAGTCAGGCAAAATCCAGCAGACAACCACTGTAGACCGGACCGCTATGGAGCACAAAATGCACCGTACAGCAGCCGAAACTTCACTGTGGAATTTGCTCAGAAGCGCTTCTCGCTGATTCTGGCTCTCACC---AGAGCTACTGTATACTTTGTGGCCATGGTCTACATGTTTCTAGGAGTGTCCATTATAGCTGACCGCTTCATGTCATCAATAGAAGTTATTACATCTCAAGAAAAAGAGATCACGATCAAGAAACACAATGGTGAAACCACCAAGACAACAGTTAGAGTTTGGAATGAGACTGTTTCCAATCTAACACTTATGGCATTGGGCTCTTCGGCACCTGAGATCCTGCTGTCCGTAATTGAAGTGTGTGGCCATGGCTTTTATGCAGGGGACCTTGGCCCGAGTACCATTGTAGGAAGTGCTGCCTTTAATATGTTTGTCATCATAGCACTTTGTGTTTATGTTGTCCCAGACGGGGAAATCAGGAAGATCAAACATCTCCGTGTGTTCTTTGTCACTGCAGCTTGGAGCATTTTTGCTTACACTTGGCTTTACCTAATTTTGTCAGTGATATCTCCTGGAATAGTAGAAGTCTGGGAAGGCTTGCTCACCCTTTTCTTTTTCCCAATCTGTGTGGTGTTTGCATGGGTTGCTGACAGACGGCTCTTGTTCTACAAGTATGTCTACAAGAGGTATAGAGCTGGCAAGCAGAGGGGCATGATAATCGAACATGAAGGCGAGGGGCCGCAATCCAAAGCTGACATTGAAATGGATGGGAAGGTAGTTAATTCCCACGTGGAAAGTTTCTTAGATGGCACACTGGTCCTAGAGGTGGACGAGAAGGATCAAGATGACGAAGAAGCCAGAAGAGAAATGGCTAGAATCCTTAAAGAGCTCAAACAGAAGCATCCAGACAAAGAAATGGAACAGCTGATAGAACTTGCTAACTATCAGGTTCTTAGCCAGCAGCAAAAGAGCCGAGCCTTTTACCGTATTCAAGCCACTCGCCTGATGACCGGAGCTGGCAATATACTGAAGAGGCACGCAGCCGACCAAGCAAGGAAAGCGGTCAGCATGCATGAGGTCAACTGTGAAGTCGCGGACAATGACCCTGTCAGTAAGGATGGTGAGACTAGGAAGATAAAACATTTGAGGGTCTTCTTTGTCACTGCTGCATGGAGCATCTTTGCGTACATCTGGTTGTACATGATCCTTGCGGTCTTCTCCCCGGGTGTGGTCCAGGTATGGGAAGGCCTAGTCACCCTGGTCTTCTTTCCTGTTTGTGTCATACTGGCTTGGATCGCAGACAGAAGGATGTTTTTCAATAAATATGTGCACAAAAAGTACCGTACCAACAAGCACAGGGGCATTATCATTGAGACGGAGGGGGACCACCCCAAAGGGATTGAAATGGACGGGAAGATGATGAACTCCCACTTTCTGGATGGTCACCTAGTGCCTATGGAAGGGAAAGAGGTAGACGAGTCACGCAAAGAGATGATCCGGATCCTTAAGGATCTGAAGCAAAAGCACCCAGAGAAAGACTTGGACCAACTGGTAGAGATGGCCAATTACTACGCCTTATCTCACCAGCAAAAGAGCAGAGCATTCTATCGGATACAGGCTACCAGGATGATGACAGGGACAGGGAACATTTTAAAAAAGCACGCTGCTGAGCAAGCCAAGAGGAGCACCAGCTTGCACGAGGTGCAGCCAGAGGAGACAGAGGAGTTCATCTCAAAAGTCTATTTTGACCCTTGTTCCTACCAGTGCCTGGAGAACTGTGGTGCTGTCCTTCTGACGGTCGTCCGGAAAGGGGGAGATATATCCAAGACTGTATATGTGGACTATAAAACCGAGGATGGCTCTGCCAATGCCGGAGCTGACTATGAATTTACGGAAGGGACCGTTGTTCTGAAGTCAGGAGAGACCCAGAAGGAATTCTCCATAGGCATTATTGATGATGACATTTTTGAAGAGGACGAGCATTTCTTTGTGCGCCTCAGCAACCTGCGGGTGGTTGAGGCTGAGGAACCTCCTCCAGAGCTCAACAACTTGCCATATCCCAAGGCCATACTGGCCTCTCCCTGTGTGGCTACTGTGACTATTTTAGACGACGACCATGCAGGCATCTTCACCTTTGAGTGTGATGTGATCCATGTCAGTGAAAGCATTGGTGTAATGGAGGTGAAAGTTCTCAGGACATCAACGGAGATGAACCAGGGCGACGTCTTCGATTGCGCCCTCCTGGGCGACCGTGCCTTCCTGATTGAGCCGGAGCATGTGGATACGGTAGGTTACGGCAAGGACCGCTCTGGCAGCCTCCTGTATTTGCACGACACCTTGGAAGACATCAAGAAGGCCAACAAGAGCCAGGAG---TGCCTCATCCCAGTCCATGTGGATGGCGATGGCCATTGCTTGGTCCATGCAATCTCTCGGGCGCTGGTGGGCAGGGAGCTGTTCTGGCATGCTTTGCGAGAGAACCTCAAGAAGCACTTTATAGAGAATCTCAGCCGCTACAAAGCTCTTTTTCATGATTTCATTGATGCGGCGGAATGGGAAGATATAATCAATGAATGTGATCCTTTGTTCATTCCTCCCGAGGGTGTACCAATGGGCCTTCGAAACATCCACATATTTGGACTGGCCAATGTGTTGCATCGGCCCATTATTCTTTTGGATTCCTTGAGTGGAATGCGTAGTTCAGGAGACTACTCTGCTACTTTCCTTCCTGGTTTGATACCTGAAGAAAAATGCATGGGTAAAGATGGCATGCTGAACAAACCAATTTGCATTGCCTGGAGTAGTTCTGGACGTAATCATTATATTCCTTTGGTTGGAATAAAAGGTGCTGCTCTGCCTAAATTGCCTATGAAATTACTTCCCAAAGCTTGGGGAGTTCCTCAGGACCTTATTAAAAAATACATCAAATTGGAAGAGGATGGTGGGTGTGTGATAGGGGGGGACAGAAGTTTACAAGACAAATACTTAATGAGGTTAGTTACAGCAAGGACCGGGTCAGAGGTTGACAAAAATATTATCAGGAAAAAGGTACATCTCCCTGGGTTTTCCAGCAACAATCTGAAAGAATATACCAAAATATTCTTCAAAGATGAAGGATGCCGGACTTTGGTTCTCAACCAACTGGAAGCCAACCCAAATCTGTGCAGCTTATGCTCAGTGCCTTTATTTTGCTGGATTGTTTTCAAATGCTTTGATCATTTCCACTCTGCATTTGACACCCAGGAGCTCCCTGATGTCACCGTCACCTTAACGGACATTTTCTTACTTATGACCGAAGTCCACTTGAACCGGGCTCAGAAAACAAACTTGCTGAAGAAGAATACTAGGAGTCAACTGGAGACCTATAGGACCAACAAGGACACTTTGTCTGCGCTGAGTAAAATCGCACACAGGGGGATGCAGAAGTCTTTGTTTGTGTTTGACCAAGATGGCGTCCTC---CCTGACCTCCCTGAGCAGGATTTACAGTTGGGTTTCCTTAGGGCAGTGCCTGACTATGAA---GGCAGTGAATCT---CAGATTTCCTATGAATTCCTACATGTGACTTTGCAGTCTTTTTTCACGGCTTTGTTTCTGGTCACTGAGGAGAAAGTGGGTGCAAAGGAGTTGCTCCACTTCTTTGAGGAATGCTCCACTCTG---GACGCGTCGCTGTCCTCTTGTTGGCCAGCTGCCTGGTTGAAAAAGCAGCGCCCAAGAGGACAAGACCTTTTCCAGAACAACGAGCACTTCCATTTCACCAACCTCTTCCTTTGTGGCTTGCTCTCCAAGGAAAAGCACAAGCTCATGAAGCAACTGGCTTCGCCAGCCTCCCTCAAGAGGAAAAGGAAGGTGCTTTTCAGATATTTCTTTGCAATCATGAAGTCCCACCTCAAGGGCCTCTCACGGGCAAGGCAAAAAGAATACAAGCAG---GGGACACAGACCTACAGTATTCTTGATGGTGACTTTGCAGACACCCACAACAGATATCTCCTTTCCATAAAAGAAAAAGCTGGTGATTCTACTGGCCTCTGTCGTACCTATGGGGTATGCTTTATTGATACAACCGTAGGAAAGTTCTATGTGGGGCAGTTTTTGGATGACCGGCATTGCTCAAGGCTCCGGACTCTTGTGGCCCATTTTACTCCTGTGCAGATTCTTTTTGAGCGAGGGAACTCATCTGTAGAAACACAGAAATTACTTAAAGGCTTACTCCCCTCTACTGTGCAAGAAGGTTTGGCTGCTGGCTCTCAGTTTTGGAATGCTTCCAAAACACTAAAAATCCTCAGTGAAGATGGCTACTTTGAGGACAAAGAGAAAGACAATGGTAAACCTGTTCTGCCTCCAGTAATCAGATCCATGACTGCAGAAAACGATTCACTGGGACTTACTCCTGGTGAAAATAGTGAGCTTGCCCTCTCTGCTCTTGGTGGTTGTGTCTTCTACCTTAAAAAATGCATCATTGACAAGGAAATATTATCAATGGCCAAATTTGAAGAATACATTCCTGTGGATGTGGATATTGGAAAGGGACTTAAGCCACGAAGTATCTTTGCTAAAACAAGCCAAAGGATGGTGCTGGATGGAGTGACTCTGGCAAACCTGGAAGCTTCTGCAGAGAACATTCCAGATCTTCCCGATGATTATAGTGGCAGCTTAGAAGACGTTAACTGTGATTACTTAACAAAACATTGGAAAAGAGTTAATATTTCAGGAAAACCACCTAATATTTTAGTTTATGTTGGTTCTGACCCCTCAAAAGTGAAATTTGAAGAAATAAAGTCAATAATCATGGAATGCATTGACTTTAACACTTACACTGTTTACCAGTTATTAGAGAAACAAGTTTTGACTGTTCCTTGGCTTGACAATGCATTGCTACTGATCATTGCTACATCAGAGCCCCTTTCAGATGCAGTGTCCAAACAATTTTTAGCTTTCATGTCAAAAGGTGGAAAGATTTTGGGACTTTCTGCCTCCTTCATGTTTGGTGGTCTTCAGTTGAAGAATAAAAATGAACTGGTAGGCACAATACGAGATTTTGTGTTTTTAGATGATAGGAACAGTGAGATTAGGCTAAATGTTCTAGCTAGTGGGAATGTTTTTGAAAGTGAGAATGCAGAAGAACTCAGCTCAATGAAAGCACTAGGTTACTTGGACAATGAAGACAAAGACATGGTAATTGTCTATCTGAAGCCGGGAAAGCCCCGCAGCACCACCAACATTTTTGTCCTTAACCTGAGCATCGCTGACTTGGCCTATCTGGTGTTTTGTATCCCTTTCCAGTCCACCGTGTACATGTTGCCCAGTTGGGCACTGGGCACCTTCATCTGCAAGTT-ATCCACTACTTCTTCACCGTCTCCATGTTGGTCAGCATCTTCAC-CTGTCGGCAATGTC-GTGGACCGCTACGTGGCCATTGTGCATTCTCGGCGCTCCTCATCCCTGCGGGTGTCCCGTAATGCGCTGCTGGGCGTCGGGATCATCTGGCTGCTCTCCATAGCCATGGCCTC-CCTGTGGCTCACCACCAGCGCATTGTCCACCAGGCCACCATTAACCAGACCTTCTGCTGGGAAGTATGGCCCAATCTTCAGCACAAGAAAGCCTACGTGATCTTGCGGAGCATGACGGACAAGTACCGGCTCCA-CTCTCGGTGGCGGACCTGCTGTTTGTCATCACTTTACCCTTCTGGTCTGTGGATGCTGTGATCAGCTGGTATTTTGGAAGCTTCTTGTGCAAAGCAGTCCATGTCATTTATACCGTCAACCTGTACAGCAGTGTCCTCATCTTGGCCTTCATAAGCCTAGATCGGTATCTGGCAATTGTCCACGCCACCAACAGCCAGAGACCCAGGAA-CTGTTGGCTGAAAGGATTGTCTATGTCGGCGTTTGGGTGCCAGCTGTGCTTTTGACAGTGCCTGACATCATCTTCGCCAGCACTAGCGAGGTTGGCGGG------------AAATACGTCTGCCAGCGATTTTACCCTCACGACAAC---------TGGATGATTTCCTTCAGGTTTCAGCATATCTTAGTAGGGCTTGTCTTGCCTGGTCTTATAATACTGACCTGCTACTGCATTATCATTTCTAAGCTATCCCACTCGAAAGGCCACCAGAAGCGAAAAGCCCTGAAGACTACAGTCATCCTAATTGTTGCCTTTTTTGCCTGCTGGCTACCCTACCACATAGGCATCAGCATTGACACCTTTGTCCTCCTTGGATTCATCGACAACGGCTGTAACTTTGAGGCAGTTCTCCACAAATGGATCTCCATTACTGAAGCCCTGGCTTTTTTCCATTGTTGCCTTAATCCCATACTATATGCTTTTCTGAAGATGTTAAGGAAGAAGCCGCCGGTCACCCTAGACTCGGCGGAGACCAGCGAGATCTCCTTGGGGGATCTGGAGGGGGACGACCCGATAGCCAAGCTGGAATTTCCGCCCAATACGTTTTACAGACAGAACGGGGAACCTTATGTGGGGAAAGTCAAAGCCAGCGTGACTTTCCTGGACCCAAGGAACATCTCCAGCGCACCTACGGCGCAAAGCGACCTGAATTTTGTGGACGACACGGGCGACATGCTCCCGCTGCGGACGTACGGCATGTTCTCCATGGACTTCACAGACGAAACGGCCACGGAGTCCCTCAACGCAGGCAACGTGAAAGTCCACCTTGACTCTTCCCAGGTGAGCATGCCGGAACATCTGGCAGGAATGAAGCTCTGGTCTCTAAATCCGCAGACGGGCTTGTGGGAGGAGGAAGGCGGCTTCCAACTGGACCAGAGCAGGCGGAGCAAGCGAGAGGAGAGGACATTTCTGGTGGGCAATATGGAGATCAGAGAGAGGAGGCTCTTCAACCTAGACGTTCCGGAGAGCCGACGTTGCTACATCAAAGTGCGCACTTACAGAAGCGAGAGGTACCTGCCCAGTGAGCAAGTCTCGGGAGTGGTGGTTTCCGTGATCAATTTAGAACCAACTCCAGGGTATTCCTCGAATCCTAGAGCTTGGGGACGCTTCGACAGTGCGGCCACTGGCTCCGGTGGGGCTTGCGTGCCAGCCTTCTGTGATGACCAAAACCCCGATGCCTACAGTGCTTACATCATGGCAAGCCTTGGGGGAGAAGAACTAGAAGCGGTCCCCTCGTCCCCGAGGCTTAACCCTGCTGCCGTCGGAGTCCCCCAGCCTTATCTCAACAAACTGAAGTACAGGCGGACGGACCACGCCGACCGCCAGGTGAAGAAGACCGCGTTCAGGATTAGTTAGAGAACATACAGTTGAGATTGAAAAACTTCTTGCCCAACAAAAAGCAGATCTGGAGAGAACTTTGAATTTACATTCTGGT---AATACCAATGAGGACCAAGTACACTTAATGAATATTGCAATTAATGAGTTGAATCTGAAGCTACAAGATGCTAATTTTCAGAGAGAAAAGGTAAGGCAAGATTTGTCCCAGCAGCTTGAACTATTGTCCTCAGAAAAGTCTTCTTTACAAAACGAAATTGAAGATCTTCACCAAGAGCTGAACTTTGCAAGAGAACTGATTAGGAAAGGCAAACAAACTATATCTGAAAAAGATTCCAAGTTACATGAAACTGAGTCATTACAAACCACTGTTGAAGATCTAAAGGCCCAACTTGCTTCTGCTTCTAAGACCAAAGAAGAATTAGAATTAAAACACGAAGCAGAAGTTACAAATTACAAAATAAAACTTGAAATGCTAGAAAGGGAAAAGGATGCAGTTTTAGACAGGATGGCTGAATCTCAAGAAGCAGAATTAGAAAGACTAAGGACTCAGCTTTTATTCAGTCATGAAGAAGAGCTATCAAAACTTAAAGACGATTTACAGCAACAACACAGAATAAACACTGAAATGCTTAAAGAGAATATGGTTATGCAAGCTAAACAGCAGTTAGATAGTTTACAAGATGAAACGAGCAAAAGAATAGAAGCTATACAATTTGAGAATGACAATTTATTAACAAAACAGGATGAGTTAACAATAGAAATAGCAAGGTTAAAAGATTTGCATCAGTCTGTTGTAAATTCCAAATCTGAAGAAATGATGCTTCAAATCCATGATCTCCAACAAGAGATAGAAGTTCTTAGACAGGAGGAAAAGGAAAAAGGGACACTTGAACAAGAAGTTCAAGAGTTGCAA-TTAAAACAGAATTACTGGAAAGGCAAATGAAAGAACAAGAGGATAGTCTTAAAGAAAAATGTTCATCACTTGAAACACAAACTAAAGTTCTTGTAGAC------------CTGCAAAAGAAATTAAGGAAATATGCTGTTAAGAATGTGGAAAAATACTTAATGGACACTGATAGTGTTAGTGGCATGCCAGAGGACTTTGATTTATTAAAAACAATAGAAAATCTGGTAACTGAAAATGAAAAGCTTATAAAAGAAGATACTGAACATAAAGAAGAAATTGTGAAGTTAAAAAACACATTTTCATTAACTGAGAGAAACTTTGAACATAATTATAAAGAACTCCAAGAAAAATATACTTCTCTATTGAAAGTAAAACTGGATTTAGAAGAGAATAAGAATAAGCAAGAAGCTGAATACAAAGCTAATCTCCAGGCATTAATGGGT---GTCCAGTATTTTCAAGAAGAAACACCCGTTGGGCAGAAAACTGAACGCAAAGTTGCTCAAGGT-AAAAAGGAGAAAATCTTAAGATCAGAAACTTTCGACA------------------------GTGGCTGAAGTTTGCAAGTGTGCCGAGTTTTTGGGAGTACATGACATTGAGGAATCTTGCTTTCAGTTTCTCAAATTCAAGTTTCTGGACCTTAACCCAGGGTGGCGGGAATATCCCCAAACAAAATGTTGTAAATCAAACTGTCAGAAAGAGAATCGTGAAATAGGTATGCTGGTTGATGGAGATCTAGAAGCAAATGGT---GGGGAT---AGTTTGCCAAATGAACCCATTCAAAACTCTCAATCAAAGGCCTGTGGAGATGAACAAAATGCAGAAGTATTTTTGCAAGAACATACTAATCAGACATGTGAGTCTGTATCAGAAAAGGAGCTTGCTCCTGGATTAGATTCTCAGTGCCCCAAGTATAGGAAGTACCAGAAAGCTCTAGGGAATGATCGAGTCCCTGTTGTGGAGACCAGTTCCAGTATTAAAGATATTCAGATAATATCTTGTATCTCTCTTCATCCGACGGACTCAAATACCAGTGGTGCTGTACAAAAACCTTCTGAATGTGGAACGGTGCACCCAGATCCAAGATATTCAGCTGCTCAGGCAGGCATGGAAGAAGCTGGAAAAGAAGAGTTATTGAAAGAGACA------------GTTTCTGTACTTCAGAACATTGAATGCTCTACAGAGAAGATGGATTGT------------------GCTTTCGACACCCACGATTCCTCTGTTTCTGCTCAAGGACTTTACCCCCCTTCGTTCTTAAATCCATATGATCAATATTGTAACTTGACTTTGAGTGGCATGCAGAGCAGT---ACAGAAGGGGCTGACAAAATGGCTGTTGTTCCC------------GGAGCGGGAGCTTGCGACCCCGTCAGTGAAATGACTGAGGAGGGCCCGCCGTTGAAATCTCAGCTGTGTGAAAGAGGGAGCATGAGCAGTGCTTCGCCCAGCAATCGGAGCAGCGTGGAGAGAGAGATAGCGGAACAACTAGCAAAGGGATTTTGGAGCGATGTTTACAACACGGACACCGCGTGTCAAGTAAACCTTTCTCCAGCTTCACCGAAGGAATTTTTAGAGCAAGGCTGTGAGGAAAAGAAAACCGAGTGTCCTTGGTTAGGTATCCGGATCAGTGACAGTCCCGAGCATGGCCCTCCGAGAACTTTTACAACCTTGAGCTCTGTCGCCTGCCCCTTCATCAGTACCCTAAGTAACGAGGACAGTACCGACACCAATAGTGGGGATTGTGGTCCGGTGCCCCAGTCCGAACAATGTCCTTAT------GTGATTAATTTGGAAGAAGACTCTGAACAGTTGCATGAAAGCTGCCCCAATGAAAGAAGTGAGCCTCAGAGGACAAGGCAGCTTGGCTTTCCCGGGTCTTCGGACACAAGGCCACCTGGAGGACCTAGGGGGCCCCAATGATGCCACGAGAGGACTGACGTCGCTGGCAGACACTTTTGAGCATGTCATAGAAGAGCTCCTGGACGAGCAGCAAGCGATCCAGCCCAGCAAGGAAAACAAAGATGCAGACTTGTACTCGTCTCGGGTGATGCTAAGCAGTCAAGTGCCTTTGGAGCCTCCACTGCTCTTTCTGCTTGAGGAATATAAAAACTACCTGGATGCGGCAAACATGTCCATGAGGGTCCGGCGCCACTCTGATCCTGCACGCCGCGGGGAGCTCAGTGTGTGTGACAGTACGAGTGAGTGGGTAACAGCAGCGGAGAAAAAGACAGCAGTGGACATGTCAGGGGCAACCGTTACAGTCCTGGAAAAAGTCCCCGTTCCCAAAGGCCAACTGAAGCAATATTTTTACGAGACCAAATGCAACTCAAAGGGTTATACGAAAGAGGGCTGCAGGGGCATAGACAAGAGGTACTGGAATTCTCAGTGCCGAACTACCCAGTCTTACGTTCGCGCTCTCACAATGGATAACAAAAAGAGAGTTGGATGGCGGTTTATAAGAATAGACACTTCCTGTAGTGTTGCAATATGTGGCTAAACATGAGAATGTCAAGGAACTGAAATCTTCCCAGCTCATCAGCCACCTGCACAGAATGGCCTCCGAGGTTCTGCAGAACGGACCTAGCAGGAAGTCCGGAGATGTCGCTCCTAAACATGCGGACCTGAAGGACAAGGCTGGTTCTCTGACCAAAGCTGCCGAGGCGCACGGGAAAAACTGTGTGCCGGTGATCCAGAGGACTTTTGCTCACTCCTGCGGAGAGCAGAGTGGCAGCGACACAGACACAGACAGTGGATATGGGGGAGAACTGGAAAAAAGTGACTCCAAATCTGACACACAGTATTTTAAAAAGGAGTCTGAACTCAAGTATGCTGTCCAGGGAAGGATCAGTTCCATCAAACAAGAGAATGAGGATCCTCCAGCCAAACGGACCAGGATGGAAATATCAGAGGAGGAA---GACCATTTTAGTGGTGACATGCTTGGCCCTTCTTCAGGAAGCTTCTTGGGCCCTCACTCCCACCAGCCACCTCTGTGCCTGCCTTTCTATTTAATTCCACCCTCGGCAACCGCCTACCTGCCTATGCTGGAGAAGTGTTGGTATCCGGCCTCTGTGCCTGTCTTGTATCCCAGCCTCCCAGCTTCTGCTGCAGCACTTTCAGGGCTAATGAGCCCAGAGAAAATGTCTTCTCCTTTACTAATGCCTCAGCGCCTCCCGTCTCCTGCGCCTTCCCAATCCCCCATGGACTCCACTGCTCTGCTCCAGGCTTTGAAGCAGATGTCTCCTCTTATCAAGCCAGAGGGAGAAGCCTCCAAGGACCCGGTCACAGCACTCTTGGACACCCGCTTGGTCCATCACAACGCCAGCCAATGGGAGGCCTTTGACGTCACGCCAGCCGTCAGGAGGTGGATTGCCCACGGACAACCCAACCACGGCTTCGTGGTGGAGGTGGTGCACTTGGAC---CACAAGAGCAGTGTCTCCAGGAGACACGTCCGGATCAGCAGGTCGTTGCATCAGGATGACGCGAGCTGGTCTCAGGTCAGGCCGCTCCTGGTCACCTTTGGGAACGACGGGAAGGGACACCCTCTGCACAGGCGAGAGAAACGGCAGGCGAAGCACAAAGAGCGCAAACGCCATAAATCCAATTGCAAAAGGCACCCTTTGTACGTGGACTTCAACGACGTGGGGTGGAATGACTGGATAGTGGCCCCGCCGGGCTATAGTGCCTTCCATTGCCGTGGAGATTGCCCCTTCCCACTGGCAGACCA-CTGAACTCCACCAACCACGCCATTGTCCAGACTCTGGTAAATTCCGTGAATTCCAAAATCCCCAAAGCTTGCTGTGTGCCCACA----------------------------------------------------------------------GGGCCTGCAAGTACGGAGACAAGTGCCAGTTTGCCCACGGCATGCACGAGCTGCGAAGCCTGACCCGCCACCCCAAATACAAGACGGAGCTCTGCCGCACTTTCCACACCATTGGCTTCTGCCCATACGGGCCTCGCTGCCACTTCATCCACAATGCGGAGGAGCGCCGAGCCGTTGCGCGAGAGCCCGCCATCAGCGACAGGCCCCGCCTCCAGCACAGCTTCAGCTTTGCCGGTTTCCCGAGTGCCATGGCTGCCAACGGGCTGCTGGACAGCCCCACTTCGATAACTCCCCCGCCCCTCATGAGTTCCGACGACCTGCTGGGCTCTCCGACCCTGCCTGACTGTGCCAGCAACCCTTTCACTTTCTCCAGCCAGGAGCTGACCAACCTCTTTGCTCCCAGCATCGGAGTGCAGGTGTCCAGTGGGGGGTCGCCCACCGCTTTCCTTCTGAGACCTATGTCGGAGTCCCCCAACATGTTTGACTCTCCGCCAAGTCCTCAGGACTCCCTCTCTGACCAGGATGGCTACCTGAGCTGCTCCAGCAGCAGCCACAGTGGGTCTGATTCACCCATCCTGGACACCTCGAGACGCCTTCCTATC-----------------------------------------------------------------------------------------------------------------------------------------------------------------------------------------------------------------------------------------------------------------------------------------------------------------------------------------------------------------------------------------------------------------------------------------------------------------------------------------------------------------------------------------------------------------------------------------------------------------------------------------------------------------------------------------------------------------------------------------------------------------------------------GCATGCCCTCCGGACTGCTGAAAAATCCCTTCTGCCAGGATACCATCCATTTGAGTGGGAACCACCCTTGAAAAATGTGTCCAGTAACACGGATGTAGGCATCATTGATGGGCTTTCAGGCATACAACAGCTGGTCGACGACTATCCTGTAGATACAATTGCAAAGAGATTTCGGTACGATGTCGCTTTGGTTTCTGCTCTGATGGACATGGAGGAGGACATTCTAGAAGGGCTGAAAACTCAGGATTTGGGTGACTACTTGAAAGGCCCTTTCACGGTGGTGATTAAGGAGTCCTGTGATGGAATGGGAGACGTCAGTGAGAAGCATGGTTGTGGTCCTGCAGTCCCCGAGAAAGCCGTTCGATTCTCTTTCACCCTCATGAGCATCTCTGTAACTCATGGCGATGCAAATGTAAAGATTTTTGAAGAAAGTAAGCCCAATTCTGAACTGTGTTGCAAACCTTTGTGCCTGATGCTGGCTGACGAATCAGACCATGAGACACTCACAGCCATCCTGAGCCCTCTTGTAGCAGAAAGGGAGGCCATGAAACATAGTGTGCTAATGCTTGATATGGCTGGAATCCCCAGGATGTTCAAATTTGTCTTTAGGGGTACTGGATATGATGAAAAACTTGTCCGTGAAGTAGAAGGCCTCGAAGCTTCAGGCTCTACTTATATTTGCACACTTTGCGACACAACACGCCAAGAGGCCTCTCAGAACTTGATCCTTCACTCCATAACAAGAAGTCATGCTGAAAACCTGGAACGCTATGAGGTATGGAGATCAAATCCCTACCATGAGACTGTTGATGAACTACGTGACAGAGTGAAGGGAGTTTCTGCCAAGCCCTTTATTGAGACTGTTCCTTCAATCGATGCGTTGCACTGTGATATCGGCAACGCAGCAGAGTTTTACAAGATATTCCAGTTTGAAATTGGTGAAGTTT--AGAAACCCTGATGTGTCAAAGGAAGAAAGAAAGAGATGGCAGTCAACCC------------------------------------------------------TCAAGGCTGTCTTCTAGTAAGGAGGAAGGCGAGGCCACGTCTGACTCGGATGCAGATCCTGACCTTGTCAAATGTAAGACTATGAGTACGGTCCTGAAGGCGGAAAAGCCATCCCCTTCTGAGACAGAGAGCGCTCGTTCTCATTCAGGCGCGAGGGGGAAATCCCGGAAGCAAAAGCACGGTTCCAGAAAGAACGTCAGAAAGGGGCATTCCAAAAAAGCCAAAGAGAAGTCCAAGGGCAAGAAAGAGAAGAAGCATAAAGTTCAAAAACAGAAGGAGATATTTCATTGGCAGCCTCCCCTGGAGTTTGGCGTGGCCGTGAAGCCGAAGGACAAAGGCAAGAAGCAAACCGCC---CTTGAT---GTTCAAGAT---AAAAAGCAAGATCAGAAGGTG---GAAAATGATAAAGCGGCCAAAGACAAGACGAGGGCTGATGAAAAGCCCCACAAGCAGAATGCAGCCCCGGATGAAGCTGTAGGC---CCCGTGTCACCTGCCAACAGTAGAGGTGACGGAAGACCGTCTTCTTCCACCCAGGCCGCAACTCTGGACAAGAACGTGGGCCCTCCTGGGAGCGTCGGTGCTACCAAGGTGAAGAAGGACAACGAAAGGGGTGTGACCCAGACG---GACGACATGGAGATTCTTGCACTCCGGAA--------------TAAGGTTGAAGTGGAACTCTCA---CCGCTGAGTGTGAAGGTGAACTTCCAGGATATTAAAATGCACAAGAGTCCAAAGGCACACAATAAT---TCTGAAACGGAACGGGCGAAGCGAAGCAGCGGTGTCAAAGAAGGGACGGACACGAAAGAAAGCCAC---AGAGGAAGGGAGAGAGAGAGGTCTCAGCCTCCCGCCACATCTGCTGCCGCCGAGGGCGTGGTGAAAAGCGAAGCGGCTGGCAACGCACAGAGCAGCGGCGTGGATCACAAGTGGAAGCCGCTGCAGGGGGCGGGGCACCTCCAGGGAGCCGCCGGCTTCGCGGAAGCCAAAAGCCTGCCCTCCGAATCGAAGCCGCAAGGTTTAAGGATAGAAATCAAAAGCAAGAACAAAATCAGGCCGGGCTCTCTGTTTGACGAAGTCAGGAAGACGGCCCGCCTGAATCGGAGGCCAAGGAACCGCGAGAGCTCTTCCGAGGAGGACTCCCCCACCCGAGAGGAGAGCCAGTCGAGAAGCCGCACCCGCTCGCGGAGCAAGTCGGAGCCTAAA------------------------------TGAGCCTCTACTTCAGAAAATTGATCTTGAAACTATGTCATACATCAAGACAATTAATTTAAAGGATTACAGTTGTGTTCCAAAGTCTCTCGCTTATACACACCTTGGTGGATATTATTTTGTGAACTGTAAGCCCGACACTACTGGGGCTGTTCTACCACAGCTAATAGTGGACAGTGTAACCGACTCCATTATTGGATATAATGGTGATGTAACAGGAACTCCATATGTCTCTCCAGATGGCCACTACCTAGTCAGCATTGATGATGTGAAAGGTCTCATGAGGGTCCAGACCATAACAGTTAGAGGAGAGATCCAGGATGCCTTCGACATTCATACCAACTTGCACATATCGGATGTGGCTTTCCAAGCATCATTTACTGAAGCTCATCAGTATAATATCTTTGGTAGCTGTACCACACAAACTGATGTGCTCTTTGTAGAATTGTCCACAGGCAAGGTGAAGATGGTGAAGAGCCTTAAAGAACCTCTTAAGCCAGATGAATGGCCTTGGAACAGTAAGAACCGATTAATTGAAGGCAGTGGGCTCTTTGGTCAATACCTGATGACACCTTCCAAGGAATCTTTGTTTATTTTAGATGGACGGCTCAACAAGCTGAATCCATCTGTGAATGCACGGCCCTGCAGTAGCCCTCTGGTGTTTCCAGCCAAAGGTGAAAAGTTATTTTCTGAGAAAGGTCCTTTTCCTAGGGCTCGTCGGCTACCCTCTCGCCTTGCTTGGTGCTCAATAGACTGGAATCAGTTGCGTCTGCTTCACCTTCTGGGCTCTGGTGGCTTTGGTTCGGTGCACAAGGCTATTTACTGTGGAGCTACGGTGGCAGTAAAGCAGGTAAAGAAATGCAGTAAGAACCCTCTGGCATCAAGACAGAGCTTCTGGGCAGAACTAAATGTGGCACACCTTCGCCATAGCAATGTGGTGCATGTAATAGCTGCTAGCACGTGTGCCCCCTCCAGCCAGGATACTCTGGGCACCATAATAATGGAATATGTCGGGAACAGCACCCTGCACCATGTTATCTACGGAACTGGCTGCATAACAGCAGAAAGGAAGGATGATGGGCTTGGATGTGGCTATGTGCTTTTGGATTTAGCTCAGGCTGTACTCTACTCCTGTGACATTGTGGCAGGTTTGGTCTTTCTCCATTCACGGTTGATTGTGCACTTGGACTTAAAGCCTGCTAACATATTCATCACGGAACACAATGTTTGCAAGATCGGAGACTTCGGATGCTCCCAAAAGATAGAGGATGCTGGGTCATCGGGGCCCCAGCTTTGTCAGCAGGGGGGAACATACACTCACCGTGCTCCTGAACTCCTTAAAGGTGAGAGAATTACGCCCCAGGCAGATATCTACTCATTTGCCATCACCTTGTGGCAAATGGTGACACAAAAAGAGCCTTATTTTGGTGACCGTCAGTACATCCTCTATTCTGTGGTTGCTTACAACTTGCGTCCTTCTCTGTCTGATGATGTGTTCAAAAGCTCAACC---ATCCAATCCGCCACCGTCATAATTTTCACGGGCATCATCACAAGC---ACCATTCTAGCCACTATCAGCAATAGCTGACTATTAGCATGATTAAGTCTGGAACTAAACACACTTACTATCCTTCCAATAATCTCAAAACCTAAACACCCACGAGCAATTGAAGCTACCACAAAATACTTCTTAACACAAACAACCGCCTCATGTCTACTCCTTCTTGCCGGAACAACCAACGCCTGACTAACTGGAACCTGAGACATTACACAAATATCAAATAAACTCACATCAACTACAATATTTTTTGCTCTCACCATAAAAATAGGAACAGTCCCAACACACTTCTGATTACCAGAAGTACTTCAAGGCAGCACAATACTAACAGCCCTTCTAATCTCCACCTGACAAAAAATTGCTCCAATATCACTCTTATTTCTTATATCCTACAATACCCAACCCCACATTACACTAATTATAGGCATCCTCTCAGCTATCTACGGAGGTTGAGGCGGACTAAACCAAACACAACTGCGAAAAATAATAGCCTACTCATCAATCGCCAACATAGGATGAACTGTTATGATCCTAACTATAGACCCTAACATATCAATAATTAATATTTTTACCTACATTATCATTGCAGCCCCAACATTTTTATTAATAACAGCATCATCAACAAAAACACTAAAAAACATAACAACACTATGATCCACCTCCCCTATAACAGCAGCACTAATAACCCTATTATTTTTATCCGCAGCAGGACTACCCCCGCTCACAGGGTTTCTACCAAAACTAATTATTATGAATGAACTAGTTACCCAA---AACCTTACATCCCTAGCTATAATTACTATCATAACCTCACTGCTCAGCCTAGCATTTTATATACGGACAACCTTCTTAGCAGCCCTCCTTAGCTATCCTGGCTCTGCCACATCACCAATGAAATGATACTTTAAAATA---------AACATCAAAACAACATTTTTAGCAACTATTGCCACAACATCTGCTCCAATCATACCAGCATGAATTCCG---------
	Celestus_enneagrammus			ACAGCAATGATAGGGCACACTAATGTGGTAGTTCCAAGATCCAAACCGTTGATGCTAATTGCTCCAAAACCACAGGATAAAAAGCCTATGGGACTTCCTCAGAGGATGGGCCCCCTGTCCCCTGGAAATGTCCGGTCTCTTCAATCACAGCAAATGATGAATCGACTGAATATACCAAAGCCTACGCTAAATTCTGGAGGAGTGAATATGATGTCCAATGTTCACTTACAGCAAAACAACTATGGAGTAAAATCAGTACCACCAAGCTATGTTAGTCACACGGGAGGAAGGCTAAGCTTAACTGGTAGCTCCCCAGTTTCCCTGTCCCAGCAGTCTCAATCAATGAAACAGTTTTCCCCCAGTGGAAATGGGAGACCTTATCCC---CTTGGAGGGGAACCAAGATCGCAGGCTTCAGCAAGGTACTCTCTTCAGTCTGCCAACTCATCTTCACTTTCATCAGGTTCATTGAAATCCACATCATTAGCTCAGTCTCAGGCAGCATCTAGAGTATTAGCCCAATCCACACCCAAGCCTCTTGGAGCT---------------------GGTGCTCCTGCGGTCAATACTTCATCAACTCAGAAATGGAAAATTTGTACAATCTGTAACGAGTTGTTTCCAGAAAACGTGTACAGCGTTCATTTTGAGAAAGAGCACAAGGCTGAAAAGGTGCCTGCAGTAGCTAACTATATAATGAAAATACATAATTTTACTAGCAAATGTTTATACTGTAATCGCTACTTGCCTACTGACACATTGCTTAACCACATGTTGATTCATTTCAAATAAAATCTCCTTTGAAAGGAACTTGTTTTCAGACAGCAGGGATGAATTGGGCAATGTGATGGCCAGCGATTGGCAGGATAATGTTTTACCAATGGGGAACAGCAGCATTCTCAAACAGGAACAGACGGAGTTTCCCCAGGAAAGTAACTTGATGCTTCCTGAAGACAGCGTGGGCCTTTTTCAGGATAACAAAAACAATGAACTGTACAACATAATGAAAACTCTAGGTGTTGACTTTGAAGACATAAAA---TGTTTTCAGCAGGACGAAGAGTTCTTTAAAAGTGAACTCTCTGGTATGGATGACATTAGAGACATCGACATAACTGATGAAATCTTGACCTATGTTCAGGAATCATTAAATAAGACTGATATCTTGTATTCGGGTTGCCAGCAGCAACAA------------ACCGTGGTTCAGAATTCTACCTGTTTAATGCAGT-----ATAGATCAAGAAGTAAAAGAAAGGGCAATCTCCTGTATGGGCCAAATCATTTGCAGTCTTGGCGACAATCTTGGCTCTGACCTACCAAGTACACTTCAAATCTTCCTAGAGAGACTGAAAAATGAGATCACTCGGCTAACTACTGTAAAAGCTTTGACTCTGATAGCTGGTTCTCCTCTGAAGATAGATCTGAGACCAGTTCTAGGAGAAGGTGTTCCTATTCTTGCTTCTTTTCTCAGAAAGAACCAGCGAGCATTGAAACTTGGAACTCTTTCTGCTTTAGATATCCTAATCAAAAACTACAGTGACAGCTTAACAGCTGCTATGATTGATGCTGTCCTGGATGAGCTTCCACCTCTTATCAGTGAGAGTGATATGCATGTGTCACAAATGGCCATCAGTTTTCTGACCACACTAGCTAAAGTTTATCCTTCCTCTCTCTCAAAAATCAGTGGCTCCATACTGAATGAACTTATTGGGCTAGTGAGGTCACCACTATTGCAGGGTGGAGCACTTAGTGCCATGCTAGAATTTTTCCAAGCACTGGTTGTGACTGGAACAAGTAACTTAGGATATATGGATTTATTGCGCATGTTAACGGGCCCAGTGTACTCTCAGAGTACAGCACTTACTCACAAGCAGTCTTATTATTCCATTGCCAAATGTGTAGCTGCTCTTACACGGGCATGCCCTAAAGAGGGACCAGCAGTCGTAGGTCAGTTTATTCAAGATGTCAAGAATTCAAGGTCTACAGATTCCGACTGTGCTTCCCT-CCCTGCTTAAACGGTGGGACCTGTCAAGATGGAGTTAACGATTATTCTTGCACCTGTCCTCCGGGATACAGCGGGAAGAACTGCAGCATCCCTGTCAGCAAATGCGAACACAGCCCTTGCCACAACGGGGCCACTTGCCACGAGAGAAACAACCGCTACGTCTGTGAATGCGCCCGGGGATACGGGGGCCTCAACTGCCAGTTTTTGCTCCCGGAACCGCCTCAGGGGGCCGTCATTGTTGACATCACTGAGAAGTACACGGAAGGCCAGAGTTCCCAGTTCCCTTGGATTGCAGTGGGTGCTGGCATCATTCTGGTCCTGATGCTTTTGCTGTGCTGTGCTGCTGTCGTCGTCTGCTTCCGGCTCAAAACGCAGAAGCGGCGACATCAGCCGGAGGCGTGCAGGAGC---GAAACCGAGACCATGAACAACTTGGCGAACTGTCAGCGGGAGAAGGACATTTCCATCAGCGTCATTGGCGCCACTCAGATTAAGAACACCAATAAGAAAGTCGACTTCCACAGTGATCACGCTGACAAAAACGGTTACAAAGCCAGG------------------------------------------------------------------------------------------------------------------------------------------------------------------------------------------------------------------------------------------------------------------------------------------------------------------------------------------------------------------------------------------------------------------------------------------------------------------------------------------------------------------------------------------------------------------------------------AAAGACATGGTCGTACAACTCCTGTCTAGTGAAGAATTAGAGACTGAAGATGAGCGGTTAGTTTATGAGTCTGCCATGAACTGGATTAACTACGACCTGAATAAACGCCACTGTTACCTGCCGGAATTGTTGCAGACTGTGAGACTTGCTCTTTTGCCAGCCATCTATCTAATGGAGAACGTAGCGACTGAGGAGCTTATCACCAAGCAGAGGAAGAGCAAGGAGATTGTGGAAGAAGCAATAAGGTGCAAATTGAAGATTTTGCAGAACGATGGCGTAGTCACCAGTTTGTGTGCAAGGCCTCGAAAAACAGGCCATGCCCTCTTTCTTTTGGGAGGACAGACTTTTATGTGTGACAAGTTGTACCTGGTTGACCAAAAAGCAAAGGAGATCATTCCAAAAGCTGACATTCCGAGCCCAAGGAAAGAATTCAGTGCTTGTGCTATCGGCTGTAAAGTCTATATTACTGGTGGCCGGGGATCTGAAAATGGGGTCTCGAAAGACGTTTGGGTGTATGATACACTTCATGAAGAGTGGTCTAAAGCTGCTCCCATGCTAGTTGCTCGATTTGGCCATGGTTCTGCTGAACTGAAACATTGTCTTTATGTTGTAGGAGGGCACACAGCAGCCACAGGTTGCCTTCCAGCTTCTCCTTCAGTGTCCTTAAAGCAAGTAGAACAGTATGACCCCGTGACCAACAAATGGACAATGGTGGCCCCACTTC--------------------------------------------------------------------------------------------------------------------------------------------------------------------CTCTACCTTTCCAGCATGGCTTTCTCAGACCTGCTGATCTTCCTCTGCATGCCCCTGGATCTCTTCCGCCTCTGGCAGTACCGGCCTTGGAACTTCGGGGACCTCCTCTGCAAGCTCTTCCAGTTCGTCAGCGAGAGCTGCACGTACTCCACCATCCTCAACATCACCGCCCTGAGCGTGGAGAGGTATTTTGCCGTCTGCTTCCCCCTCTGGGCCAAGGTGGTGATCACCAAAGGCAAAGTCAAGCTGGTGATCCTCGTGCTCTGGGCCGTCTCTTTCGTCAGCGCCGGGCCCATCTTCGTCCTGGTCGGGGTGGAGCATGAGAACGGGACAGACCCCCTGGACACGAACGAGTGCAGGACCACTGAGTACGCGATTCAGTCGGGGCTCCTGACCATTATGGTGTGGACCTCTAGCATCTTTTTCCCG------------------AACTGTACCTCCACGACCGCCAAACTGGCAGTCATATGGGTCGGGGCTCTACTGCTGGCACTCCCCGAGGTGGTCCTGCGCCAATTGACTAAAGAAGACTCTGAAATCAGCGGGAGCCCTCCCGTGGAGCGGTGCGTGGTCAAGATCTCGCCCCACCTGCCGGACACGATCTACGTGTTAGCGCTCACGTACGATGGCGCGAGGCTGTGGTGGTATTTCGGCTGCTACTTTTGCTTACCTACTCTTTTTACCATTACTTGCTCGTTGGTGACTGCAAGGAAAATCCGAAAGGTGGAGAAGGCTTGCACAAGAGGAAACAAGCGCCAAATTCAGCTGGAAAGCCAGATGAACTGTACAGTGGTGGCGCTGACCATTTTGTATGGTTTCTGTATCATTCCTGAAAACATCTGCAATATCGTCACTGCCTACATGTCCACGGGGGTGTCCCGGCAGACGATGGACCTCTTGCACCTCATTAGTCAGTTTCTGCTGTTCTTCAAATCTTGTGTTTCCTCAAGGTCTCTAAAGCCAATCGGAGCAAGACAAAAGTGACCATCCGCTTATACCAGCAGCAGAAACTGCCG---AAGCGCAACTCCCAAGGTGTGGATGAGGATGCAGGTCTAAAGGGGGAGAGAGGAGAAATCCTCATCTCTGAAAAGGCAGTGGACACTCGTAAAAGTACCTGGCACATTTTCCCAGTCTCCAGCAGCGTTCAGCACCTCCTGGACCAGGGTAAGAATTCCCTTGATGTGCGGATCGCTTGTGATCAGTGTCAAGAAACCGGGGCCAGTCTGGTGTTGCTGGGAAAAAAGAAAAAAAAGGAAGAAGATGTAGAAGGCAAGGAGAAGGAAGGGGGGAGCGAAAGCAC-GTGGAAGAGGAGAAAGAGCAATCCCACAGGCCCTTCCTGATGATGCTTGCCCGGCATTCAGAGGATCGCCAGCACAGACGGCGGAGGCGAGGCCTCGAGTGCGACGCCAAAGTCAACTTATGCTGCAAGAAACACTTCTATGTTATGTTCAAAGACATTGGCTGGAATGACTGGATCATTGCCCCTACAGGCTACCATGCCAACTACTGTGAAGGAGACTGCCCCAGCCACATTGCGGGCATAACTAGCTCAGCCCTCTCTTTCCACTCCACTGTTATCGGCCACTACCGCATGAGGGGCCACAGCCAATTCTCCAACCTCAAGTCCTGTTGCGTACCCACCAAGTTGCGCCCCATGTCA---------GACAAATACAAGCTTAGTAGCGAAGGAACTCTGGAAATATCAAATATTCAGACTGAGGATTCAGGAAGGTACACTTGTGTAGCCCAAAACGTAGAAGGTGCAGATACAAGAGTAGCTACAATAAGAGTGAATGGAACACTTTTGGATGGTACCCAAGTGCTGAAAATATACGTCAAACAAGCAGAATCTCATTCAATCCTAGTTTCTTGGAAGGTAAACTCCAACGTTATGACTTCCAATTTGAAGTGGTCATCTGCTACAATGAAGATCGACAACCCCCACATTACGTATACTGCCAGAGTCCCAGTTGATGTGCATGAATACAATCTCACACACTTGCAACCCTCCACGGATTATGAGGTCTGCCTCACTGTATCGAATATCCATCAGCAAACGCAGAAGTCCTGTGTTAATGTTACAACAAAAAATGCAGCATTTGCCCTTGACATTACTGACCAAGAGACAAGTACAGCCCTAGCTGCAGTTATGGGGTCCATGTTTGCTGTTATTAGTCTTGCTTCTGTTTCTGTCTACGTCGCTAAAAGGTTTAAGAGGAAAAATTATCACCATTCGTTGAAAAAGTATATGCAAAAGACCTCCTCTATCCCCTTGAATGAACTCTACCCTCCACTTATTAACCTCTGGGAAGGTGACAGTGAAAAAGAGAAGGAG------------------------------------------------------------------------------------------------------------------------------------------------------------------------------------------------------------------------------------------------------------------------------------------------------------------------------------------------------------------------------------------------------------------------------------------------------------------------------------------------------------------------------------------------------------------------------------------------------------------GTGTCTTTGAGGAACCGCAGGCGGAGAGTCTTCAGCCCAATCCGATCCGAACCCAGATCTCCATCACACTCCATGAGGACCAGGAGCGGCAGGCTGAGC---GCCTCCGACCTGTCCTCTCTCACTCCGTCAGCCTCGGTCTCTTCTTCGCTAGCAAGCATCTCC---GTGGGCTCCCTGACCACCAGTGCCTTAAACTCTGCCACATTCACCTTCCCTTCCCATTCCGTCTCCCAG---CCTGGGGAAGCAGCCGAGAAAACCCAGAGGCCACGGAAGCCGG-AAGTCTTCCAGCTGAGCCCTTCTCC---TCTGGTGGCCCTGCTCCCCTCTTCCCGTGGTTCACCCCGGGTTGCCAGGCAGAGAGGGGCAAGAGCAAAGACAAAGCCACTGAGGAG------CGTGCTAAAGAGAAAGAGGGCGACAGA-TTCTTGAGAAGGAGAAGAGCCGAGAAAGAGACCGG---GAGAGGGAGAAAGAGAACAAGCGGGAGTCCAGGAAGGAG------------AAGAGGAAGAAGGACCCCGAAATCCAGAGCGGTTCAGCTGTGTTTCCGTTGGCTCGCGTTTCCAAAGGGAAAGTT---GTCAATGAAGATGTGGCC---ATTTCCTCTTCTGCCAAAAAACCTGCAGGGCGGAAGAAA------------------------------------------------------------------------------------------------------------------------------------------------------------------------------------------------------------------------------GGCATATGGGCAGCACCAAAATGCGAAGATAATGCACCACTGGGGTCTCCTGCAACATCTGACATTTCTGAACGCAGCCGGGCTAAAACACATCATGTTATGAAAACGTCTCAACACAGAGGCCAGAACCAGCCTGCTACTGGGAAGGGAGAAGAGAGAAAAACTGGG---CAAGCTGCAAACATCATAGTGGATCCAAAGCTTTTCCAGAAGAGGCGGTTCCAGTCACCTCGGGTTTTGTTCAGCACACAGCCTCCACCTCTGTCAAGAGACGGGCAGAATGTGGAGCTCCTAGACAGTGCAGACTCTCTCAATAGGAGTATCCGCGCCAAGCGTGCAATTCATCCTGTGCATACACAGGGAGAGTACGACGTATGCGACAGTATTAATGAATGGATAACCAACAAAACCACCGCAACAGACATCAGAGGCAACGAGGTGACTGTGATAGTGGATGTAAACCTTGACAACAATGCTTACAAACAGTTGTTTTATGAGACCAGGTGCAGAGGCCCTAAGCCAGTGTCCAATGGATGCAGAGGCATTGATGCCAGGCATTGGGATTCCTACTGC------------------------------------------------------------------------------AG-TG-GAGAGTCCGTCTCTACTGTCAGAGAAGCGCAAGGATGCCAGAAACCCACACTTTAGTTTGGAAGTACCA---GATGCCGTTGAGATCCAAAGGGACACTGGTGAAAACAGCAAGCAGAAGACACCAAAG---CAAGATCTG---GAAGGGCAGCTTGCCTGGATCAGCAGTGGTGGACAGAGGGCCTCCACATGGCCTGGGGTTCAACAAGCTAGTAGTCAGACT---------TCCTGTTATGACACTGTGGATGTATGTAAAACAGCACTCAGTGCTGTGAATGTCAAGGCATCACCTCGTTTGATGGGGAGTGAAGAAAAG---CTTTACTCACAACATCTTAAACCC---ACCGAAACTATTAGCAAAGGGAAACCAGCCAAGTTAGAAGATGCAACGAAGTTAGCCCTAAATGCT---CACTGTGACCGAGGGATGTTGTGGTTACTGCCTCCGGAGAAGTCGTCTTTTTTCTCTTCGAAGCCAATGGATGGGTGGTGGGAAACCTCATTGCCATTGTGGTGCTCTGCAAATCCCGGAAGGAGCAGAAAGAAACCACCTTCTATACGCTGGTGTGTGGGCTGGCTGTCACCGACTTGCTGGGCACCTGCCTGGTGAGTCCAGTCACAATTGCCACGTACCTGAAGAATGAGTGGCCAGGTGGCGACCCGCTGTGTGAATACAGCACCTTCATCCTCCTCTTCTTCGGACTGTCTGGACTCAGCATCATCTGCGCCATGTCTATCGAGAGGTACCTGGCCATCAATCATGCCTACTTCTATAGCCATTATGTGGATAAGAAGCTGGCTGCGCTGACGCTCTTTGCGATCTACGTTTCCAACGTCCTCTTCTGTGCCCTGCCCAGCATGGGCTTGGGGAGCACGAAGCTGCAGTACCCCCAGACGTGG-----------------------------------------------------------------------------------------------------------------------------------------------------------------------------------------------------------------------------------------------------------------------------------------------------------------------------------------------------------------------------------------------------------------------------------------------------------------------------------------------------------------------------------------------------------------------------------------------------------------------------------------------------------------------------------------------------------------------------------------------------T-TGAGAATGTCTGCATGCAGGAAAAGCTGTCGTTAGAATTTCAGGATGTTCATGCC---TCCAAGAACGTGAAGAAGATCCCCTTGGAGAAAAAGGAGTTGAAGTTGGCCAGGCTGAAGCATCTAATGCAGCGATCCCTCAGTGAGTCTGATACAGACTCAAATCATTCTGAAGATCAGAAGAACACCCCTGTGAAACGAACGGATAAGCCAAGGCCACAGCCCATTGT-GAAAGCACTGAAAACACAGAGAATTTGCACCTAATGATTAAGAGGCACACTTTGGCATCA---GGGCGCAGGTTTCCTTTTGGGATGAAAGCTTCAAAATCTATGGATGATGGCCACAGCCCTTCTCCCACTTCTGAAAGCAGTGATCCTGACAACGAATCCCAGTATCAGGCTGGGACTGTATCTCAGAGCCAG-TGTTGGGTGATACCTGTCA-TCTAGCCCTGATGCCACCACTGCCCACAAGGTTGCCACGATCCAGTCTACAAACATGGATCAAGGGAGTTTACCAGAAGATTCAATAAATTCTCTGATTATCAAACTTATTCAAGCAGACATTTTGAAAAATAAAGACTCCAAACAGGTGATAGACATTAAGGGAAGTGTTCAAGACCCATTGGAGAAAGCAGATTCTGCT---GAACCAAGCACAGATGGCAGCGAAAATGTGAAA---TTGGATTTCCCGCCGGTTATTTCAATGGATACAGAACTGTTGAGGCAACAGAGACGCTACAGCTCCCCCAGAGTCCTCTTCAGTGACAATGCCCCATTGGAACCCCCACCATTGTATCTTATGGAGGATTACATTGGTAGTTCTGTGGTGGTGAACCGAACGTCTCGGCGGAAGAGATTTGCTGAAAACAAGAGTCACCGTGGTGAGTATTCCGTGTGTGACAGCGAAAGCCGATGGGTCACAGACAAATCTTCAGCTGTTGACATTAGAGGACACCAAGTAACTGTGCTAGGTGAAATCAAAATGGGCCCTTCCAATGCCTTGGTATTTTATGCTTATTGGACACCATGCCCTAATGATGGGCCTTGCATTAACCCATGCGTCAATGACCACTGCGCAGAAAACATTACTCAGATTTATGACAGAATGAAT------GCCACTGAATTTGAGAAAATTCCTGAAGCTGGTCCCTGTTGGGTTCTATATTTAGATCCTGCCTTGTGTCTGATAATGGTTTGTATTCTGCTCTACACAACTTACCCTCTGCTTAAAGAATCCGCTCTTATCCTTTTGCAAACTGTTCCCAAACAAATTGACATTCGCTCTTTAAACGAGAAGCTCCGTAAACTGGAAGAAGTTGAAGCTGTCCACGAACTGCATGTTTGGCAGCTGGCAGGAAGCAGGATCATCGGCACAGCTCATATAAAATGTAAGGACCCAGAATCGTACATGAAAGTGGCCAAGGATATTAAAGAGATCTTTCACGATGAGGGGATACATGCAACAACCATTCAGCCTGAGTTCACAGTTAGGGGCTATGATGTAGGCTCTGATGAGGGTGTAAGCAAATGTGAACTTCCCTGCAGA---------------------GGCAACGTCCTCCGAGTTCTCATCTGGTTCATCAACATCCTCGCCATCCTGGGGAACCTTGTCGTTTTCGTCATTCTGGTCAGCAGCCAGTATAAGCTCACTGTCCCTCGCTTCCTAATGTGCAACCTCGCATTTGCAGACCTGTGCACGGGCATCTATTTATTGCTGATCGCAATCAAAGACATCGAGACCAAAAGCCAGTATTATAACTACGCCATAGACTGGCAAACCGGCGCCGGGTGCAACACGGCTGGGTTCTTCACCGTCTTCGCCAGCGAACTCTCTATATACACGCTGACCGTCATCACCTTGGAGCGATGGCACACCATCACCTACGCCATGGAACTGGACCGCAAGGTCCGCTTCCGCCACGCGGTGGTCCTTATGCTGGTGGGATGGGCCTTCTCCTTCACCGTGGCCCTCCTTCCCATCTTCGAAGTCAGCAGCTACATGAAAGTTAGTATCTGCCTGCCCATGGATATAGAAACACCCCTGGCCCAAGCATACATCATGTTTCTGTTGGTGCTGAACATCTTGGCCTTCCTCATCATCTGCACCTGCTACATCAGCATCTACTTCACCGTGAGGAATCCCAACGTCTTCTCCTCCAACAGCGACACCAAAATCGCCAAGCGCATGGCCATATTGATCTTCACAGACTTCCTTTGCATGGCCCCCATCTCCTTTTTCGCCATATCGGCCTCACTCAAGGCCCGTT--------------TGTATCGGCTTAATCTCTGTAAATGGTCGGATGAGAAACAATATCAAGACGGGTTCTTCTCCTAATTCTGTATCTTCCTCGCCTACTAACTCAGCCATTACACAACTGAGAAACAAGCTGGAGAATGGAAAACCACTTAGTTTGTCTGAGCAATCGGGCTTACTGAAAATCAAAACAGAACCACTAGATTTCAATGAATATAAAGTTCTGATGGCAACCCATGGGTTCACTGGTGCTAATGCTTTCATGAATGGCAGACTTGGGGCAACCAGCCCAATAGGAATTCATGCTTCTACGCAAAGTCCATTGCAGCACTTAGGGGTAGGAATGGAAGCATCATTACTTGGATTCCCTGCAATAGGGAGC---AACTTAAGTGAGGTGCAGAAAGTTCTACAAATTGTGGACAACACTGTTTCTCGGCAGAAAATGGACTGCAGCAGTGAAGAGATCTCCAAACTGAAGGGTTATCATATGAAGGACCCGTGTTCTCAGCCAGAGGAACAAGGTGTTACTTCTCCTGGTATTCCACCTGTAGGTCTTCCCGTAGTCAGTCATAATGGTGCCACTAAAAGTATTATTGACTACACATTAGAAAAGGTCAACGAAGCCAAAGCTTGTCTCCAGAGTTTGACTACTGACTCAAGGAGGCAGCTCAACAACATCAAAAAAGAAAAACTACGCACCCTAATAGATCTGGTAAATGAAGATAAAATGATAGAAAACCATAATATACCCACTCCATTTTCATGCCAGTTCTGTAAGGAAAGCTTTCCTGGTCCCATTCCCCTACATCAACATGAACGTTACCTGTGTAAGATGAACGAAGAAATCAAGGCAGTCTTGCAACCTCATGAAAACCTGGCACCCAGCAAACCGGGAGTG---------------------GTGTCAGGTACCAAAACTGATCTGATTGAGCGGCTCAAGGCTTACCAAGAGCAGAATGTTACAGCTGGCCGAGCAGTCACTGCTGCAAAGCCCAATACGGCAATTCTCCCAAAGGCTGCTGAAGTGGTGGTAGCTTTCCCAGCCCCTAGGCTGAGTACAGGGCCTGCATTGGTTGGTACAGGCATTACTTCTGCAGAAGTTGTCATGGCTACAGTCAGTGGCAATGGTGTGATGAAGTTTGGTAGCACAGGCTCAACTCCTCCCGTTTCACCTACCCCTTCTGAGCGCTCACTGATGAGTGCTGGAGATGAGAATTCGACCAGCGGGGATACCTTTGGGGAGATGGTGACATCTCCTCTGACCCAGCTCACCCTGCAA---GCATCGCCAGTGCAATTTTTGGTGAAGGAAGAAAGCTCCAAAGGC------AGCTCTTGT---AGCACAAAT---CCCATGTCAAGGGCAGACTTCTGTGTC---AGC------------------------AACAGCAGCAGACAAGACATGGAGGTC---CAGGATAAAGACCAGATGTTGCAGGAGAAAGACAAGCAGATTGAGGAGCTCACTCGCATGCTGAAGCAGAAGCAGCATCTGGTGGAGATGCTGAAGTTGCAGCTGGAGAGAGAAAAGCGGTCACAGCAACCACTTCCAGCC------ATGGTTTTT---GGCGAAGAGAGTACAGTTGCAGTTCCTGAGCCACCAACATTTGGCATACACGTTAAGAGTGAAAAGGGCTTTGTGAGTTGCCAATCTACAGGGCAGCCCATCTGCCAAACTGACCAATTAAAACCCACACAGACCACTAGCCAAATGGACACCTCAGATGCAAGCTCAGTGCCAAAGAAAGCAGTAATAGTGAAGCAGGAGATGCCAACTGCTGAAATTGAGCCA---TCATGCCAGACCTCAAATTTTTTCCTTGGTCAGCAAGGTGGAGGATTCAGTGACCTCATCAAGGGAGCCCCTCCTCCT---------------------CAGAATATCTGT------ATTACTACCCCAACTTCCATAAATTTTCCTGGAGGTTTA---CCCTTTGATCCATCACTCTTCTCTCAAGCCTTGCCAGCCTCGTATGAATGTAGCCCTGAAGTCCAGAACTTCAAGGAGACCATTCAGCAATTGGAAGGTCGTTTGGTAAGACAAGATCATCAAATCCGAGAACTCATTGCAAAGATGGAGACACAAAACTCCCAAATGGGGGATCTCAAACGTACCATCCGAAATCTAGAGGAGAAAGTTACTGAAATACAAGCACAGCAGTGTAATGGTATTTTCATATGGAAGATTGGGAATTTCAGTACTTATCTGAAAGCCCAAGAAGAAGAAAGGCCTGTTGTCATCCATAGCCCAGGTTTCTATACAGGAAGACCTGGCTACAAACTTTGTATGCGTCTACACATCCAGTCGCCAAGTGCTCAGCGCTGTGCTAACTATATTTCACTTTTTGTTCACACTATGCAAGGAGACTATGACAGTCATCTGCCTTGGCCATTCCAAGGCACTATACGACTTTCTATTCTGGATCAAACAGAAGGGCCTACTAAACACAACCACGAAGAAGTAATGGATACCAAGCCAGAGCTACTAGCCTTCAAGGAGGTAGGTGTTAGTCACAGTGATGGGGAGATAGAACAGGAGGAGGAAGAA---------CAGAAAGAGGAAATTGAG---GTTAAGGTAGAAGAGGGAGCTGAGGTTAAAGAGAATGACAGGCAGCAG---GAGAATCAGCAGGAGAATCAGGATGAGGAAGTTGTGTTAGTGAAA---GAAAGTGAAAGTATTCTGCCAATAGACGGAGAGCAGGATGTGATGGAAACTAATGAGGCAGATCATGCA---------------GAGCCACTAGAAAATGAGAATAGTAAAGAAGTGGAACCAGAAGTGGAGTGTAATGCTCAACCTGATCAGGAAGGGCCCATTGCTGCCCTGGAGAAAGAGGAA---GCCAGCAAGCCGGAAGCTGAA------CCTGAA------CCAGAGGAGGCAGAAGAGAAGGAGCCT---GAATCCACTCCA------GTATCAGAGGCTGAGGCC---CAGCCTCAGTCAGAGACTGTGCTTCGGCCACAGCCTCCACCACTGTTGGAATCCAGTCAAGAT------CAAGAG------GTAGACAAAGAAGAATCT---ATAGTGCCTGAAAAGCTGCCTGAAATTCAGGCAGACCAAGTCCAGGCAGTAACTGTAGAAATCAAGAACAAGATTAGGAGCAGAAGCAGGGGT---AGAGCAAGGAACAAAACCAGCAAGAGTCGAAGTCGGAGTACTAGTAGTAGCACTAATAGTACTAGCTCTACAAGTAGTAGTAGTGGCAGCAGTTCTAGCAGTGGTACCAGTAGCAGTCGGAGTAGTTCCAGCAGCAGTAGC---AGCACTAGTGGAACTAGCAGTCGAGAGAGTAGTAGTAGT----CTAGTACTAGTGAGAGCAGAAGTCGAAGCAGAGGGCGTGGTGGGCACAATAGGGATAGAAAGCGTAGAAGAAGTGTGGATCGGAAGAGAAGG---GATAATACAGGA---------GTAGACAGGAGTCACAAGTCTTCAAAGGGT---AGCAGCAGAGATGCAAAAGGATCGAAGGATAAAAGTTCA---------------------------------------------------------------ACCTTGTGTACAGCTTCGGCACTGCTGTACTTATTCCAGGGCTTCTCGAGCAATCTAATGGGGTCCCTCATAGTTTCTTATAACTTCTACAGCCTCAGCAAAGTG---GGTAGCAGCCAAGGGGCCACTAAGAGGCCAGTCAGCATGGTTTGGGCTGTCCTCACTATTTGGATGGTCAGTTTGCTGATCTGCATTTTGCCTCTTTGTGGCTGGGGTACCTACACCTCCACTGCCTGGGGATGCCTGACCGACTGCAGCAGCTCGTACATCTTATTTCTCTTTATAATCTACTCATTGTGTTTCTGCCTCCTTGCTGTGCTCTCCATTCCTCTGATTTATCAGTTACTGTGCTCGGATGAGCATCATCACCTCTATGTGGACTACCATCAAATCACCCGAGGATATTTCTCTCCAGGGTCT---CCTCCCGTTGGTCGTCACACACTGACCCCTTCTCCAGAAGACACTGTGAACAAAACCTCGAAGCATTTGCATGACGCTTGTCAGAACTCTGTCCCAATAAGCCAGCAAAGTCCAGCAGAC---CACGGTGGACTGGTCTGCTACGGCACACAATGCGAGCCGGGCAACAGCCGAAACTTC---------------------------------------------------------ACTGTATACTTTGTGGCCATGGTCTACATGTTTCTTGGAGTATCAATTATAGCTGACCGCTTCATGTCATCCATAGAAGTTATTACGTCCCAAGAGAGAGAGATCACAATCAAGAAACCCAATGGCGAAACCAGCAAGACAACGGTGAGAGTTTGGAATGAGACTGTTTCCAACTTAACACTGATGGCTTTGGGTTCTTCTGCACCTGAGATCCTCCTTTCTGTCATTGAAGTGTGTGGCCATGGCTTCGAAGCAGGGGATCTAGGGCCAAGCACCATCGTAGGAAGCGCTGCCTTCAACATGTTTGTCATCATAGCCCTTTGTGTTTACGTTGTTCCTGATGGGGAGATCAGGAAGATTAAGCATCTTCGTGTGTTTTTTGTCACTGCAGCTTGGAGCATCTTTGCCTACACTTGGCTTTACCTAATTTTGTCAGTCATATCGCCTGGGATAGTAGAGGTCTGGGAAGGCTTGCTCACTCTATTCTTTTTCCCCATCTGTGTGGTGTTTGCATGGGTTGCTGACAGAAGGCTTTTGTTCTACAAGTACGTCTACAAGAAATACAGGGCTGGCAAGCAGAGGGGCATGATCATCGAACACGAGGGCGAAGGGCCGCAATCCAAAGCAGACATTGAAATGGACGGAAAGGTAGTTAATTCCCATGTTGAGAGTTTCTTAGATGGCACTTTGGTCCTAGAGGTGGATGAGAAGGATCAAGATGACGAGGAAGCAAGGAGAGAAATGGCCAGGATCCTGAAAGAGCTGAAGCAGAAGCATCCGGACAAAGAAATCGAGCAGCTGATAGAACTAGCTAACTATCAAGTTCTCAGCCAGCAGCAAAAGAGCCGAGCCTTTTACCGCATCCAAGCCACGCGGCTAATGACTGGAGCTGGCAATATTTTGAAGAGACATGCCGCTGACCAAGCGAGGAAAGCAGTCAGCATGCATGAGGTCAACTGTGAAGTGACAGACAATGACCCTGTCAGTAAAGATGGTGAGACTAGGAAGATAAAACATTTGAGGGTTTTCTTTGTCACAGCTGCATGGAGCATCTTTGCTTATATCTGGTTGTACATGATCCTTGCAGTCTTCTCCCCAGGTGTGGTCCAGGTATGGGAAGGCCTGCTCACTCTGTTCTTCTTCCCTGTTTGTGTATTTCTGGCTTGGATAGCAGACAGAAGGATGTTTCTCTATAAGTATATGCACAAAAAGTACCGTACCGACAAGCACAGGGGCATTATCATTGAGACCGAGGGGGATCACCCCAAGGGGATTGAAATGGATGGTAAGATGATGAACTCCCACTTTCTGGATGGAAACCTAGTGCCTATGGAGGGAAAGGAGGTAGATGAATCTCGTAAAGAGATGATCCGGATCCTCAAGGATCTGAAGCAAAAACACCCAGAAAAAGACTTAGACCAACTGGTGGAGATGGCCAACTACTATGCCTTATCTCATCAGCAAAAGAGCAGAGCATTCTATCGGATTCAGGCTACCAGGATGATGACTGGAGCAGGAAATATCCTTAAAAAGCACGCAGCTGAGCAAGCCAAGAGGAGCACTAGCTTGCATGAGGTGCGGCCAGAGGA-CCGGAGGAATACATGTCAAAAATTTATTTTGATCCTTGCTCCTACCAGTGTCTTGAGAACTGTGGTGCTGTCCTCCTCACTGTCGTTCGGAAAGGAGGAGATGT-TCCAAGACCATTTATGTGGACTATAAAACAGAGGATGGCTCTGCTAATGCTGGGGCTGACTATGAGTTTACAGAAGGAACCGTTGTTTTGAAGTCGGGGGAGACCCAGAAGGAGTTCTCCATAGGGATCATCGATGATGACATCTTTGAAGAAGACGAGCATTTCTTTGTGCGCCTCAGCAACCTGCGGGTGGTCGAGGCAGATGAA---CCACCTGAGCTCAACAACTTGCCATATCCCAAGGCCATACTGGACTCTCCCTTCGTGGCTACTGTGACCATCTTAGATGATGACCATGCGGGTATCTTCACCTTTGAGTGTGACGTGATACATGTCAGTGAGAGCATTGGGGTAATGGAGGTGAAAGTTCTTAGGACATCT------------------------------TGTGCTCTTCTTGGGGACCGTGCCTTCCTAATTGAGCCTGAGCATGTTGACACCGTAGGTTACGGCAGAGATCGCTCAGGTAGTCTCCTCTACTTGCATGACACCTTGGAGGACATCAAGAAGGCCAACAACAGCCAGGAG---TGCCTCATCCCAGTCCATGTGGACGGTGATGGTCATTGCTTGGTCCACGCAATATCTCGGGCATTGGTGGGCAGGGAACTGTTCTGGCATGCATTGCGGGAGAACCTCAAGAAGCACTTTATGGAGAATCTCAGCCACTACAAAGCCCTTTTTCATGATTTCATTGATGCGGCAGAATGGGAAGACATAATCAATGAATGTGACCCTTTGTTCATTCCCCCAGAGGGTGTACCAATGGGCCTTCGAAACATCCACATCTTTGGATTGGCAAATGTGCTACACCGGCCCATCATCCTCTTGGATTCCCTGAGTGGAATGCGTAGTTCAGGAGACTATTCTGCCACTTTCCTTCCAGGGTTGATACCAGAAGAAAGATGCATGGGGAAAGATGGCATGTTGAACAAACCTATTTGCATTGCCTGGAGTAGTTCTGGACGTAACCATTATATCCCCCTA-TTGGAATAAAAGGTGCTGCTTTGCCTAAATTGCCTATGAAACTACTTCCCCAAGCTTGGGGAGTACCTCAGGACCTT------------------------------------------------------------------------------------------ACAGCAAGGACAGGGACCGAGGTTCACAGAAACATTGTCAGGAAGAAGGTGCATCTCCAAGGGTTTTCCAGCAGTAATCTGAAAGACTACACCAAAATGTTCTTCAAAGATGAAGGGTGCCGGGCCGTTGTTCTGAACCAGTTGGAAGCCAACCCAAATCTGAGCAGTTTATGCTCCGTGCCTTTGTTTTGCTGGATCATCTTCAGGTGCTTTGACCATTTCCATTCTGCTTTCGACACCCACGAGCTTCCAGATGTCACCATCACCTTAACCGATATTTTCTTGCTCATGACCGAAGTCCACCTGAACCGAACTCAGAAGACAAACTTGCTGAAAAAGAACAACCGGAGCCAAGTGGAGACCTATAGGTCCAACAAAGAGACATTGTTGGCTCTGAGTAAAATAGCGCACAAGGGGATGCAGAAGTCTCTCTTTGTCTTTGACCAAGATGA-GTCGTG---GCCGAGCTGTCTGAGCAGGACCTGACCTTGGGCTTCCTTAGGGTGATTCCCGAGTATGGAGCAGGCTGTGGAGAC---CGATCTTCCTATGAATTCCTGCACTTGACTTTGCAGTCCTTCTTCACAGCTTTGTTCCTGGTCACGGATGAGAAAGTGGGCGCAAAGGAATTGCTGCAGTTCTTTGCGGAGTGTTCCACTCGG---GACACCACCCTGTCCTCATGCTTTCCAGTGGCCTGGTTGAAGAATCACCACCCGACGGGTGAAGATCCTTTCCGGAATAATGAGCACTTCCATTTCACCAACCTGTTCCTCTGTGGCTTGCTTTCCAAAGCGAGGCAGAAACTCATGAGGCATTTGGTGTCGCCCGCATCTCTTAAGAGGAAAAGGAAGGTGCTCCTCACCTATTTCTTTGAAAACATGAAATCCCACCTGAAGGGCCTCACCCGGGCAAGGCTTAAGGAGTACAAGCAG---GGGACACAAACCTACAGTATCCTGGATAGTGACTGTTCGGAAACCCATAACAGATATCTGCTTTGCGTGAAAGAGAAAGTTGATGATTCTGCTGGCCTCCATCGTACCTATGGGGTATGCTTTGTTGATACAACAGTGGGGAAGTTCTATCTAGGTCAGTTCCTGGATGACCGTCATTGCTCAAGGTTTAGAACACTTTTGGCTCATTATACCCCTGTGCAGATCCTTTTTGAGCGAGGTAACCCCTCTGCAGAAACTCAGAAGATACTCAAAGGCTTGCTCTCCTCCACCGTGCAAGAAGGTTTGTCTGCTGGTTCTCAGTTCTGGAATGCAACCAAAACACTAAAAACTCTCATTGAAGAAGGTTACTTCCAGGACAAGAAAAATGCAAGTAATAGACTCATTCTGCCTCCTGTAATTAGATCCATGACTGCAGAAAGTGATTCATTGGGGTTTACGCCTGGGGAAAACAGTGAGCTTGCTCTCTCTGCTCTTGGTGGTTGTGTCTTCTATCTGAAGAAATGTATTATTGACCAGGAACTTTTGTCACTGTCAAAATTTGAAGAATACATTCCTGTTGATGCTGATATTGCAAAAGGAATGAAGTCAAGTAGTATCTTTACTAAAACAAGCCAGAGGATGGTGCTGGATGGGGTGACTCTGGCAAACCTGGAAGCCCCAGCAAAAAACATTCCAGATCTTTCTGATGATCACGGAGGCAATTTGGAAGGTGTTAGTGGTGGTTTTCTCAAAAGAAAC------AGGGTAAATCTCACCGGGAAACCTCCTAATATTTTGATTTATGTTGGTTCTGACTCTGAAAAAGTGAAATTCGAAGAAATAAAATCACTCATCATGGAATGTGTTGATGTTAATGCTTACACTGTCTACCAGTTGTTAGAAGAACAAATTCTGAGTGTACCCTGGGTTGACAATGCATTGCTCTTGATCATTGCTGCATCACAACCCATTTCTGATGCTGTGTCCAAGCAATTTCTAGCTTTCATGTCCAAAGGTGGAAAAATTTTGGGGCTTTCAGCTTCTTTCACTTTTGGTGGGATTCAGCTAAAGAGTAAAACTGAAATGTTGACCACAGTACAGGCCATTGTGTTTTCAAAATCTGAGAACAATGAAATTAAACTAAACATTCTTGCTAGTGGAAAAGTTTTTGAAAGAGATATTCCAGAAGAACTTCCTCCTGTGAAGCCACTGTGTTACTTGGACAGTGCCGATAGAGATGTGATGGCTGTCCACCTAAAGACCGGCAAGCCCCGCAGCACCACCAACATTTTTGTCCTCAACCTGAGCATCGCCGACTTGGCCTACTTGCTCTTTTGCATCCCTTTCCAATCTACAGTGTATATGTTGCCAAACTGGGTGCTGGGCACGTTCATCTGCAAGTTCATCCACTACTTCTTTACTGTCTCGATGTTGGTCAGCATCTTCACCCTTTCAGCAATGTCTGTGGACCGCTATGTGGCCATTGTGCATTCCCGGCACTCCTCATCCCTGCGAGTGTCCCGTAATGCACTCTTAGGGGTAGGGATCATCTGGTTGATCTCTGTCGTCATGGCCTCACCTGTGGCTCACCATCAGCGCATTGTCCACCAGAACATCATTAACCAGACTTTCTGTTGGGAAGTATGGCCCAATCTTCAGCACAAGAAAGTGTATGTGATCCTGAGGAGCATGACCGACAAATACAGGCTACACCTCTCTGTGGCAGACCTTCTGTTTGTCATCACTTTGCCCTTCTGGTCTGTGGATGCTGTGATCAGCTGGTACTTCGGAAGCGCCTTGTGCAAAATCGTTCACATCATTTATACCGTAAACCTGTACAGCAGTGTTCTGATCTTGGCCTTCATAAGCTTAGATCGGTACCTGGCAATTGTCCATGCTACCAACAGCCAGAGACCCAGGAAGCTGTTGGCTGAAAGGATTGTTTACGTGGGCGTTTGGCTACCAGCTCTGCTCTTGACTGTGCCTGATATAGTCTTTGCTCGTATGACTGAGATTGGTGGA------------AAATA-ATGTGCCAGCGAATTTATCCTGGCGACAAC---------TGGCTGATTTCCTTCCGATTTCAGCATATTTTAGTAGGGTTGGTCGTGCCTGGTCTTATAATATTGACTTGCTACTGCATTATCATTTCTAAGCTGTCTCACTCTAAAGGCCATCAGAAACGCAAGGCCCTGAAGAC-ACCATCATCCTTATCGTTGCCTTCTTTGCCTGTTGGTTACCTTACTACATTGGCATCAGCATAGACACCTTTGTCCTCCTTGGATTCATCAAGAATGGCTGTAACTTTGAGGCTATAGTGCACAAATGGATCTCC-TTACTGAAGCCTTGGCGTTTTTCCACTGTTGCCTCAATCCA---------------------------------------------------------------------------------------------------------------------------------------------------------------------------------------------------------------------------------------------------------------------------------------------------------------------------------------------------------------------------------------------------------------------------------------------------------------------------------------------------------------------------------------------------------------------------------------------------------------------------------------------------------------------------------------------------------------------------------------------------------------------------------------------------------------------------------------------------------------------------------------------------------------------------------------------------------------------------GTTAGTTAGAGAACATTCAATAGAGATTGAACGGCTCCTTGCCCAACAAAAAGCAGATCTGGAGAGAACTTTGAATTTACGCTCTGGT---AATACTAATGAAGACAAAATACAATTAATGAATATTGCAATTAATGAGTTGAATCTGATGCTGCAGGATGCCAATTACCAGAGAGAAAAGGTAAGGCAAGATTTGTCCCAACAACTTGACTTATTATCCTCTGAAAAGTCTTCTTTACAAAATCAAGTTGAGGATCTTTTTCAAGAGCTGAGCTTTTCAAGAGAGCAGATTCAGAGAGCAAAGCAGACTATAAATGAAAAAGAATCTAGGTTACATGAAGTAGACATGTTACAAACTACTGTTGAAAGTCTAAAAGCTGAGCTTGCATCTGCCTCTGAGACCAAGAAAGAAATAGAATTAAAACATGAAGCAGAAGTTACAAATTACAAAATAAAACTTGAAATGCTAGAAAGAGAAAAGGATGCCGTTTTGGACAGGATGGCTGAATCTCAAGAAGCTGAACTTGAGAGGCTGAGGACTCAGCTTTTGTTCAGTCATGAAGAAGAACTAACAAAACTTCGAGATGATTTGCAAAATGAGCACAGAATAAATACTGAAAAACTTAAAGAAAATATGGGTATGCAATATAAGCAGCAGTTAGATGATTTACAAAATGAAATGAGCAAGAAAATAGAAACTATGCAATTTGAAAATGAAAAGTTAATATTAAAGGAGAACCAGCTCACATTAGAAATATCAAGGCTAAAAGATTTGCATCAGTCCATCGTAAATTCAAATTCTGAAGAAATGCTGCTTCAAATCCATGACCTCCAGAAAGAGATAGAGGCTCTTAGACAGGAAGAAAAAGAAAAAGGTACACTTGAACAGGAAGTTCAGGAATTGCAACTTAAAACAGAATTATTGGAAAAGCAAATGAAAGAGAAAGAAGATAATCTTCAAGAAAAATGTACATTGCTTGAAACACAAAATAATGTTCTTGAAGATGAAAATAATGCTCTGCAAGAGAAGTTAAAGAAATATGCTGTTAGCGAAAACAAAGAAAGCTTTATCTTCACTGATGGAATAAATTCCAAATCAGAAGAATTTGATTTGCAAGAAAAAATAGAAAACCTGATAGCTGAAAATGAGAAGCTTGTAAACCAAGATATTGAACATAAAGAGGAGATTGAGAGGCTAAAGAATTCCTTTTCATGTATGGAGGGAAACTTTGAACATAGTTATCAGGAACTCCAGGAAAAATATGCTGCTCTACTAAAGGTAAAATTGGATTTAGAAGAGAACAGAAACAAGCAAGAGGTTGAATACAAAGCTAACCTCCAGGCTTTGATGGAGGAGATCCAGTATTTACACAAAGATATGCCAATTGTATCGAAAACTCAG------GTTGTTC-TGCT-AAGAGAGAGAGAATCTTAAGATCAGAAACATTTGACATTGAGGAGGTTGTAGAAAAAGATAGTGGCTGAAGTTTGCAAGTGCGCAGAGATCTTGGGAGTACATGATATCGAGGAATCTTGCTTTCAGTTTCTCAAATTCAAGTTTCTGGACCATGAACCAGGAAGGCGGGAATACCTGAAAAAGAAATGTTGCAGACCACATTGTCAGAAAGAGGACCGTAAAATAGGTGTTGCTGATGATGGGGATTTAGAAATAGACGAT---GTAGATGAAGCTTTGCAAAATGAATGCATTCAAAAAGCTCAGTTGGGGGCCTGCAAAGATGAAGAACATTCAGAAGTACTTCTGCAAGAAAATGCTAATCAAACATGTGAGTCTGTATCAGAAAGGGGTCAGATTTTA------GAGTCCTTGTGCCCTAAATACAGGAAGTAT---------TTAGGGAGTGATAAAGTCTCTGTTGTGGAGTCCAACTCCAGTATTAAAGACATTCAGGTAACATCTGCTGCATCCATTCATCAGACTGAATCAAATACTAGTGGTGCTATACGAACATCTCTTGAATGTGCAGCTGTGCATCCAGTCTCAAAATGTGAAGATGCTCAGGTAGAAATGGAAGAAGATGGGAAAGAGATGTTCTTGAAAGAGACG------------GCTTCTGTATTCCAGAGCATGGAAGCTTCTGCAGAGAAGGTGGATTCT------------------GCTTTCACCCCTCATAATTCCTCTGTTACCACTCATGGAGTTTATTCT---CCTTTCTTAAATGCATACGATCAGTATTGCAATTTGACTTTGAGTGGTATGCAGAGTAAT---ACAGAGATTGCTAGGAAAAATGCCATTGTTACA------------GAAGCTGGAAACTGCAGACCAATCAATGAAAT-GCTGAAGAGG-CCCACCT-TGAAATCTCACTTGTGTGACCAAGAAAATGTGAATAATACTTCACCTTGCAATCGCAGCAGTGTGGAGAGAGAGATAGCAGAACAACTAGCAAAAGGGTTTTGGAGTGATGTTTACAACACGGATTCAGCATGTCAAGTAAACTTGCCTCCTGCCCCAGCTAAAGAATTTTCAGAGCAAGGCTGTTCAGAAAAGAAAACAGAATGTCCATGGTTAGGTATCAGGATTAGTGACAGTCCTGAGCATGGCCCTCAAAGAACTTTTACTACTTTGAGTC--------------------------------------------------------------------------------------------------------------------------------------CAGTTGCATGAAAGCTGCCCCAATGAAAGAAGTTAGCCTCAGAGGACAAGGCAGCTTGGCTTATCCCGGTCTCCGGACGCAGGGAAACCTGGAAAACCTCGGTGGGCCCAATGAAGCCACAAGAGGATTGACATCTTTGGCAGACACCTTTGAACAGATCATAGAGGAGCTCCTGGACGAGCAGGAGGTCCTCCAGCCGAGCAAGGAAAACAAGGATGCGGACTTGTACTCGTCCCGGGTGATGCTCAGCAGTCAAGTGCCTTTGGAGCCTCCACTGCTCTTTCTGCTTGAGGAGTATAAAAACTACTTGGATGCTGCGAACATGTCCATGAGGGTCCGGCGCCACTCTGACCCTGCTCGCCGTGGCGAGCTGAGTGTGTGTGACAGCACCAGCGAGTGGGTAACAGCGGCGGAGAAAAAGACCGCGGTGGACATGTCAGGGGCGACGGTGACCGTCCTGGAAAAAGTCCCCGTATCCAAAGGCCAACTGAAGCAATATTTTTATGAGACCAAATGCAACTCGAAGGGTTATACGAAAGAGGGCTGCCGGGGCATAGACAAGAGGTACTGGAACTCCCAGTGCCGAACTACCCAGTCTTACGTGAGAGCTCTCACCATGGATAATAAAAAGAGAGTTGGATGGCGCTTTATAAGAATAGACACTTCCTGT-----------------CCAAACATGAGAACGCCAAGGAGCTGAAATCTTCCCAGCTCATCAGCCACCTGCACAGGATGGCCTCCGAGGTTCTGCAGAATGGAGCCAGCAGGAAGCCTGGAGATGCTGCCCCTAAACTCACGGACCTGAAGGAGAAGTCCGGCTCTCTGACCAAAGCTGCTGAGGCACACGGGAAAAACTGTGTGCCTGTGATTCAGAGGACCTTTGCCCACTCCAGTGGAGAGCAGAGTGGGAGCGACACAGACACAGACAGTGGATATGGGGGAGAACTGGAAAAGGGTGACTCAAAATCTGACCCACAGTATTTTAAAAAGGACGCTGAACTCAAGTACACTGTCCAGGAGAGGATCAGTTCCATCAAGCAAGAGAACGAGGACCCACCAGCCAAGAGGCCCAGGATGGAAATGTCGGAGGATGAA---GAGCATTTCAGC-ATGACCTGCTTGGCTCTTCTTCGAGCAGTTTCTTGGGACCTCACCCTCACCAGCCTCCTCTGTGCCTGCCCTTCTACTTGATTCCACCTTCTGCGACTGCTTACCTGCCTATGTTGGAGAAGTGCTGGTATCCGGCCTCTGTGCCCGTCTTGTATCCCAGCCTCCCAGCTTCCACTGCAGCACTTTCAGGGTTAATGAGCCCAGATAAAATTTCTTCTCCTTTACTAATGCCTCAGCGACTCTCTTCTCCAGTACTATCTCATTCCTCCATGGACTCAACTGCTCTGCTTCAAGCTTTGAAGCAAATGTCTCCTTTTCTTAAGCTGGAGAGAGAGGCCTCCAAGGACCCTGTCACAAGACTCTTGGACACCCGCTTGGTGCATCATAATGCTAGCACATGGGAAACATTTGATGTAACGCCCGCTATCATGAGGTGGATTGCACATGGACAACCCAACCATGGTTTTGTAGTAGAAGTGGTACACTTGGAC---AGGGAGAGCAGTGTCTCCAAGAGACATGTCAGAATCAGCAGGTCATTGCATCAGGATGATGCCAGCTGGTCTCAGATCAGGCCGTTGCTAGTCACCTTTGGGCATGACGGAAAGGGACATCCTCTCCATAAGAGAGAGAAACGTCAGACGAAGCAGAAGCCACGCAAGCGCCATAAATTCAATTGTAAAAGACACCCTTTATACGTGGACTTCAACGACGTGGGGTGGAATGACTGGATAGTGGCCCCGCCAGGTTACAGTGCCTTCTATTGCCACGGAGACTGCCCCTTTCCACTGGCAGATCACCTGAACTCCACAAACCATGCCATTGTTCAGACTCTGGTCAATTCCGTGAACTCCAAAATCCCCAAAGCTTGCTGCGTGCCGACAGAACTGAGTGCAATCTCCATGCTC----------------------------------------------GGGCTTGCAAATATGGAGACAAGTGCCAGTTCGCCCATGGCATCCATGAGCTGCGGAGCCTGACCCGCCACCCCAAGTACAAGACGGAGCTCTGCCGCACTTTCCATACCATTGGCTTCTGCCCTTATGGGCCTCGCTGTCATTTTATCCACAATGCTGAGGAGCGGCGGGCCATCGCACGGGAGCCTGTCATCAATGAAAGACCCCGCCTCCAACACAGCTTCAGCTTTGCTGGTTTCCCAAGCGCTGTTGCTGCCAATGGGCTGCTGGACAGCCCCACTTCAATAACCCCTCCACCCATCATGAGTGCTGATGACCTCCTGGGCTCTCCTACTCTGACTGACTGTGCCAGCAATCCCTTCACCTTCTCCAGCCAGGAGCTGACCAATCTTTTTGCTCCCAGCATGGGGGTACAGGTTTCTGGTGGGGGTTCGCCCACCACTTTCCTCCTGAGACCCATGTCTGAATCCCCCAACATGTTTGACTCACCCCCAAGTCCTCAGGACTCCCTCTCTGACCATGAAGGCTATCTGAGCAGCTCTAGCAGCAGCCACAGCGGCTCAGATTCGCCTATCCTGGACACCTCAAGACGTCTTCCCATC-----------------------CGG-----AAGAAGGCCGAGGGCGGCTCCAGTCACAAAGACCTCTCTTGCCAGGC-GCCCCGGCGAAGCTCTCCGACGCG---CACCAGGCCAAGCCGAAGCACCACGGCTTGCCGCGCGCCGGTCACGGCCCCCAG---CCCGGCCCCGCGCAGACGCCC---CAGGTGAAG-CGTTTCCCCTGGGCGGCCCGCAGCCGAAAAGCTTCTCCTCCCCTTCCCCGCCCTTCGTCAAGCTGCAGAGTCCCAAGTCCCAAGCCTCTCCGCTGCCCCAGCGCCCCCTCCTCCTCAAGGCCCCCGCCAAAGCGCCCAGCTTCCACGC-GCCTCCCCAGGGC--GGCAGCAGCTCCCACAAGG-G-CCAGCTCCTTGTCGCTGAGCTACGCGGGG---AAGCACGCAGGCAGCGCCGCCTCGTCG---GGACAGTCGTTCAAGTCGCCCTTCGTGGCC------CTGTCCAGGCACGTGGCC---TCTGCCAGCGGCTCTGCAGCCGGC---CTGTCCTCCGGCCAGAGCCCCCTTCCGAGCCTGCTGGCGGGC---GCGCCC---CTCCCGCCTCCCGGGCAGGCTCCCAGTCGCTCCTCGCCCAGCGCC---GCGGCAAAGAAGACGCTGGTCTCCCAGAAGCTGACCTTGGTGGCCCCGCCGGGGGGGCCGAACGTCGGCT-------------------------------GGGAGACAAATTTTCCAGCCGCTGCATGCTCTCCGAACATCTGAAAAGTCCCTCCTACCAGGTTACCACCCATTTGAGTGGAACCCCGCCTTAAAAAATGTGTCCAGTAACACGGAGGTAGGCATTATCGATGGGCTCTCGGGGATACAACATTTGGCTGATGACTACCCAGTAGACACGATTGCGAAGAGATTTCGATATGATGCAGCTTTGGTTTCTGCTCTAATGGATATGGAAGAAGACATACTGGAGGGGCTGAAAACTCAGGACTTGGATGACTATTTGAAAGGACCCTTCACCGTGGTGATTAAAGAGTCTTGTGATGGAATGGGGGACGTTAGTGAAAAGCATGGCTGTGGCCCGGCTGTCCCCGAGAAAGCAGTTCGATTCTCTTTCACCCTCATGACCATCACTGTCGCTCATGACAACAGGAACACAAAGGTCTTTGAAGAAACCAAGCCCAACTCGGAGCTTTGCTGCAAACCTCTGTGCCTCATGTTGGCTGATGAATCGGACCATGAGACACTCACGGCTATCCTCAGTCCTCTCATAGCAGAAAGAGAGGCCATGAAGAGCAGCGTGTTGATCCTGGATATGGCTGGAATCCCCAGAATGTTCAAATTCATCTTTCGGGGGACTGGATACGATGAGAAGCTCGTCCGTGAAGTAGAGGGCCTGGAAGCTTCTGGCTCCACTTACATTTGTACCCTTTGTGATGCAACGCGCCCGGAAGCCTCTCAGAACTTGATCCTTCACTCCATCACGAGGAGTCATGCGGAAAACTTGGAACGGTATGAGGTGTGGAGATCCAACCCATACCATGAGACGGTTGATGAACTACGTGACCGAGTGAAGGGAGTTTCCGCCAAGCCCTTTATCGAGACGGTTCCGTCGATAGATGCACTGCACTGTGACATCGGCAACGCAGCCGAGTTTTACAAGATATTCCAGTTTGAGATTGGCGAAGTGTACAAAAACCCGAACGCGTCGAAAGAAGAGAGAAAGAGGTGGCAGTCAACTCTTGACAAACACCTCAGAAAGAAG-----------------------------------GATTGTCTTCTAGT-AGGAGGAAGGTGAAGCCACATCGGACTCAGACACAGATCTCAG-CTTGCCAAATGCAAGGCAAAATTAGATACACTAAAGGCAAACAAGCAGTCCCTTTCTGAGACAGAGAGCTCCCGCTCCAATTCAGGTGCTGGGGGGAAATC-AAGAAGCGAAAGCATGGCTCCAAAAAGAACCCCAAGAAAGTGCATTCCAAAAAAGCTAAAGAGAAATCCAAGAGTAAGAAAGAGAAGAAGCATAAAGCTAAAAAACAAAAAGAAGTGTTCCATTGGCAGCCTCCACTGGAATTTGGTATTGCCGTAAAACCAAGCGCTGAGAGAGACAAGCAAGTCACG---ACTGG----GTAAAAGAT---AAAAAC------CAGGTTTCT---GAAAAT---AAAGTGGTCAAAGCTCAGTCAAGGGATGATGAAAAGCTCCGTGGTGACACTACCCTATCAGATGAAACGGCAGGC---CGTGAATCACCCGCTAAA------AGTAATGGAGAACGGAATACTTCAGCCCGTGCTTTAAATGTAGGTGAAAATGTGGATGTTCCAGAAAGTGCTGTTTCTGCCAAGGTAAATCATGGAAATGAGGTTGATGTTACCCAGATT---GATGATATGGAGATC--TGTACTCCAGATCACACTTCGCCGGTAAAGGTTGATATGGAGCTTTCT---CCATTAAGTCTGAAGGTGAACTTCCAGGACGTTAAAGTTAGTAAAAACACAGGTGTATCATGTAAC---TCTGAAGTAGAGACTGGAAAACAAGGAATTGATACTAGGAAATTGACTGGTATCAAAGAAGGCAGC---AGAGAAAAAGACAGACAAAGACCGAAACCCACCACAACCGTT---GCTGTGGAAAGTGTGCCAAAGCCTGAAGTAGCTGAAAATGCCCAGAGTAGCATAATGGATAATAAATGGAAACCTTTACAGGGTGTAGGGAATTTACAGGTTGCTGCTACTTCCTTCGAAGCCAAAAACGTGGCCTCGGAACCCAAACAGCAAGTCTTAAGGATAGAAAT----------------------------------------------------------------------------------------------------------------------------------------------------------------------------------------------------------TGAGCCTGTGCTCCAGAAAATTGACCTCGAAACGATGTCATACATCAAGACAATTAGTTTAAAGGATTACAATTGCGTTCC-AAGACTCTGGCTTACACCCACCTTGGAGGATATTACTTCCTGAGCTGCAAGCCTGACACTACTGGAGCTGTTCCACCACAGCTAATAGTGGACAGTGTTACCGACTCTATTATTGGATATAATGGTGATGTAACAGGAACTCCATATATCTCTCCAGATGGTCACTATCTAGTCAGCATTGATGATGTGAAAGGTCTCATGCGGGTCCAGACCATTACAGTTAGAGGAGAAATACAGGATGCCTTCGACATTCACACCAACTTGCACATATCTGATGTGGCTTTTCAAGCGTCGTTTACTGAGGCCCATCAATATAATGCCTTTGGTAGCTCTAGCACACAAACTGATGTCCTCTTTGTAGAATTGTCCTCTGGCAAAGTGAAAATGGTGAAGAGTCTTAAGGAACCTCTTAGGCCAGATGAATGGCCTTGGAACAATAAGAACCGGTTAATTGAGGGCAGTGGGCTCTTCGGTCAGTACTTGATGACACCTTCCAAGGAATCCTTGTTTATTCTAGATGGACGACTGAACAAGCTGAAT------------------------------------------------------------------------------------------------------------------------------------------------------------------------------------------------------------------------------------------------------------------------------------------------------------------------------------------------------------------------------------------------------------------------------------------------------------------------------------------------------------------------------------------------------------------------------------------------------------------------------------------------------------------------------------------------------------------------------------------------------------------------------------------------------------------------------------------------------------------------------------------------------------------------ATAAACCCAACAATTATCTCGATCCTCTTATCCAACCTAGCTATCGGC---ACAATCATTACCATATCAAGTTATCATTGACTCCTAGCATGAATGGGACTGGAACTAAACACATTAGCCATCCTCCCAATTATCTCAAAGTCTCATCACCCACGAGCCACAGAAGCCTCTACTAAATACTTTTTAACACAAGCCGCAGCATCTGCCTTAATCCTATTCTCAAGCATAATTAATGCACTATACACCGGCCAATGAAATATTATACAACTAGAAAGTCCACTAGCCCAAATCCTACTAACCATAGCACTTGCCATAAAACTAGGGTTAGCACCAGCACACTTCTGACTACCAGAAGTCCTACAAGGGGCCTCCCTAAAAACAACACTAATCATTGTGACCTGACAAAAACTAGCACCAATAGCACTTCTCTTCCTAACATGAAACCAAACTTCAACACTTACTATTTCAACAATAGGGGCCCTCTCCGTTCTAGTTGGAGGACTAGGTGGACTCAACCAAACGCAACTCCGAAAAATCATTGCATTCTCATCAATTGCACACTTAGGATGGATAGCTACCATCATTCCAAAATCCCACAAACTTGCCCTATTAAACCTCAGCATCTACATTATTATCTCAATTCCACTCATGATGTCCCTGATCTTTTTTTACGCAAAAACAGCCCTTGATCTTACAACTACATGAATTACTTCCCCTATATTAACTGCCCTGACAATAATAACCCTACTATCCTTGGGGGGTCTCCCCCCTTTAACTGGCTTCATTCCAAAATGACTAACACTAGAAGAATTACTATCACAA---GACATAACACTCCTTGCCACCCTCTTAGCCCTTACTACCCTACTCAGCCTATTCTTCTACTTACGCCTATCCTACTCCCTATCTATTACCATTGCCCCAAACTCAACTAAATCATCCAGCAAATGACGACTACAACCATCAACCCTAACAACCACATTATCAACAATAACCCCCCTCGTACTAGCCTCACTACCCCTATTACCCCTAATGAAACCA---------
	Chamaeleo_sp.					ACAGCAATGATAGGGCACACTAATGTAGTAGTCCCAAGGTCCAAACCTTTGATGCTAATTGCTCCAAAACCACAGGATAAAAAGCCCATGGGACTTACTCAGAGGATGGGCCCTCTGTCCGCTGGAAATGTCCGGTCTCTTTCTTCACAACAAATGATGAATCGACTGAATATACCAAAGCCTACATTAAATTCAGGAGGAATGAATATGATGTCCAATGTTCATTTACAACAGAACAACTATGGAGTAAAATCGGTACCACCAAGCTATGTTAGTCACACAGGAGGAAGGTTAAGTCTTACTGGTAGCTCCCCTGTTTCCCTATCCCAGCAGTCTCAATCAATGAAACAGTATTCCCCAAGTGGAAATGGAAGGTCCTATCCTCCTCTTGGAGGGGAACCAAGATCGCAGGCTTCAGCGAGATTCTCTCTTCAGTCTAGTAACTCATCTTCACTTTCATCAAGCTCACTGAAACCAACATCATTAGCTCAGTCTCCGGCAGCATCCAGAGTGTTAGCCCAGCCTGCACCCAAGCCTCTTGGAACAGGAAATACA------------GCTTCTTCTGCTGTCAATACTTCATCAACTCAGAAGTGGAAGATTTGTACAATCTGTAATGAGCTGTTCCCAGAAAATGTATACAGTGTTCATTTTGAAAAGGAGCACAAGGCTGAAAAGGTGCCTGCTGTAGCTAACTATATAATGAAAATACATAATTTTACTAGTAAATGTTTATACTGTAATCGCTACTTGCCGACCGACACATTGCTTAACC--------------TTCAAATAAAATCTCTTTTGAGAGAACCCTTTTTGC-GATGCCAGGGATGAGCTGGGCAATGTGATGGCTAGCGGTTGGCAAGATAATATTTT-CTCATGGGAAATGACGGCATTCTCAAACAGGAACAGACTGCATGCTCTGAGGAAAGTACTTTAATACTTCCAGAAGATAATGCTGGGTTTTTCCAGGATAACAAAGATAATGAGTTATACAATATCATGAAAAGTCTAGGCGTTGACTTTGAAGATATAAAG---TGTTTTCAGCAAGATGAAGAATTTTTTAAAAATGAACTTTCTGGTGTAGATGACATTAGAGATATTGACATAACAGATGAAATACTGACATATGTTCAGGAGTCATTAAATAAGACAGACCTCTTATATTCAGGCTGCCAGCAGCAACAG------------CCGTTGCTTCAGAACTCTACCTGTTTAATGCCGCAACAAATTGATCAGGAAGTAAAAGAGAGGGCAATTTCCTGTATGGGCCAAATAATTTGCAGTCTTGGTGACAATCTTGGCTCTGACTTACCAAGTACACTTCAGATCTTCCTAGAAAGACTGAAAAACGAGATCACTCGGCTAACCACTGTGAAAGCTTTGACACTGATTGCTGGCTCCCCTCTAAAGATAGATCTGAGGCCAGTTCTAGGAGAAGGTGTTCCTATTCTTGCTTCTTTCCTCAGAAAGAACCAGCGAGCTTTGAAACTTGGAACTCTTTCTGCTTTAGATATTTTAATCAAAAACTACAGTGACAGTTTGACAGCTGCTATGATTGATGCTGTCCTGGATGAGCTACCACCTCTTATCAATGAGAGTGACATGCATGTTTCACAAATGGCCATCAGTTTTCTAACCACACTAGCCAAAGTTTATCCTTCTTCCCTTTCAAAAATCAGTGGCTCCATACTGAATGAACTTATTGGGCTAGTGAGGTCTCCACTATTGCAAGGTGGAGCACTTAGTGCCATGTTAGATTTCTTCCAAGCTCTGGTTGTGACTGGAACAAGTAATTTGGGATATATGGATTTACTGCGGATGTTAACAGGGCCAGTGTACTCTCAGAGTACATCCCTTACTCATAAGCAGTCTTACTATTCCATTGCCAAATGTGTAGCTGCCCTCACACGAGCATGCCCTAAAGAGGGACCGGCAGTAGTAGGCCAGTTTATTCAAGATGTCAAGAACTCAAGGTCTACAGATTCCGATTGTGCTTCTTTTCCTTGTCTCAGTGGGGGGACCTGCCAAGATGGAGTGAATGACTATTCTTGCACCTGCCCCCCAGGATACAGTGGAAAAAACTGTAGCACACCTGTCAGCAAGTGTGAACACAGCCCTTGCCATAATGGGGCTACATGTCACGAGAGAAACAACCGTTATGTGTGTGAGTGTGCTCGTGGATATGGTGGCCTTAATTGCCAGTTTCTGCTTCCTGAACCACCACAGGGGGCAGTTGTTGTTGATATCACTGAGAAGTATACCGAAGGACAGAGCTCTCAGTTTCCCTGGATCGCAGTGTGTGCGGGCATTATTCTGGTCCTCATGCTCTTGCTGTGCTGTGCTGCCATTGTTGTCTGCTTCCGGCTGAAGTCACAGAAAAGGCAGCACCAGCCAGATGCATGCCGAAGC---GAATCTGAGACCATGAACAACTTGGCCAACTGTCAACGGGAGAAGGACATTTCCATCAGCATCATTGGTGCCACCCAGATTAAGAACACCAATAAGAAAATAGACTTTCACAGTGATAATGCTGACAAA------------------------------------------------------------------TCCACT---GGCATCAAAAAGCAGCGGTGTGGCTTGCCACGCTGGACCCGCCGTGAGATCTGCCTGCTCTCGGGCCTGGTCTTTGCTGCAGGTCTCTGCATCATTCTGGGTTGCATCCTGGTGCTGAAATACGTGGCCCTTGAACACGACGCCTACTGCCAGGAGGGTTGCCAGGAGCGGAAGGCCTTTGCCAAGGCCTCCCGCTTCATTGCCACTAATATCGACCCCACCATCGACCCCTGCAAGGACTTCTATTCCTTTGCCTGCGGTGGCTGGCTCCGGCGTCACGCCATCCCTGAGGACAAGCTCATCTATGGCATCATTGCCGCCATCGGTGAGCAGAATGAGGAAAAACTGCAGCGGTTGCTCCTCCGGCCCATTCGGCGGCCCTACCTGGCCTCAGCCGAGCGCAAAGTGAAGGAG---------------------------------------------------------------------------------------------AAAGACATGGTTGTACAGCTCCTGTCTAGTGAAGAACTAGAGACTGAAGATGAGCGGTTAGTGTACGAGTCTGCCATGAATTGGATTAACTATGATCTGAGTAAACGCTACTGTTATCTACCAGAACTATTACAGACTGTGAGATTGGCTCTTCTTCCAGCCATCTATCTAATGGAGAATGTAGCAACTGAAGAACTGATTACCAAGCAACGGAAAAGCAAAGAGATGGTAGAAGAAGCAATAAGGTGCAAATTGAAGATTTTGCAGAATGATGGTGTAGTCACCAGTTTGTGTGCAAGGCCTCGAAAAACTGGCCATGCCCTGTTTCTTTTAGGAGGACAAACCTTTATGTGTGATAAATTGTACCTGGTCGACCAAAAAGCAAAGGAGATCATTCCAAAAGCTGACATTCCAAGCCCAAGAAAAGAGTTTAGTGCATGTGCTATTGGTTGTAAAGTCTATATTACTGGTGGCCGAGGATCTGAGAATGGAGTCTCTAAAGATGTTTGGGTGTATGATACACTTCATGAAGAGTGGTCCAAGGCTGCTCCCATGCTTGTTGCTCGGTTTGGTCATGGTTCTGCTGAACTCAAACACTGTCTTTATGTCGTAGGAGGGCACACTGCAGCCACTGGTTGCCTACCAGCCTCCCCCTCGGTTTCCTTAAAGCAAGTAGAACAATATGACCCTGTGACAAACAAATGGACCATGGTTGCCCCACTTCGAGAAGGTGTAAGCAATGCGGCAGTAGTCAGTGCAAAGCTGAAGCTATTTGCTTTTGGCGGCACCAGTGTTAGCCATGATAAGCTACCCAAAGTTCAGTGTTATGACCTGTGTGAAAACAGATGGACAGTTCCAGCCACCTGCCCCCAGCCATGGCGATATACATTGTA-CTTTC-AGCATGGCTTT-TCGGACTTGTTAATCTTTCTTTGCATGCCCCTGGATCTGTTCCGACTCTGGCAGTACCGGCCCTGGAATTTTGGGGACCTTCTCTGCAAGCTTTTCCAGTTTGTCAGCGAGAGTTGCACCTACTCTACCATCCTGAACATCACTGCCCTTAGTGTGGAGAGGTATTTTGCCGTCTGCTTTCCTCTCTGGGCCAAGGTGGTGATCACGAAAGGCAAAGTCAAGTTGGTTATTCTAGTGCTCTGGGCAGTCTCTTTTGCCAGCGCAGGGCCCATCTTTGTCTTGGTTGGGGTTGAGCATGAGAATGGGACCAATCCTTTGGACACCAATGAGTGCCGAACCACAGAGTATGCGATTCAGTCAGGACTCCTGAC-ATTATGGT-TGG---------------------------------------AACTGTACGTCAACTACTGCCAAACTGGCTGTTATATGGGTTGGAGCACTCTTGCTGGCGCTTCCTGAGGTGGTTCTGCGGCAGCTGAGTAAAGAAGACTCAGAAATCAGTGGGAGCCCTCCCATAGAACGATGTGTAGTAAAAATCTCTCCTCACTTGCC-GACACCATCTATGTGTTGGCACTCACATATGATGGTGCAAGGCTATGGTGGTACTTTGGCTGTTACTTTTGCTTGCCTACCCTCTTCACCATTACTTGCTCTTTAGTGACAGCAAGGAAAATTCGAAAGGTGGAGAAGGCCTGTACGAGAGGAAACAAGCGACAAATTCAGCTGGAAAGCCAGATGAATTGTACAGTTGTAGCACTGACCATTTTATATGGCTT-TGCATCATTCCAGAAAACATCTGCAATATTGTCACTACCTACATGTCGACAGGAGTGTCTCAACAAACCATGGACCTCCTGCACCTTATTAGCCAGTTTTTATTGTTCTTTAAATCCTGTGT-----------------------------------------------------------------------------------------------------------------------------------------------------------------------------------------------------------------------------------------------------------------------------------------------------------------------------------------------------------------------------------------------------------------------------------------------------------------------------------------------------------------------------------------------------------------------------------------------------------------------------------------------------------------------------------------------------------------------------------------------------TCTTTCAGACAAATACAAGCTAAGTAGTGAAGGGACTCTGGAAATATCAAACATTCAGATGGAAGATTCAGGAAGGTACACATGTGTAGCTCAGAACATAGAAGGTGCTGATACAAGAGTAGCTACAATACGAGTAAATGGAACACTTTTGGATGGTACTCAAGTGCTGAAAATATACGTCAAACAAGCAGAATCTCACTCAATCTTGGTTTCTTGGAAAGTGAATTCTAATGTTATGACCTCCAATTTGAAGTGGTCATCAGCAACAATGAAAATTGACAACCCCCACATTACCTATACTGCCAGGGTCCCTGTTGATGTCCATGAATACAACCTCACACACTTGCAGCCCTCAACAGATTATGAAGTTTGTCTAACTGTGTCTAATATCCACCAG-CAACTCAGAAGTCCTGTGTTAATGTTACAACAAAAAATGCAGCGTTTGCCCTTGACATTAGTGACCAAGAGACAAGCACAGCCCTGGCTGCTGTCATGGGATCCATGTTTGCTGTTATTAGTCTTGCCTCTGTTTCTGTCTATGTTGCTAAGAGGTTTAAGAGGAAAAATTATCACCATTC-TTGAAAAAGTATATGCAAAAGACCTCATCTATTCCCCTGAATGAACTTTATCCGCCACTTATTAATCTCTGGGAAGGGGACAGTGAAAAAGACAAAGAGAAGACCAATGAGGTTCTCAACTTGAAAGCTCAGCTGAAGGATGTCCGGTCAAAGATGGAGCTACTGGAGATGAAAATCCAGGACTTGGAAGAGTCATTGCATGCCAAGGCCATGGAACTAGAGGTGTGTGAGAGTGAACTACAGCGCAAGAAGAATGAGTCAGAACTGCTGAGGGAGAAGGTGAACCTACTGGAACAAGAAATTGCAGAGCTCCGAACAGAATTAACTATCCTGCGGGAGGAG---GTGAAG---TGTGGATTGGCCTCT------GCAGGTGTGGAAGGTCAC---CTAACTGAGGATGCCCAAGCCCTGTGGAGGGAAGTGGAGAAGCTGAAGGTAGAGTTGCAGGAGGAGCGAGGGAACAATGAGAAGATGACAGTAGGCTTCCAGCAGGAGCGGCAGACATGGAAAGAGGAAAAAGAGAAAGTGATCCACTACCAGAAACAACTGCAGGAGACCTACCTGCACATGTACCAGCGAAACCAGAATCTAGAGAAGATGCTCCAGCAACTG---------------------------------------------------------------------------------------------------------------------------------------------------------------------------------------------------------------------------------------------------------------------------------------------------------------------------------------------------------------------------------------------------------------------------------------------------------------------------------------------------------------------------------------------------------------------------------------------------------------------------------------------------------------------------------------------------------------------------------------------------------------------------------------------------------------------------------------------------------------------------------------------------------------------------------------------------------------------------------TTTCTGATCGGCATATGGGCAGCACCAAAAACTGAAGATAATGCACCATTGGGGTCTCCTGCCACAGCTGACATTTCTGAAAACATCCGGACTAAATCACACCATGTTATAAAAACAACTCCACACAAAAACCAAAATCGACCTGCTGTTGGAAAGGTAGAGGACAAAAAATCCGGG---CAATCTGCAAACATCTTTGTGGATCCAAAGCTTTTTCAGAAGAGACGATTCCAATCCCCTCGGGTTTTGTTCAGCACTCAGCCACCACCTTTGTCCAGGGATGGGCAGAGCATGGAGTTCTTAGACAGTACAGATACTCTCAATAGGAATATCCGAGCCAAGCGGGCACCTCATCCTGTACATAACCGAGGAGAATACTCTGTATGTGACAGTGTTAGCGTGTGGGTTAGCAACAAGACCACAGCAACAGACATCAAAGGCAAAGAAGTGACTGTGATGGTGGAGGTGAACTATAATAATGCTGCATACAAGCAATACTTCTTTGAGACCAAGTGCAGAGACCCTAAGCCAGTGTCCAGTGGTTGCAGAGGCATTGATGCCAGGCATTGGAATTCCTATTGCAGTTGCCAAAAGAGCCATCTCAATAAA------------AAATTACACCATGAAATAGACAGTGACTCTGGTAGAGGCAGCTGTGAAAGTCCTTCTCTCTTGTCAGAGAAGCGGAAGGACACCACAAATCCA---CCAGAACTGAAAATGTCA---AATACCAAAGAAATGCAAAGGAACAGTGATATAAAAAGCACACAAGAACCACCAGAT---ATAGACCTT---GAAGGGCCGCTCCCTTGGATTAGCAATGGTGGACCACGGGCATCCACATGGCCTGGAGTTCTGGTTCTGAACTATCCAACTCCTACGTGTTCCTATCAAGACACTGCTGGAGTATGTAAAATGGCACTCAGTACCACAAATATAAAGAGGTCACCTCCTTTGATGGGGAGGAACAAGAAGAGTCTTCATTTACAATATCCTAAACCC---ACTGAAACTGTTCCTAAAAGAGGACCAACCAAATTGAAAGATGCAGCAAAGTTACCCTTAAATGCT---GTAAACGACCAAGGGATGATGTGGTCAGTCCCACCAACCAGAGCACCTACCTCATGCACAAAGCCAATGGAT---------------------------------------------------------------------------------------------------------------------------------------------------------------------------------------------------------------------------------------------------------------------------------------------------------------------------------------------------------------------------------------------------------------------------------------------------------------------------------------GTATTGCACATGGTTTCTTTGGAACATCCAACAGACCTCAATGAAAACTACAGTCAATCAACAGAACACCCAGGGAAGAATGACATCTCTGATCATACAGAGAAAAGGCTAGAACATAATTTGAGTTTTGAAATTAAAAAGGTACCTCTTCAAGAGGGGCCAAGGAGTTTTGATGGGAACACCACCTTAAATCGGGGACATGCCATTAAAATTAAAGGTGGCTTTTCTTGTGCAGCAGAG---ACCGCTAAACCACAGGAGCAAGGCTCAGGAGATGCACCTATAGACACTTTACAAAACTCTTGTGTAGAATGCAGTGTGCAGCCACCTAATAAAGCTATAATA---------GATGGATGCCAATGTGTGAGCAGT---TCTGAAGTTCTACAGAGACCAGGCTGTTTACCTCTGAAA---GAGAAAGGGCATGCCACATGGTCTGTACAAGGAACTAAAAATGCACAG------ACAGTGTCAACAATGGGCGACACAACTTCAGCTGTTTTAGGTCATGATATGCAAAATTTGTCTTTAGCACCACACTCACCATCTCAAGTGGGTCCTCCTTCCACCGAATTGACAGGTTGTTATGAG---AGCAGCATGTCTCCACTTAGAGCACCCCTTTGTTTTACAAATCCCCTGCATTCTGATGATTCTGTCTGAGAATGTCTGCATGCAGGAAAAGCTGTCACTAGAATTTCAGGATGTACACACT---TCCAAGAATATAAAGAAGATTCCCATGGAAAAAAAGGAGTTAAAGTTGGCCAGATTGAAGCACCTCATGCAGCGATCCCTCAGTGAGTCAGACACTGATTCAAATAATTCTGAGGAACTGAAGAACATGCCTGTAAAAAAAACAGAGAAGGCAAGGCCACAGCCCATAGTGGAAAACACTGAGAACACTGAGAATTTGAACCTCATGATTAAGAGACACAATTTGGCATCA---GGACGTCGGCTGCCATTTGGAATTAAAGTCTCAAAATTGGTGGAT---GATCACAGTCCTTCTCCAACTTCTGAAAGCAGTGACCCTGATAATGAATCCCAGTATCAGAGTGGAACTGTATCACAAAACCAGGCATTGGGAGATACCTCTCAGCCCAACCCTGACCCCAACATTACGCACAAA---------ATCCAGTTTACCAACATGGATCAAGGGAGCTTACCGGACGAGTCAATAAATTCTTTGATTATAAAACTTATTCAAGCTGACATTTTGAAAAATAAAGCATCTAAGCAGGTGGTAGATATCAAAG-CGGTGTTCAGAACACTGTGAAGAAAATGGAAGCCATT---GAAACGGATGTGGATGGCAACAGCAACAGAAAA---GCAGATCCCCACCCGGTTATTTCAATGGATACAGAGCTGCTGAGGCAACAGAGACGCTACAGTTCTCCCAGGGTTCTCCTGAGTGACAATGCTCCTTTGGAACCTCCACC-CTCTATCTTATGGAGGATTACATTGGTAATTCTGTGGTGGTGAACCAAACATCTCGGCGGAAAAGGTTTGCCGAGAACAAGAGCCACCGTGGAGAATACTCCGTGTGTGACAGTGAAAGCCGGTGGGTCACAGACAAAGCTTCAGCAGTTGACATTAGAGGACATCAGGTAACTGTGCTGAGAGAAATCATAATGGGCTCTTCTAATGCCTTAATATTTTACATTTATTGGAAACCCTGTCCAAAAGATGGGCCTTGTATTAACCCATGTGTCGAAGACCATTGTGCAAAAAATGTTACTGAGATACCCAACAGCCAGAAC------GCAAGTCAACTGGAGAACATTCATGTGGCTGGGCCTTGCTGGCTTGTATATTTAGACCCTGCACTGTGTCTGATAATGGTTTGCATTTTGCTTTACACAACTTACCCACTTCTTAAAGAATCTGCCCTTATCCTTTTACAGACTGTTCCCAAGCAGATTGATATTTGCTCTTTGGATGAGAAACTCCGCAAAGTGAAAGAGGTTGAAGCTGTCCATGAATTGCATGTTTGGCAGCTTGCAGGAAACAGGATCATCGGTACCGCTCATATTAAATGTAAGGACCCAGAAACATACATGAAGGTGGCCAAGCGTATTAAAGAAATATTTCATGATGAAGGGATCCATGCAACTACCATTCAACCTGAATTCACCATTGTGGATTCGGATATGAGTTTTGAG---ACTATAGCCAAATGTGAATTACCCTGCAGA---------------------------------------------TGGTTCATCAACATCTTAGCCATCACAGGAAACCTTGTTGTGCTCATAATTTTGGTTAGCAGCCAGTATAAACTCACCGTCCCTCGGTTTCTAATGTGCAATCTTGCATTTGCTGATCTGTGCACCGGCATCTATTTGTTGCTGATCGCCATCAAAGATGTGCAGACCAGAAGTCAGTATTACAACTTTGCCATAGACTGGCAGACTGGTGCTGGTTGCAACACAGCTGGCTTCTTCACTGTTTTTGCCAGTGAACTTTCTATATATACCCTGACCGTCATCACTCTGGAGCGATGGCATACAATCACCTACGCGATGGAACTGGACCGCAAGGTCCGTTTCCGACATGCAGTGGTGATTATGCTTGTGGGATGGGTCTTTGCCTTCACTGTTGCCCTCCTTCCTATTTTTGAGATCAGCAGCTATATGAAAGTTAGCATCTGCCTGCCCATGGATATAGAAACCCCCCTTGCTCAGACTTATATCATGTTTCTGCTGGTATTAAATATCCTGGCTTTTATTGTCATCTGCACTTGCTACATCAGCATCTACTTCACTGTGAGGAATCCCAACGTCTTCTCCTCTAACAGCGACACCAAAATCGCCAAACGCATGGCCATCCTGATCTTCAC-GACTTCCTCTGTATGGCGCCGATCTCCTTTTTTGCCATATCGGCATCAATGAAGGTCCCTCTTATCACTGTGTCCTGTATTGGTTTAATCTCTGTCAATGGCCGAATGAGAAACAATATCAAAACGGGTTCTTCTCCTAACTCTGTATCTTCCTCACCTACTAATTCAGCCATTACACAACTGAGAAACAAGCTGGAGAATGGAAAACCACTTAATATGTCTGAACAATCAGGCTTATTGAAAATCAAAACGGAACCACTAGATTTCAATGAATATAAAGTTCTCATGGCAACTCATGGGTTCCCTGGTGCTAGTCCTTTCATGAATGGCAGACTTGGTGCAACCAGTCCAATTGGAATCCATGCTTCTACACAAAGTCCAATGCAGCACTTAGGAGTAGGGATAGAATCATCTTTACTAGGATTCCCAACAATGGGGAGC---AATTTAAGTGAGGTGCAGAAAGTCTTACAGATTGTGGACAACACTGTGTCTAGGCAAAAAATGGACTACAGCTCTGATGAGATCACCAAGCTGAAGAGTTATCACATGAAGGAGCCATGTTCTCAATCAGATGAGCAAGGTGTTACTTCTCCTGGCATTCCACCTGTGGGTCTTCCAGTAGTCAGTCACAATGGTGCCACTAAGAGTATTATTGACTACACTTTGGAAAAAGTCAATGAAGCCAAAGCTTGTCTCCAGAGTTTGACTACAGACTCAAGGAGGCAGCTCAACAATATAAAGAAAGAAAAGCTCCGCACCCTAATAGATTTGGTAACTGAAGATAAAATGATAGAAAATCATAATATACCCACTCCTTTTTCATGCCAGTTCTGTAAAGAAAGCTTTCCTGGTCCCATTCCCCTGCATCAACATGAACGTTACTTATGTAAAATGAACGAAGAAATCAAGGCAGTCCTTCAACCTCATGAAAACATGGCTCCTAGCAAACCCGGAGTGCTGAAATTGAGGGCACTACCAGTGTCAGGCACCAAGATGGATCTCATTGAGCGGCTCAGGGCTTACCAAGAACAGAATGGTGCAGCTGGGCGAGCACATGTCACTCCCAAGTCCAATGCGGCCATTCTCCCCAAGGCTTCCGAAGTGGTCGTGGCTTTCCCAGCTGCCAGGCTGAGTGCAGGGCCTGGGCTTGTCAGCACGGGCATTACTTCGGCAGAGGTGGTTGTGGCAACAGTCACCGGCAATGGCATGATGAAATTTGGTAGCACTGGTTCCACTCCCCCCGTGTCCCCCAGCCCCTCTGAGCGTTCACTGATGAGTGCTGTGGATGAGAACTCCACCAGTGGAGATGCCTTTGGGGAGATGGTGACCTCCCCTCTGACTCAGCTCACCCTGCAA---ACATCACCAGTACAATTTCTGGTGAAGGAAGAGAGCCCCAAAGGTGGCACCACCACATAT---GGAACCAGTCAGATGCTACCAAAGGCAGAGTCTTGTGTCAGCAGCAGC------------------------GGAGGCACAGAAGACATGGAAGTG---CAGGACAAAGACCAGATGCTGCAGGAGAAAGATAAGCAGATTGAGGAGCTCACCCGCATGCTGAAACAGAAGCAGCAGCTGGTTGAGATGCTGAAGCTGCAGCTGGAGAGAGAAAAGCGATCTCAGCAGCCACTCTCAGCC------CTGGCA---------GTGGAGGGCACCCCTGCCACCCCAGAGCCATCTGTCTTGGGAGCCTGTGTGAAGAAGGAAAAGGGCATTGTGAGTTGCCAATCTGCTGGGCAGCCCGGCTGCCACACAGACCAAGTAAGAGCCATGCAGA-CACTAGCCAAATGGACACCTCAGAAGCAAGCTCTGTGCCAAAGAAACTGGTGATGGTGAAGCAGGAGGTGCCA-CTGTGGAGACTGAGCCG---TCGTGCCAGGGCTCACCTTTTTTCCTTGGCCAGCAAGTGGGCGGCTTCAGTGACCTCATCAAAGCCGCACCTCCACCAATGAGACTAATGGCCCAAGCCCTCCGGGGTATC---ACTGATAATCTTCCACCTTCCATGAATTTTCATGGTGGTTTA---CAATTTGACCCATCTCTTTTTTCTCAAGCCTTGCCACCATCGTGTGAATGTAGCCCTGAAGTCCAAAACTTCAAGGAGACCATTCAACAGTTGGAAGGTCGTTTGGTAAGACAGGATCACCAAATCCGAGAACTCATTGCAAAGATGGAGACACAAAGCAGCCAAATGGGGGATCTCAAAAGCACCATTCGAAATCTAGAGGTTAAAATTGCTGAGATGGAAGCACACCAGTGTAATGGTATTTTTATATGGAAAATAGAGAATTTCAGTATTTATCTCAAAGCCCAAGAAGAGGAAAGGCCTGTTGTGATCCACAGTCCTGGTTTCTACACAGGGAGACCTGGCTACAAACTTTGCATGCGTCTGCATATCCAGCTACCAACAGCTCAGCGTTGTGCCAACTATATTTCCCTTTTTGTTCACATTATGCAAGGAGACTATGACAGCCACCTGCCTTGGCCATTCCAGGGGACCATACGACTTTCTATTCTAGATCAGTCAGATGGACCCTTAAGGCACAACCATGAAGAAATAATGGATACGAAGCCTGAGCTCCTAGCCTTCAAAGAGGTAGGTGCTAGTCAGAGTGATGGGGAGATAGAACAGGAAGAGGAGGAGGAGGAA---CAGAAAGAGGAGATTGAG---GGCAGAGCAGAAGAGGGAGCAGAGGTTAAAGAGAACAATAGGCAGCAA---GAAAATCAG---GAAGAGGAAGAGGAGGAGGTTGTGTTAGTGAAAGAAGATAGTGAAGGTATGCAGCCAGTAGATGGTGAACAAGGTCTGATGGAAATTAATGAGGCAGATCATGCA---------------GAGCCACTAGAAAATGAGAATAGCAAAGAAGTAGAACCAGAAATGGAATGGAATGTCCAAGGAGAACAGATGGGGATTGTTGGTGCCCTGGAGAAGGAGGAG---GCCAGCAAGCCAGAAGTGGAAGTTGTAGTTGAAGCTGCCACAGAGGAGGAAGAAGAGAAAGAGCCT---GAGTCCATGCCCACA---GTATCAGAGGCTGAAGCC---CAGCCTCAGGCAGAGTCTGGGGTTCAGCCACAACCTCTGCCACAGTTGGAATCCACTCAGGAT------CAAGAGTCTCTGGTAGACAAA---GAATCT---GTAGTGCCTGAGAAGCTGCCTGAAATTCAGGTTGAGCCAGTGCAGGCCATAACAGTTGAAATGGCAAGCAAGGTTAGGAGCAGGAGCAGGGGT---CGAGCAAGGAACAAAACCAGCAAGAGTCAGAGCCGCAGCACTAGCAGTAGCACTAGCAGTACTAGCTCCACAAGTAGTAGTAGTGGCAGCAGTTCCACCAGTGGCAGTAGTAGTAGTCGGAGTAGCTCCTCTAGCAGTAGC---AGTACTAGTGCAACGAGCAGTCGAGAAAGTAGTAGTAGT---TCTAGTAGCAGTGAGAGCCGAAGTCGAAGCAGGGGGCGT---GGGCACAATAGGGATCGGAAGCACAGGAGGAGCGTGGAACGGAAGCGAAGG---GATAATTCAGGC---------ATAGACCGAAGTCACAAGTCTTCAAAAGGT---AGAAGCAGAGATGCGAAAGAATCAAAGGATAAAAGTTCGAGGAGTGTGGTGCCAGCCACAGTCTTCATGCTCAAGCTTTGGTTGAATGAGATGCTTCCATCCACCCTATGCACAACTTCAGCGCTTCTGTATCTATTTCAGGGCTTTTCAAGCAACCTGATGGGATCCTTGGTAGTTACTTATAACTTCTACTGCCTCAACAAACTG---GGGAAGAGTGAAGGAGCTACAAAGCAGCCAGTGAGCATGATATGGGCTGTTCTCACTATCTGGATGGTCAGTTTGCTGATTTGCATTTTGCCTCTGTGTGGTTGGGGTACATACACCTCAAACTCCTGGGGATTTTTTACTGACTGCACCAGTTCTTATATCTTATTTCTCTTCATAATTTACTCATTATGTTTCTGTCTCCTTGTTGTGCTCTCTGTTCCTCTCATTTATCAGTTGCTGTGCTCAGATGAACAACTACATCTTTATGATGATTATCATCAAATCACCCGAGGGTATTTCTCCCCTGGATTA---CCTTCAATAGGTAGCCAAACTGCCGCCTTCTCTCCGGAAGGCACTGTGATTAAAAACTTGAAACATTTTCAAGATGCTTGCCAAAATTCAGACCCAGAGGTCAGGCAAAATCCAGCAGAAGACCACTGTAGTCTGAACCACTATGGAACACAATATGTGCCATATAGCGGCCGAAACTTCACTGTGGAATTTGCTCAGAAGCGCTTCTCACTGATTCTGGCTCTGACCAAAAGAGCTACTGTCTACTTTGTGGCCAAGGTCTACATGTTCCTGGGAGTGTCAATTGTAGCTGACCGCTTCATGTCATCAATAGAAGTTATTACGTCTCAGGAAAGAGAGATCACAATCAAGAAACCCAATGGTGAAACTACCAAGACAACAGTTAGAATTTGGAATGAGACTGTTTCCAATCTAACACTGATGGCGCTGGGCTCTTCTGCACCTGAGATCCTGCTGTCTGTAATTGAAGTGTGTGGCCATGGCTTTACTGCAGGGGACCTTGGCCCCAGCACCATTGTTGGAAGTGCTGCCTTCAACATGTTTGTCATCATAGCACTTTGTGTTTACGTTGTCCCAGATGGAGAAATCAGGAAGATTAAACATCTCCGTGTGTTTTTTGTCACTGCAGCTTGGAGCATCTTTGCCTACACTTGGCTGTATCTAATTTTGTCAGTCATATCCCCAGGGATAGTAGAAGTCTGGGAAGGCTTGCTCACCTTCTTCTTTTTCCCAATCTGTGTGGTGTTTGCATGGATTGCTGACAGACGGCTCTTGTTTTACAAATACGTCTACAAGAGGTACAGAGCTGGGAAGCAGCGAGGTATGATCATAGAACATGAAGGCGAAGGGCCACAGTCTAAAGCCGACATAGAAATGGATGGGAAGGTAGTTAATTCCCATGTTGAAAGTTTCTTAGATGGCACTCTGGTCCTAGAGTTGGATGAAAAGGATCAAGATGATGAAGAAACAAGGAGAGAAATGGCTAGGATCCTTAAAGAGCTCAAACAGAAGCATCCAGACAAAGAAATCGAACAGCTGATAGAACTGGCTAATTATCAGGTTCTGAGCCAGCAGCAAAAAAGCCGAGCCTTTTACCGCATTCAGGCCACTCGCTTGATGACCGGAGCTGGCAATATACTGAAGAGACATGCAGCTGACCAAGCAAGGAAAGCAGTCAGCATGCATGAGGTCAACTGTGAAGTTGCAGACAATGACCCTATCAGTAAGGATGGTGAGACTAGGAAGATAAAACATTTGAGGGTTTTCTTTGTCACTGCTGCATGGAGCATCTTTGCATATATCTGGTTGTACATGATCCTTGCAGTCTTCTCTCCAGGTGTGGTCCAGGTATGGGAAGGCCTGCTCACTTTGGTCTTTTTCCCTGTTTGTGTCTTCCTGGCTTGGATAGCAGACAGAAGGTTATTCTTAAACAAATCTGTGCACAAAAAATATCGTACCAACAAGCACAGGGGCATTATCATCGAGACAGAGGGGGATCACCCCAAAGGGATTGAAATGGATGGTAAGGTAATGAACTCACACTTCTTGGATGGTCATCTAGTGCCTATGGAAGGGAAGGAGGTAGACGAGTCACGGAAAGAGATGATCCAGATCCTTAAAGATCTGAAGCAGAAGCATCCAGAAAAAGATTTAGATCAACTGGTGGAGATGGCCAATTATTATGCCTTATCTCATCAGCAAAAGAGCAGAGCCTTCTATCGGATTCAGGCTACCAGGATGATGACAGGAGCAGGGAATATTTTAAAAAAGCATGCAGCAGAGCAAGCCAAGAGGAGTGCTAGCTTGCATGAGGTGCGACCAGAAGAGCCAGAAGAGTTCATATCAAAAGTCTATTTTGACCCTTGCTCCTACCAATGCCTGGAGAACTGTGGTGCAGTCCTTCTGACAGTTGTCCGGAAAGGAGGAGATGTATCTAAGACAGTTTATGTGGACTATAAAACCGAGGATGGCTCTGCTAATGCTGGTGCTGACTATGAGTTTACAGAAGGGACAATCGTTTTGAAGTCAGGAGAGACCCAGAAGGAGTTCTCCATAGGCATCATCGATGATGACATTTTTGAAGAAGATGAGCATTTCTTTGTGCGCCTCAGCAACCTGCGGGTGGTTGAGGCCGAGGAACCTCCTTCTGAACTTAATAACTTGCCATATCCCAAGGCTGTATTGGTCTCACCCTGTGTGGCTACTGTGACTATTTTAGATGATGACCATGCAGGGATCTTCACCTTTGAGTGTGACATGATACATATCAGTGAAAGCATTGGGGTAATGGAGATCAAAGTTCTTAGGACATCTCGGGAGATGAACCAGGGAGAGGTCTTTGACTGCGCGCTCCTTGGCGACCGTGCCTTCCTGATTGACCCCAAGCACATCGACATGGTGGGCTACGGCAAAGACCGCTCCGGCAGCCTCCTTTACTTGCACGACACGCTGGAAGACATCAAGAA-GCCAACCATAGCCAGGAG---TGCCTCATCCCGGTCCATGTGGACGGTGACGGCCATTGCTTAGTCCACGCCATCTCTCGGGCACTGGTGGGCCGGGAGCTGTTCTGGCATGCTTTGCGAGAGAACCTGAAGAAGCACTTTATAGAGAACCTCAACCGCTATAAAGCTCTTTTTCATGATTTCATTGATGCGGCAGAGTGGGAAGATATAATCAATGAATGTGACCCGTTGTTTGTTCCACCAGAGGGTGTACCCATGGGCCTTCGGAACATCCACATCTTTGGATTAGCCAATGTGCTACACCGGCCCATTATTCTCTTGGATTCTTTGAGTGGAATGCGTAGTTCAGGAGACTACTCTGCTACTTTCCTTCCTGGTTTGATACCAGAAGAAAAATGTATGGGGAAAGATGGCACGTTGAACAAGCCAATCTGCATTGCCTGGAGTAGTTCTGGACGTAATCATTATATTCCTTTGGTTGGAATAAAAGGTGCTGCTTTACCTAAATTGCCTATGAAATTGCTTCCCAAAGCTTGGGGAGTACCTCAGGACCTTATTAAAAAATACATCAAATTGGAAGAGGATGGTGGATGTGTAATAGGAGGTGACAGAAGTTTGCAGGACAAATACTTGATGAGATTG---ACAGCAAGAACAGG-ACAGAAGTTGACAAAAATATTGTCCGGAAGAAGGTGCATCTCCGAGGGTTTTCCAGCAGTAACCTGAAAGAATATACCAAAATATTTTT-AAAGATGAAGGGTGCCGGACTTTGGTTCTCAACCAACTGGGAGCCAACCCAAATCTGAGCAGCTTATGCTCAGTGCCTTTATTTTGCTGGATTGTTTTCAAATGCTTTGACCATTTCCACTCTGAATTTGACAGCCAAGAGCTCCCAGACATCACATTTACTTTAACAGACATTTTCTTGCTTTTGACGGAAGTCCACTTGAACCGGACTCAGAAGACAAATTTGCTGAAGAAGAATACTAGGAGTCAGCTGGAGACGTACAGAACCAACAAAGACACTTTAGCTGCC-TGAGTAAAATAGCACACAAGGGGATAAAGAAATCTCTCTTTATCTTTGACCAAGATGAAGTTCTT---ACTGACCTCTCTGAGCAGGCTTTACACTTGGGTTTTCTTAGGGTGGTTCCTGACTATGAA---GGCTATGAAAAT---CAATCTTCCTATGAATTCATACACTTGACATTGCAGTCATTTTTCACTGCTTTGTTCCTGGTCACTGAGGAGAAAGTAGGCATGAAAGAGTTACTCCACTTCTTTGAGGAATGCTCCACTCTT---GATACCTCTCTGTGTTCGTGCTATCCAACAGGCTGGTCAAGAAGGCAGCACCCAAGAGTACAAGACCCTTTCCAGAAGAATGAACACTTCCAT---------------------------------------------------------------------------------------------------------------------------------------------------------------------------------AAAGGGACACAGACCTACAGTATTCTTGATGGTGAATTTTCAGAGACTCACAACAAATATCTCCTTTGCATAAAAGAAAAGGCTGCTGATCCTACTGGCCTCCAT---ACCTATGGGGTATGTTTTGTTGACACAACAGTGGGAAAGTTCTATGTGGGACAGTTCTTGGATGACCGTCATTGCTCAAGGCTGAGAACACTTCTGGCCCATTATACACCTGTGCAGATTCTTTTTGAGCGAGGGAACCCATCTGTAGAAACACAGAAGGTACTTAAAGGCTTACTCTCT---ACTGCTCAAGAATGTCTGATTGCTGGCTCTCAGTTTTGGAATGCATCGAAAACATTAAAACACCTCATTGAAGATGACTACTTTCAGGACAAGGAA-ATGCCCGTAGCAGACTTGCTCTGCCTCCAGTCATCAGATCCATGACTGCAGAAAGTGATTCACTGGGACTTACTCCTGGCGAAAACAGTGAGCTTGCTCTCTCTGCCCTTGGTGGTTGTATCTACTACCTTAGAAGATGCATTATTGATAGAGAAATCTT-TCACTGGCCAAATTTGAAGAATACATTCCTGTGGATGTGGATATTGGAAAAGGAATAAAGTCAAGTTGTATCTTTGCTAAAACAAGCCAGAGGATGGTGCTGGATGGAGTGACTCTAGCAAACCTGGAAGCTTCTGCAGAGAACATTCCAGATCTTCCAGATGATTACAGTGGCAGTCTGGATGACGTTAATTGTGATTATCTGAGAAAACATCTGAAAAGAGTAAATCTTACAGGGAAGCCTCCTAATATTTTAGTGTATGTTGGTTCTGATCCCCCAAAAGTAAACTTTGAAGAAATAAAGTCAATAATTATGGAATGCATTGATTTTAACACTTACACGGTTTACCAGCTGTTAGAGAAACATGTTCTAA-TGTCCCTTGGCTTGACAATGCATTGTTGCTGATCATTGCTACATCAGAGCCCATTTCAGATGCAGTGTCAAATATGTTTTTAACTTTCATGGCAAAAGGTGGAAAAATTTTGGGACTTTCTGCC-CTTTCATTTTTGGTGGTATACAGATGAAGAATAAAAATGACTTGATTGGCACAATTCAAGCCTTTGTATTTTCAGATGATAAAAACATTGAAATTAAACTAAATGTTCTAGCAAGTGGCAAAGTTTTTGAAAGTGAGATTTCAGAAGAACTCAGCTCAGTAAAGCCCCTAGGTTACTTGAACAATCAAGACAAAGATATGATAATTGTGCATCTGAAGCCGGGGAAGCCCCGCAGCACCACCAACATTTTCATCCTCAACTTGAGCATCGCCGACCTGGCCTACTT-GTTTTCTGCATCCCTTTCCAGTCTACCGTGTACATGATGCCCAGTTGGGTGCTGGGCACATTCATCTGCAAGTTTATCCACTATTTCTTCACCGTCTCCATGTTGGTCAGCATCTTCACCCTTTCAGCCATGTCTGTGGACCGCTACGTGGCCATTGTGCATTCTCGGCGTTCCTCATCCCTCCGGGTATCTCGTAATGCACTGTTGGGAGTTGGGGTCATCTGGCTGTTCTCTATTGCCATGGCTTCGCCTGTGGCTCACCACCAGCACATCGTCCACCAGGTAGTCATTAATCAGACCTTCTGCTGGGAAGTGTGGCCCAATCTGCAGCACAAAAAAGTCTACGTGATCTTAAGGAGCATGACTGACAAGTACAGACTCCATCTCTCTGTAGCTGACCTTCTGTTTGTCATCACTTTACCCTTCTGGTCTGTAGATGCTGTGATCAGCTGGTACTTTGGAAACTTCTTGTGCAAAGCAGTCCACGTCATTTACACTGTCAACTTGTACAGCAGTGTTCTCATCTTGGCCTTCATAAGCTTAGATCGGTATCTAGCAATTGTACATGCTACCAACAGCCAGAGACCCAGGAAGCTGTTGGCTGAAAGGATTGTCTATGTTGGTGTTTGGCTACCAGCTGTACTTTTGACTGTGCCTGATATAATCTTTGCCAGCACTAGTAAGGTTAATGAG------------AAATATGTCTGCCAGCGATTTTACCCTCAT---AAC---------TGGATGATTTCCTTCAGGTTTCAGCATATCTTAGTAGGCCTTGTCCTGCCTGGTTTTATAATACTGACTTGCTACTGTATTATCATTTCTAAGCTGTCCCACTCAAAAGGCCATCAGAAGCGCAAAGCCCTGAAGACTACCATCATCCTCATTGTTGCCTTCTTTGCTTGCTGGCTGCCATACCACATTGGCATCAGCATTGATACCTTTGTCCTCCTTGGATTCATCAGCAACGGCTGTTACTTTGAGGCAGTCCTCCACAAGTGGATCTCCATTACTGAAGCCTTAGCTTTTTTCCACTGTTGCCTCAATCCA------------------AAGATGTTAAGGAAGAAACCACCTATTACTCTAGAATCAGCAGAAGCTAACGAGATTTCCTTGGGAGAGATGGAGGGGGAAGATCCAATAGCTAAACTGGAAATTCCTCCCAATACCTTTTACAGACAGAATGGACAACCTTACGTGGGAAAAGTGAAAGCCAGCGTGACCTTTCTGGACCCAAGGAATATCTCCACTGCACCTGCAGCACAGAGTGACCTGAGTTTTGTGGACGACGAAGGCAACATGCTCCCGCTGCGGACCTATGGCATGTTTTCTATGGATTTCACCGACGAAACAGCCACAGAGTCCCTCAATGCGGGAAAAGTCAAAGTGCACCTGGACTCTTCTCAGATCAGGATGCCAGCGCATCGGACAGGAATGAAGCTCTGGTCTTTAAATCCACAGACAGGCTTGTGGGAGGAAGAGGGAGACTTCCAACTCGACAGCAACAGACGCAGCAAGCGAGAGGAAAGGACATTTCTGGTAGGCAATATGGAGATAAGAGAAAGGAGGCTGTTCAACCTGGATGTCCCAGAGAGTCGACGCTGCTACATCAAGGTCCGCACTTACAGAAGTGAGAGGTACCTGCTCAGTGAGCAAATTTCAGGAGTGGTGGTTTCGGTTATCAATTTGGAACCAACTCCAGGATACTCTTCTAATCCTAGAGCATGGGGACGCTTTGACAGTGCAGTCACTAGGTCCAACGGGGCCTGTGTGCCGGCCTTCTGTGACGATCAAAACCCGGATGCCTACAGTGCTTACGTCATGGCAAGTGTGGCAGGGGAAGAACTCGAAGCTGCTCCCTCGTCACCCTGGCTTAACCCTGCTGCCATTGGCGTCCCCCAGCCCTATCTCAACAAACTGAAGTATAGGCGGACAGACCACGTGGACCGTCAAGTAAAGAAAACTGCTTTCAGG---------------------------------------------------------------------------TTTACATTCTGAT---AATACCAATAAAGACCAAGTACACTTAATGAATATTGCAATTAATGAATTGAATCTGATGCTACAAGATGCTAATTGCCAGAGAGAAAAAGAAAGGCAAGATTTGTCCCAGCAGCTTGAACTACTGTCCTCAGAAAAGTATTCTTTACAAAATGAAGTTGAAAATCTTCAAAAAGACCTGAACGTTGCAAGAGAGCAGATTCAGAAAGCCAAAAAAACTATAAACGAAAAAGATTCCAAGTTACATGAAATAGACACGTTACAAATCACCGTTGGAGATCTAAAAGCCCAACTTGCTTCTGCTTCTGCAGTCAAACAAGAATTAGAATCAAAACATGAAGCAGAAGTTACAAATTATAAAATAAAACTTGAAATGCTAGAAAGGGAAAAAGACGCAGTGTTAGACAGGATGGCTGAATCTCAAGAAGCTGAGCTGGACAGACTGAGGACTCAGCTTTTGTTCAGTCATGAAGAAGAGCTATCAAAACTTAGAGATGATTTACAACAAGAACACAAAATAAACACTGAAAATCTTAAAGAGAATATGATTTTGCAAGCTAAACAGCAGTTGGATAGCTTACAAAATGAAATGAACAGAAAGATAGAAGCTTTGCAATTCAAGAATGCTAGCTTAATAACAAAACAGGATGAGCTAATAT-AGAAATATCAAAGTTAAAAGATTTACACCAGTCTGTCATAAAATCCAAATCTGAAGAAATGATGCTTCAAATCCATGTCCTCCAAAAAGAGATAGAAGTTCTTAGACAGGAGGAAAAAGAAAGGGGCACACTTGAAAAGAAAGTTCAGGAATTTCAGATTAAAACAGAATTGTTGGAACAGCAAATGAAAGAACAAGAGACTAGACTTCAAGAAAAATGTTCACTGCTTGAAACACAAAATAATGTTCTTGTAGGT------------CTCCAAGAAAAATTAAGAAAATACATTTTTAAGAATGTGGAAGAAAGCTTAACATACACTGATGGTGTTAGTGGCAGGCCAGAGAACTTTGATTTACTAAAAATAATAGAAAACCTGATAGCTGAAAATGAAAAGTTTATAAAACAAGATGTTGAACATAAAAAAGAAGTTGAGAGGTTAAAAAGCACCTTTTCCTTTGCTGAAAGAAACCTTGAGCATAGTTATAAAGAACTCCAAGAAAAATATACATCTCTATTGAAAATAAAGCTAGATTTAGAAGAGAACAAAAGTAGACAAGAAGCTGAATACAAAACCAAGCTCCAATCATTGATGGAAGAAGTCCAATGTTTACAAAAGGAAACATCAGTGGGGCTGAAAACTGAAAGCATGGTTGCTCATAGT-AAGAAGGAGAAAATCCTGAAATCAGAAACATTTGATGTTGAAGAGGTTGTAGAAAAAGATAGTGGCTGAGGTTTGCAAGTGTGCCGAGTTTTTGGGAATACATGACATTGAGGAATCTTGCTTTCAGTTTCTGAAATACAAATTTCTGGACCATAACCCAGGTTGGCGGGAATTTCCCAAAAAGAAATGTTGCAAATCATATTGCCAGAAAAATAACTGTAAAATTGGTATGCCAGATGATGAGACT---GAAGCAAATGAT---GGGGAT---AGTTTGCTAAATGAATCCAGTCAAAATACACTGTCGGATGCCTATGAAGGTGAACAACATGCGGAAGTAGTTTTGCAACAGCATGCCAATCAGACATGTGAGTCTGTATCAGAAAGGGGTTTTATCTCTGGATTAGATACTCAATGCCCCAAATATAGGAAATTTCAGAAAGCTGTAGGGAATGATAAAGTCTCTGTTGTTGAGACCAGTTCTACTGTTAGAGACATCCAGGTAACTTCTGCTGCATCCATTCATCAGACTGACTCACATACCAGTGGTGCTATACAAAAAGCTCTTGAATGTGCAACTCTGCATCCAGTTCCAAAATGTTCAGATGCTCAGGTAGGAATGGAAGAATCTGGAAAAGAAGAGCTCTTGAAAGAGACA------------GTTTCTGCATTTCAAAGCATCGAATGTTCTACAGAGAAGATGGATTGT------------------GCTTTTGACACCCATAATTCTTCTATGCCCACTGTTGGAATTTGTCCCCCTTCATTCTTAAATGCATATGATCAATACTGTAA-GTGACATTGAGCGGTATGCAGAGCAAT---GTAGAAGTGGCTGAAAAATTGGCCGTTGTTACT------------GGAGCTGGAGTTTGCAATCCAACCAGTGAAATTACTGATGAGGGCCCACCTTTAAAATCTCAGTTGTGTGATAGAGGAAATTTGAGCAGTGCTTCACCTAGCAACCGTACCAGTGTGGAGAGAGAGATAGCAGAACAACTAGCAAAAGGCTTTTGGAGTGAGGTTTACAACACAGACAATGCATGTCAAGTCAACTTGTCTCCTGCTTCACCTAAAGAATTTTTAGGCCAAGGCTGTGCAGAAAAGAAAACTGAATGTCCTTGGTTAGGTATCCGCATCAGTGACAGTCCTGAGCATGGTCCACCAAGAACTTTTACAACTTTGAGCTCTGTCGCTTGCCCCTTCATCAATAATTTAAGTAATGAGAACAGTACTGATACCAATAGTGGAGATTGTGTTCCAGAGCCCCAACCAGAACAGTGTTCTTATACCTGTGTGATAAATTTGGAAGAAGATTCTGAA-----------------------------------GCTTCAGAGGACCAGGCAGCTTGGCTTATCCTGGTCTGCAGACACATGGCAATCTTGAGGACCTTGGCAGAGCCAACGACGCCACAAGAGGGTTGACATCTCTGGCAGACACTTTTGAACATGTCATAGAGGAGCTCCTGGATGAGCACCAGCCTGTCCAGCCCAGCAAGGAAAACAAAGATGCAGACTTATACTCATCTCGGGTCATGCTAAGCAGTCAAGTGCCTTTGGAGCCTCCATTGCTCTTTCTGCTTGAGGAGTATAAAAACTACCTGGATGCAGCAAACATGTCCATGAGGGTCCGGCGCCACTCTGATCCTGCTCGGCGTGGGGAGCTCAGTGTGTGTGACAGTACGAGTGAGTGGGTAACAGCAGCGGAGAAAAAGACAGC-GTGGACATGTCAGGGGCAACGGTTACAGTCCTGGAAAAAGTCCCGGTACCCAAAGGCCAACTGAAGCAATATTTTTATGAGACCAAATGCAACTCAAAGGGATACACAAAAGAGGGCTGCAGGGGCATAGACAAGAGGTACTGGAATTCTCAGTGCCGAACTACCCAGTCTTACGTGCGAGCTCTCACGATGGATAACAAAAAGAGAGTTGGATGGCGGTTTATAAGAATAGACACTTCCTGTAGTGTTGCAGTACGTGGCCAAGCATGAGAATGCCAAGGAACTGAAGTCTTCCCAGCTCATCAGCCACCTACATAGAATGGCTTCAGAGGTTCTGCAGAATGGAACTAGCAGGAAGTCTGGTGATGCTGCTCCTAAACTGATGGACCTGAAGGAAAAGTCTGGCGCTCTGACCAAAACCGCTGAGGTGCATGGGAAAAATTGTGTGCCTGTGATCCAGAGGACTTTTGCTCACTCCAGTGGGGAGCAAAGTGGTAGTGACACAGACACAGACAGTGGATATGGGGGAGAACTGGAAAAAAGTGACTCCAAATCTGACACGCAGTGTTTCAAAAAAGAATCAGAACTCAAATATGTTGTCCAGGAAAGAATCAGTTCCATCAAACAAGAGAATGAGGACCCACCGGCCAAACGGACCAGGATGGAAATATCAGAGGAGGAAGAAGACCACTTTAGTGGTGACATTATAAGCTCTTCTTCAAGCAGTTTCTTGGG-CCTCATGCACACCAGCCGCCGCTGTGCCTCCCTTTCTATTTAATTCCTCCCTCGGCAACAGCCTACCTGCCTATGCTGGAGAAGTGTTGGTATCCGGCCTCTATGCCTGTCTTGTATCCAAGCCTCCCAGCTTCTGCTGCAGCACTTTCAGGGTTAATGTGCCCAGAGAAAATGTCTTCTCCTTTGCTAATGCCTCAGCGACTCCC-TCTCCTGCACCTTCCCATTCCCCTATGGATTCTAATGCTCTGCTCCAAGCT-------------------TCATCAAGCCAGATGGAGAGGCCTCCAAGGACCCAGTGGTCGCCCTCTTGGACAGCCGCTTGGTGCATCACAATGCCAGCCAATGGGAAACCTTTGATGTCACACCAGCTGTGAGGAGGTGGACTGCGCATGGCCAGCCCAATCATGGCTTTGTGGTTGAGGTGGTGCACTTGGAC---ACCAGGAGCAGTGTCTCCAATAGGCACGTCCGGATCAGCCGGTCATTACACCAGGATGACACAAGCTGGTCCCAGATCAGGCCGTTGCTGGTCACCTTTGGCAATGATGGAAAGGGTCACCCTCTCCACAAGCGAGAGAAACGGCAGGCAAAGCACAAAGAGCGTAAGCGCCATAAATCCAATTGCAAAAGGCACCCTTTGTACGTGGACTTCAATGACGTAGGGTGGAATGACTGGATAGTGGCCCCACCTGGTTACAGTGCCTTCCACTGCCGTGGGGATTGCCCCTTTCCCCTGGCAGACCACCTGAACTCCACCAACCATGCCATTGTTCAGACTTTGGTCAATTCTGTCAATTCCAAAATCCCCAAAGCTTGCTGTGTGCCGACAGAACTGAGCCCAATCTCCATGCTG----------------------------------------------GGGCCTGCAAATACGGAGACAAGTGCCAGTTCGCCCATGGCAATAATGAGCTCCGAAGTCTGACCCGCCACCCCAAATACAAGACGGAGCTCTGCCGCACTTTCCACACCATTGGCTTTTGCCCTTATGGGCCTCGCTGTCACTTCATCCACAATGCGGAGGAGCGCCGGGTGGTCACTCGGGATCCTGGCATCAGCGAGAGACCCCGCCTCCAACACAGCTTCAGCTTTGCTGGTTTCCCAAGTGCTGTAGCCACCGGTGGGCTGCTGGACAGCCCCACTTCGATCACCCCTCC-CCCATCATGAGCGCCGATGACCTTCTGGGCTCTCCGACTCTGCCTGACTGTGCCAGAAACCCTTTCACATTCTCCAGCCAGGAATTGACCAACTTCTTTGCTCCTAGCATGGGAGGTCAGATGTCTGGTGGAGGATCACCCACGGCTTTTCTCCTTAGATCCATGTCTGGATCCCCCAACATGTTTGACTCTCCTCCAAGTCCTCCTGACTCCCTCTCTGACCAGGAAGGCTATCTGAGCAGTGCCAGTAGCAGCCACAGTGGCTCAGATTCTCCCATCCTGGACACCTCGAGACGTCTCCCCATC-------------CAGCCCCCCCAGGAG---AAAAAGGCAGAGACC---TCCGGTTACAAAGACTTGCCCTGCCCGGCAAA-CCTGCCAAGCTTGTGGATCCC---CATCAGGCTAAGCTGAAGCATCCTAACCTGCCGCGCACAATCCATGGACCCCAGACGTTGACCTCAGCCCAACCTGCC---CAGGGCAAGGTGTTTCCTGC-GGGGCTCAGCAGCCCAAAAGCTTCCCT---GCTTCCACTCCTTTTGTCAAGCTGCAGAGTCCCAAGGTG---GTCTCTCCACTTCC-CAGCGCCCCATCCTCGTCAAGACCCCCAGCAAACCATCCAATTTCCACACCCCCTCCCCAGGGTCTGGCAGCACC---CACAAGAGCCCTGGTTCTCTGTCTCTAAGCTACGTAGGGGGAAAACATGTGAGTGGCTCCATCTCCCCA---GGACAATCATTCAAGTCACCCTTTGTCGCT------CTGTCCAGGCACGTGGGC---TCAGCCGGCAGCTCTCCCTCCGGC---GGTTCTGCCAACCAGGGCTCCTCCTCAAACTCGCTCTC-GGT---CCGTGT---CTTCCGGTGCCTGGCCAGGCTCCC-GTCGTCCAGCGCCAAGTTCT---ACAGTGAAGAAGACACTGGTCTCCCAAAAGCTGAC-----------------------------------------------------------------------------------GCCCTTGCATGCCCTCCGAACAGCTGAAAAGTCCCTTCTGCCAGGTTACCATCCATTTGAGTGGAAACCACCCTTGAAAAATGTGTCCAGTAACACAGATGTGGGCATTATTGATGGGCTTTCAGGCATACAACATTTGGTTGATGACTACCCTGTAGACACAATTGCAAAGAGATTTCGCTACGATGTAGCTTTGGTTTCTACCTTGATGGACATGGAAGAAGACATACTAGAAGGGCTGAAAACTCAGGACTTGGATGACTATTTGAAAGGCCCTTTCACTGTGGTGATTAAGGAGTCCTGCGATGGAATGGGAGACGTCAGTGAAAAACATGGTTGTGGTCCTGCAGTCCCTGAGAAAGCAGTTCGATTCTCTTTCACAATTATGAG-ATCTCTGTTGCTCAAAGTAAT-CAAATGTAAAGATTTTTGAAGAAACTAAGCCCAATTCTGAACTGTGTTGCAAACCTTTGTGCCTTATGCTGGCTGATGAATCAGACCATGAGACGCTCACAGCCATCCTGAGCCCTCTTGTAGCAGAAAGAGAGGCCATGAAAAATAGTTTACTGATGCTTGACATGGCTGGAATCCCCAGAATGTTCAAATTCATCTTTAGAGGTACTGGATATGATGAAAAACTTGTCCGTGAAGTAGAAGGCCTTGAAGCTTCAGGATCTACTTACATTTGTACACTTTGTGACACAACACGTCAGGAGGCCTCTCAGAACTTGATTCTTCACTCCATAACCAGGAGTCATGCTGAAAATCTGGGACGATATGAGGTATGGAGGTCAAATCCTTACCAGGAGACTGTTGATGAATTACGTGACAGAGTGAAAGGGGTTTCTGCTAAGCCTTTTATTGAGACTGTTCCCTCAATAGATGCTTTGCATTGTGATATTGGCAATGCAGCTGAGTTTTATAAGATATTCCAGTTTGAAATTGGTGAAGTGTACAAAAAACCTGTGGCATCAAAAGAAGAAAGAAAGAGATGGCAGTCAACTCTAGA-------------------------------------------------------------------------------------CACATCGGACTCAGATACGGATCTTGATTTTTTCAAATGCAAGATGAAGTCAGATGCCTTGAAGACTAACAAACAGTCTCTTTCTGAAACAGACAGCTCTCGTTCTGATTCAGGTGCTAAGGGGACATCAAAAAAGCAGAAGCATGTTTCCGGAAAGAACCTCAAAAAAGGACACTCCAAAAAATCTAAAGAGAAGTCCAAGGGCAAGAAGGAGAAGAAACATAAGGCTCAAAAGCAAAAAGAAACATTTCACTGGCAGCCCCCATTGGAATTTGGTATTGCTGTGAAGCCAAAAGATGAGGGAAAGAAGCCAATCACA---GTTGAT---GCTAAAGGT---AAAAATCAG------AAAGTG---GAAAATGGCAAAATGACCAAAGGTGAAACAAAGGGTGAAGAGAAGCTCCACAAACGGAATAAGATTTCAGATAAAGTTGTTGGT---CGTGCGTCACCCAGGAACGGTAGAGATGATGGTGAACAATCATCTTCAGCTCACACTCCACATCTGGATCAAAACGTGGATGTTTCTAAAAGTTCTGCTGCCAAGGTGAGGAATGAT---GGCGAAGGAGAG----------------------------------------AGATCATAATTCACCTGTAAAGGTAGATGTGGAACTTTCC---CCAGTCAGTCTGAAGATGAACTTCCAGGATATTAAAATTAACAAGGACACAGAGTCACACAATAAT---GCTAAAGCAGAAAACACAAAT------------GTTAAAGAATCAATTGATGCTAAAGAACGCAAC---AGAGAAAAACAGAAAGAGAGATCTCAGCCTAAAACAAGCATTGCTTTTGTGGAAGGTGTGTTGAAA------ACGGCTGACCAGGCCCACAGCAGCCTGGTGGATAATAAATGGAAACCGTTACAGGGTGTAGGGAATCTCCAGGTAGCCAGCAATTCTGCGGAGACCAGAA-TCTTCCCTCTGAATCAAAACCACAAGGCTTAAGGATAGAGATAAAAAGTAAAAACAAAATTAGACCAGGTTCTCTGTTTGATGAAGTAAGAAAGACAGCCAGGCTTAATCGAAGACCAAGGAATCAGGAGAGCTCTTCTGAAGAGGATTCTCCCACTCAGGGGGATAGTCAGTCG---AGCCGGAGCCAATCGCGGAGTAACTCCGAGCCTAAA------------------------------TGAAACTCTGCTTCAGAAAATTGATCTTGAAACCATGTCATACATCAAGACAATTAGTTTAAAGGATTACAGTTGTGTTCCAAAGTCCCTTGCTTACACACACCTGGGTGGATATTATTTTATTAACTGTAAGCCCGACACTACCGGAGCTGTTCTACCACAGCTAATAGTGGATGGTGTTACTGACTCCGTTATTGGATATAATGGTGATGTAACAGGAACTCCATATGTCTCTCCAGATGGTCAATATCTAGTCAGCATTGATGATGTGAAAGGTCTCATGAGAGTCCAGACCATTACAGTTAGAGGAGAAATCCAGGATGCTTTTGACATTCATACCAACTTGCACATATCTGATGTGGCTTTTCAAGCATCATTTACTGAAGCTCACCAATATAATGTCTTCGGTAGCTCTACCACACAAACAGATGTGCTCTTTGTAGAATTGTTCACAGGCAAAGTAAAGATGGTGAAGAGTCTTAAGGAACCACTAAAGCCAGAGGAATGGCCTTGGAACAGAAGGAACCGGTTAATTGAAGGCAGTGGGCTCTTTGGTCAATATCTGATGACCCCTTCCAAGGAATCCTTGTTTATTCTAGATGGACGACTCAACAAGCTGAATTCATCTGTGACTGCACGACCCTGTAGCAGTCCCCTGGTGTTTCAAGCCAAAGGTGGAAAGTTATTTTGTGAGGAAGGTCCTTCTCTTAGGGCTCGCCGGCTACCCCCTCGCCTAGCTTGGTGTTCTATAGACTGGGATCGGTTGCATCTACTGCACCCTCTGGGTGCTGGTGGTTTCGGTTCTGTCTACAAGGCTATCTACTGTGGAGATACAGTGGCAATAAAGCAGGTAAAGAAATGCAACAAGAATCGTTTGGCATCAAGACAGAGCTTTTGGGCGGAACTCAATGTGGCATACCTTCACCATAACAATGTGGTGCGTGTAATAGCTGCTAGCACACTTGCCCCCTCTACTCAGGATTCTCTGGGCACCATAATAATGGAATATGTGGGTGACAGCACTCTGCACCATGTTATCTATGGAACTGACTGTATAGCAGCAGAAAGGAAGGAC---------GATGAAGGCCCTTTGTTTTTAACTATTGCTCAAGCTGTGAGCTACTCACTGGATATTGTAGCAGGTCTAGTCTTTCTCCATTCACAGTTGATTGTGCATTTGGATTTAAAGCCTGCTAACATATTCATCACGGAACAGAATGTTTGTAAGATCGGAGATTTTGGATGCTCCCAAAAGCTAGAGGATGCTTTGTCATCAGGACCCCAATTTTGTCAGCAAGGTGGAACGTACACCCACCGTGCTCCTGAACTTCTTAAAGGTGACAGAATTACTCCTAAAGCAGACATCTATTCCTTTGCCATCACCCTTTGGCAAATGGTTACACAAAAAGAGCCTTATCTGGGAGACCGTCAG------------------------------------------------------------------------TTGAACCTATCCACCCAAGTAATAGTCCTATCTGGCCTAATAACCGGA---ACTATTATTACCGCTTCCAGCAACCACTGACTAGTAGCCTGATCCGGACTTGAATTAAACATACTATCCATACTAGTTATCATAGTAAAACCTAAACACCCCCGAACTGCCGAAGCCACAATCAAATACTTCCTCACACAAGCAATCGCTTCCACTCTAATACTATTTTCGGGCACAATAAATGCCATCCAAACCGGACAATGAAATATTACACAAATAACAGACAAGTATGCCTGTACAATACTCCTTTTAGCTATGACAATAAAAGTTGGAGCTGCCCCAATTTACTTCTGACTACCAGAGGTTATACAAGGAACCACAACAACCACCGCCCTAATCATTGCCTCATGACAAAAAATTGCCCCAATTACCATTTTATTTATAGTCCACAACCACCTCCCACCAAAAATCACCATCCTAATTGCAATAATATCATCAATTATTGGAGGGTGAGGAAGCATCAACCAAACCCAAATACGTAAACTAATAGCATATTCGTCAATCTCAAACCTAGGATGAACAATAGTAATCTTTACAATCTCCCCACATCTCGCAATTCTCAATATTACCATCTACATCACCATAATTATCCCCATATTTATAATTATAAAAAAAATATCCATAAAAACACTACAAGACTCAACAACAATATGAACCTCATCAACTACAGCCAACATTATACTAACATTAATATTGTTATCCGTTGGAGGGTTACCCCCCCTAACAGGCTTCACCCCAAAACTACTAATTTTAAACGAACTAGTCATACAA---AATTTAATACTAGTTGCAACAATAATAGCCATATTTTCACTAATCAACCTGTTCTTTTATATCCGAACAACCTACATCACTGCAATAACTACACCCCCAATCATAACATCAAACACAACAAAATGACGTCTTATTTTA---ACCAAACAAAAATTGACATCAACTCTAATCCCACTATCACTAATTTCCCTCCCACTTACACCAACCCTAATACACATAGTC---
[truncated: 1,232,285 more chars]
