# Supplementary material for: Noise and biases in genomic data may underlie radically different hypotheses for the position of Iguania within Squamata
Source: PLoS One. 2018 Aug 22;13(8):e0202729. doi: 10.1371/journal.pone.0202729 (PMC6105018; doi:10.1371/journal.pone.0202729)
Supplement: S4 File — (NEX) [file pone.0202729.s019.nex]

#NEXUS
BEGIN TREES;
	TREE ADNP = (Agama_agama:0.0,(((((((((Agkistrodon_contorctix:0.017716,Pareas_hamptoni:0.027938):0.005222,Xenodermus_javanicus:0.027615):0.012021,((Boa_constrictor:0.01424,(Loxocemus_bicolor:0.003352,Python_molurus:0.006147):0.0103):0.001042,Cylindrophis_ruffus:0.037123):0.001667):0.017487,Liotyphlops_albirostris:0.046801):0.064251,(((((Anolis_carolinensis:0.043666,Liolaemus_bellii:0.036495):0.005…
	TREE AHR = (Sphenodon_punctatus:0.181852,((((((Agama_agama:0.108798,Leiolepis_belliana:0.054354):0.003697,((Brookesia_brygoi:0.056199,Chamaeleo:0.05145):0.085775,Uromastyx_aegyptius:0.039439):5.18E-4):0.042201,(Anolis_carolinensis:0.094122,(Pristidactylus_torquatus:0.021936,Uma_scoparia:0.037577):0.007183):0.034593):0.012516,(((((((Agkistrodon_contorctix:0.015713,Pareas_hamptoni:0.050536):0.01689…
	TREE AKAP9 = (Sphenodon_punctatus:0.205451,(((((((((((Agama_agama:0.09971,Calotes_emma:0.086713):0.010069,Chamaeleo:0.094081):0.00802,Leiolepis_belliana:0.062765):0.064219,(((Anolis_carolinensis:0.09195,Uma_scoparia:0.033052):0.007925,Liolaemus_bellii:0.052671):3.75E-4,Pristidactylus_torquatus:0.040419):0.057977):0.016989,(((((Agkistrodon_contorctix:0.041555,Pareas_hamptoni:0.042085):0.025491,Xen…
	TREE BACH1 = (Sphenodon_punctatus:0.39261,(((((((((Agama_agama:0.081871,Calotes_emma:0.099192):0.01675,Leiolepis_belliana:0.051991):0.004601,Uromastyx_aegyptius:0.061561):0.009235,(Brookesia_brygoi:0.052562,Chamaeleo:0.030878):0.054894):0.072365,(Anolis_carolinensis:0.083408,((Liolaemus_bellii:0.042088,Pristidactylus_torquatus:0.045349):0.003748,Uma_scoparia:0.058184):0.006148):0.067298):0.030222…
	TREE BDNF = (Sphenodon_punctatus:0.079855,((((((((((Agama_agama:0.061816,Leiolepis_belliana:0.041755):0.004871,Calotes_emma:0.041084):0.011253,Uromastyx_aegyptius:0.055697):0.00467,(Brookesia_brygoi:0.014436,Chamaeleo:0.01288):0.045043):0.036753,(((Anolis_carolinensis:0.036669,Liolaemus_bellii:0.022239):0.00362,Pristidactylus_torquatus:0.005457):0.001996,Uma_scoparia:0.02943):0.0098):0.003124,(((…
	TREE BHLHB2 = (Agama_agama:0.0,((((((((((Agkistrodon_contorctix:0.0179,Pareas_hamptoni:0.051087):0.012919,Xenodermus_javanicus:0.047104):0.016308,Boa_constrictor:0.037973):0.003371,Loxocemus_bicolor:0.011062):0.036121,Liotyphlops_albirostris:0.073323):0.081249,(((((Aspidoscelis_tigris:0.019024,Teius_teyou:0.018478):0.030766,Pholidobolus:0.079285):0.001732,Tupinambis_teguixin:0.036023):0.086678,((…
	TREE BMP2 = (Sphenodon_punctatus:0.138458,(((((((Agama_agama:0.066683,Calotes_emma:0.056051):0.039023,Leiolepis_belliana:0.02286):0.010016,((Brookesia_brygoi:0.055804,Chamaeleo:0.019992):0.074435,Uromastyx_aegyptius:0.049335):0.001484):0.050908,(((Anolis_carolinensis:0.051176,Liolaemus_bellii:0.029479):0.003793,Uma_scoparia:0.035525):0.001654,Pristidactylus_torquatus:0.013751):0.046792):0.019556,…
	TREE CAND1 = (Sphenodon_punctatus:0.045314,((((((((((Agama_agama:0.02482,Calotes_emma:0.017956):0.006349,Leiolepis_belliana:0.015939,Uromastyx_aegyptius:0.012167):0.001524,(Brookesia_brygoi:0.017064,Chamaeleo:0.002143):0.023533):0.008425,((Anolis_carolinensis:0.014411,Pristidactylus_torquatus:0.0079):5.71E-4,(Liolaemus_bellii:0.007855,Uma_scoparia:0.007996):0.001512):0.02545):0.004352,((((((Agkis…
	TREE CARD4 = (Sphenodon_punctatus:0.232571,((((((((((Agama_agama:0.116555,Calotes_emma:0.055618):0.036022,Leiolepis_belliana:0.080507):0.006113,Uromastyx_aegyptius:0.052531):0.010878,(Brookesia_brygoi:0.030956,Chamaeleo:0.026809):0.066182):0.052122,((Anolis_carolinensis:0.064265,Liolaemus_bellii:0.050343):0.002716,(Pristidactylus_torquatus:0.040123,Uma_scoparia:0.055758):0.004772):0.065439):0.035…
	TREE CILP = (Sphenodon_punctatus:0.276765,((((Agama_agama:0.091558,Calotes_emma:0.084281):0.032717,(((Brookesia_brygoi:0.057425,Chamaeleo:0.033075):0.071861,Uromastyx_aegyptius:0.065139):0.006353,Leiolepis_belliana:0.069202):0.012549):0.050659,(((Anolis_carolinensis:0.133416,Uma_scoparia:0.06258):0.005664,Liolaemus_bellii:0.053209):0.003594,Pristidactylus_torquatus:0.038583):0.070804):0.016787,((…
	TREE cMos = (Sphenodon_punctatus:0.20527,((((((((Agama_agama:0.061234,Calotes_emma:0.05624):0.024734,(Leiolepis_belliana:0.062096,Uromastyx_aegyptius:0.059974):0.007946):0.011549,(Brookesia_brygoi:0.048266,Chamaeleo:0.055557):0.05506):0.058133,(((Anolis_carolinensis:0.077349,Liolaemus_bellii:0.045033):0.009149,Pristidactylus_torquatus:0.023162):0.01995,Uma_scoparia:0.072654):0.048438):0.009698,((…
	TREE CXCR4 = (Sphenodon_punctatus:0.189335,((((((((Agama_agama:0.07563,Calotes_emma:0.046775):0.025131,Leiolepis_belliana:0.026926):0.01351,Chamaeleo:0.05192):0.034261,((Anolis_carolinensis:0.0969,Liolaemus_bellii:0.030993):0.011693,Uma_scoparia:0.049493,Pristidactylus_torquatus:0.053823):0.042722):0.02306,((((Aspidoscelis_tigris:0.043416,Teius_teyou:0.024374):0.041965,(Callopistes_maculatus:0.01…
	TREE DLL1 = (Sphenodon_punctatus:0.090547,(((((((((Agama_agama:0.066818,Calotes_emma:0.075816):0.01467,Leiolepis_belliana:0.045646):0.012245,(Brookesia_brygoi:0.048651,Chamaeleo:0.027008):0.023732):0.012706,Uromastyx_aegyptius:0.047761):0.047883,(((((Agkistrodon_contorctix:0.031707,Xenodermus_javanicus:0.041539):0.003448,Pareas_hamptoni:0.037978):0.013101,((Boa_constrictor:0.029481,Loxocemus_bico…
	TREE ECEL = (Sphenodon_punctatus:0.192485,((((((Agama_agama:0.14777,(((Brookesia_brygoi:0.099078,Chamaeleo:0.051602):0.156304,Leiolepis_belliana:0.041456):0.021307,Uromastyx_aegyptius:0.080637):0.013095):0.036373,(((Anolis_carolinensis:0.055535,(Liolaemus_bellii:0.058088,(Pristidactylus_torquatus:0.031422,Uma_scoparia:0.060685):0.007497):0.04154):0.098546,(((((Boa_constrictor:0.088095,(Cylindroph…
	TREE ENC1 = (Sphenodon_punctatus:0.062839,(((((((((Agama_agama:0.043314,Calotes_emma:0.025094):0.013843,(Brookesia_brygoi:0.024307,Chamaeleo:0.007821):0.023045):0.002376,Leiolepis_belliana:0.019212):0.014641,(((Celestus_enneagrammus:0.023666,Elgaria_multicarinata:0.035635):0.004316,(Heloderma_horridum:0.002194,Heloderma_suspectum:1.0E-8):0.010847):0.007032,(Lanthanotus_borneensis:0.007092,(Varanu…
	TREE FSHR = (Sphenodon_punctatus:0.283971,(((((((((Agama_agama:0.081693,Calotes_emma:0.057292):0.021348,Leiolepis_belliana:0.030917):0.011696,Uromastyx_aegyptius:0.058134):0.012381,(Brookesia_brygoi:0.036087,Chamaeleo:0.028663):0.049619):0.037131,(((Anolis_carolinensis:0.046309,Liolaemus_bellii:0.037048):0.012371,Uma_scoparia:0.039775):0.004522,Pristidactylus_torquatus:0.028137):0.042339):0.01474…
	TREE FSTL5 = (Sphenodon_punctatus:0.104275,((((((((Agama_agama:0.023039,Calotes_emma:0.022258):0.004248,Leiolepis_belliana:0.015535):0.006736,(Brookesia_brygoi:0.013239,Chamaeleo:0.007905):0.027295):0.015926,((Anolis_carolinensis:0.016457,Uma_scoparia:0.014848):0.002667,Pristidactylus_torquatus:0.008358):0.014056):0.0045,((((Aspidoscelis_tigris:0.011122,Teius_teyou:0.011077):0.011028,(Colobosaura…
	TREE GALR1 = (Sphenodon_punctatus:0.191853,(((((((Agama_agama:0.051548,Calotes_emma:0.056902):0.011402,((Brookesia_brygoi:0.039322,Chamaeleo:0.034561):0.06158,Leiolepis_belliana:0.042378):0.007056):0.033842,(((((((Agkistrodon_contorctix:0.018905,Pareas_hamptoni:0.08666):0.041354,(Loxocemus_bicolor:0.010073,Python_molurus:0.01286):0.004385):0.005362,(Boa_constrictor:0.01557,Cylindrophis_ruffus:0.0…
	TREE GHSR = (Agama_agama:0.0,(((((((((((((Agkistrodon_contorctix:0.037514,Pareas_hamptoni:0.041618):0.018123,Xenodermus_javanicus:0.032446):0.008402,(Boa_constrictor:0.020145,(Loxocemus_bicolor:0.022119,Tropidophis_haetianus:0.02721):0.002102):0.003171):0.035341,Liotyphlops_albirostris:0.047475):0.012231,Typhlops_jamaicensis:0.033285):0.047494,(Lacerta_viridis:0.010495,Takydromus_ocellatus:0.0272…
	TREE GPR37 = (Agama_agama:0.0,((((((((((((Agkistrodon_contorctix:0.017812,Pareas_hamptoni:0.036817):0.005849,Xenodermus_javanicus:0.058543):0.0158,Cylindrophis_ruffus:0.017521,(Loxocemus_bicolor:0.00666,Python_molurus:0.008802):0.01196):0.003818,Tropidophis_haetianus:0.027664):0.008296,Boa_constrictor:0.035986):0.042841,Liotyphlops_albirostris:0.095608):0.086567,(((((Anolis_carolinensis:0.064695,…
	TREE HLCS = (Sphenodon_punctatus:0.332841,(((((((((Agama_agama:0.076611,Calotes_emma:0.079705):0.009797,Leiolepis_belliana:0.064095):0.002193,Uromastyx_aegyptius:0.080888):0.009582,(Brookesia_brygoi:0.041672,Chamaeleo:0.028151):0.059216):0.063391,(Anolis_carolinensis:0.088821,(Liolaemus_bellii:0.045211,(Pristidactylus_torquatus:0.045228,Uma_scoparia:0.061916):0.00413):0.010376):0.075465):0.034162…
	TREE INHIBA = (Sphenodon_punctatus:0.155883,((((((Agama_agama:0.083159,(((Brookesia_brygoi:0.071369,Leiolepis_belliana:0.030916):0.004981,Calotes_emma:0.050723):0.005792,Uromastyx_aegyptius:0.087582):7.99E-4):0.035266,((Anolis_carolinensis:0.061385,(Liolaemus_bellii:0.032404,Uma_scoparia:0.046183):0.003856):0.001672,Pristidactylus_torquatus:0.014703):0.037853):0.006927,(((Boa_constrictor:0.039711…
	TREE LRRN1 = (Sphenodon_punctatus:0.124145,(((((((((Agama_agama:0.031832,Calotes_emma:0.025241):0.017996,Leiolepis_belliana:0.035213):0.003718,(Brookesia_brygoi:0.030913,Chamaeleo:0.027282):0.03):0.027384,((Celestus_enneagrammus:0.034956,Elgaria_multicarinata:0.001256):0.018247,((Heloderma_horridum:0.00759,Heloderma_suspectum:0.001235):0.014575,(Lanthanotus_borneensis:0.010016,(Varanus_exanthemat…
	TREE LZTSS1 = (Sphenodon_punctatus:0.340498,(((((((Agkistrodon_contorctix:0.044083,Xenodermus_javanicus:0.068202):0.014673,Boa_constrictor:0.01451):0.00716,Loxocemus_bicolor:0.011134):0.038483,Typhlops_jamaicensis:0.053951):0.082593,((((Anolis_carolinensis:0.170918,(Liolaemus_bellii:0.032877,Pristidactylus_torquatus:0.042278):0.00588):0.0333,((Brookesia_brygoi:0.039001,Chamaeleo:0.025517):0.04594…
	TREE MKL1 = (Agama_agama:0.0,((((((((((((Agkistrodon_contorctix:0.021121,Pareas_hamptoni:0.051371):0.011268,Xenodermus_javanicus:0.055486):0.019337,(Boa_constrictor:0.018529,(Cylindrophis_ruffus:0.049405,(Loxocemus_bicolor:0.013882,Python_molurus:0.033153):0.017091):0.003092):0.002951):0.001903,Tropidophis_haetianus:0.044776):0.038237,Liotyphlops_albirostris:0.065933):0.009011,Typhlops_jamaicensi…
	TREE MLL3 = (Sphenodon_punctatus:0.267449,((((((((((Agkistrodon_contorctix:0.135796,Pareas_hamptoni:0.064292):0.023794,Tropidophis_haetianus:0.048894):0.00579,Boa_constrictor:0.05725):0.002756,Loxocemus_bicolor:0.035237):0.009657,Xenodermus_javanicus:0.235543):0.0209,Typhlops_jamaicensis:0.110438):0.003096,Liotyphlops_albirostris:0.080282):0.077,((((Celestus_enneagrammus:0.118046,Elgaria_multicar…
	TREE MSH6 = (Sphenodon_punctatus:0.188237,((((((((Agama_agama:0.082363,Calotes_emma:0.062533):0.022749,Leiolepis_belliana:0.056833):0.006946,Chamaeleo:0.0744):0.040266,(Anolis_carolinensis:0.076804,(Liolaemus_bellii:0.068434,Pristidactylus_torquatus:0.038899):0.009261,Uma_scoparia:0.03823):0.05044):0.008329,(((((((Agkistrodon_contorctix:0.018214,Pareas_hamptoni:0.035826):0.014667,Xenodermus_javan…
	TREE ND2 = (Sphenodon_punctatus:0.67925,(((((Agama_agama:1.944555,(Brookesia_brygoi:0.387207,Chamaeleo:0.300111):0.199541):0.094498,(Calotes_emma:0.692161,(Leiolepis_belliana:0.332143,Uromastyx_aegyptius:0.498745):0.068668):0.043913):0.217761,((((Agkistrodon_contorctix:0.404673,Xenodermus_javanicus:0.419017):0.10721,((Boa_constrictor:0.23057,Python_molurus:0.258108):0.038904,Cylindrophis_ruffus:0…
	TREE NGFB = (Sphenodon_punctatus:0.260891,((((((((Agama_agama:0.038051,Calotes_emma:0.055494):0.018485,((Brookesia_brygoi:0.045165,Chamaeleo:0.035866):0.033391,Leiolepis_belliana:0.041266):0.003877,Uromastyx_aegyptius:0.030991):0.04628,(((Anolis_carolinensis:0.051631,Uma_scoparia:0.028792):0.004305,Pristidactylus_torquatus:0.01579):0.005414,Liolaemus_bellii:0.050149):0.034873):0.012299,((((((Agki…
	TREE NKTR = (Sphenodon_punctatus:0.461617,(((((((((((Agama_agama:0.150909,Calotes_emma:0.187604):0.064704,(Brookesia_brygoi:0.081193,Chamaeleo:0.04521):0.121689):0.006768,Uromastyx_aegyptius:0.065248):0.006096,Leiolepis_belliana:0.102607):0.081155,((Anolis_carolinensis:0.129893,Pristidactylus_torquatus:0.038784):0.024974,(Liolaemus_bellii:0.107544,Uma_scoparia:0.06245):0.010111):0.064334):0.02474…
	TREE NTF3 = (Sphenodon_punctatus:0.164763,(((((((((Agama_agama:0.129312,(Brookesia_brygoi:0.021431,Chamaeleo:0.046348):0.068342):0.012972,Leiolepis_belliana:0.034983,(Calotes_emma:0.053885,Uromastyx_aegyptius:0.049497):0.01683):0.038888,((((((Agkistrodon_contorctix:0.054568,Pareas_hamptoni:0.074859):0.060561,Boa_constrictor:0.073969):0.009436,Tropidophis_haetianus:0.02443):0.005013,Cylindrophis_r…
	TREE PNN = (Sphenodon_punctatus:0.19965,((((((((Agama_agama:0.073079,Calotes_emma:0.04189):0.024091,Uromastyx_aegyptius:0.047787):0.006552,(Chamaeleo:0.11111,Leiolepis_belliana:0.053529):0.002307):0.041544,(Anolis_carolinensis:0.099866,((Liolaemus_bellii:0.055742,Pristidactylus_torquatus:0.03096):0.005199,Uma_scoparia:0.040923):0.001751):0.020087):0.008933,(((((((((Agkistrodon_contorctix:0.023828…
	TREE PRLR = (Sphenodon_punctatus:0.312852,((((((((Agkistrodon_contorctix:0.089309,Xenodermus_javanicus:0.090716):0.03877,Boa_constrictor:0.03283):0.062657,Typhlops_jamaicensis:0.207139):0.200508,(((Celestus_enneagrammus:0.143468,Elgaria_multicarinata:0.038016):0.037371,(Heloderma_horridum:0.002758,Heloderma_suspectum:0.002905):0.038316):0.009328,(Lanthanotus_borneensis:0.023766,(Varanus_exanthema…
	TREE PTGER4 = (Agama_agama:0.0,(((((((((((Agkistrodon_contorctix:0.021983,Pareas_hamptoni:0.051149):0.025241,(Boa_constrictor:0.040006,(Liotyphlops_albirostris:0.09081,Loxocemus_bicolor:0.036985):0.017792):0.003981):0.133233,(((Coleonyx_variegatus:0.032589,Eublepharis_macularius:0.014587):0.008096,(Rhacodactylus_auriculatus:0.019931,Saltuarius_cornutus:0.020301):0.054244):0.106798,(((Cordylosauru…
	TREE PTPN = (Sphenodon_punctatus:0.222357,((((((Agama_agama:0.088349,Calotes_emma:0.059349):0.020237,Chamaeleo:0.083888):0.094781,((Anolis_carolinensis:0.056058,Pristidactylus_torquatus:0.019223):0.007408,Uma_scoparia:0.051821):0.064588):0.023094,(((((Agkistrodon_contorctix:0.117364,Pareas_hamptoni:0.094051):0.093533,((Boa_constrictor:0.027608,Cylindrophis_ruffus:0.048191):0.001603,(Loxocemus_bic…
	TREE R35 = (Sphenodon_punctatus:0.209776,((((((((((Agama_agama:0.060284,Calotes_emma:0.056178):0.019158,Leiolepis_belliana:0.036448):0.00457,Uromastyx_aegyptius:0.058799):0.011162,(Brookesia_brygoi:0.059665,Chamaeleo:0.029688):0.047346):0.068024,(((Anolis_carolinensis:0.123903,Uma_scoparia:0.070574):0.009007,Pristidactylus_torquatus:0.055576):0.009075,Liolaemus_bellii:0.061605):0.07922):0.020074,…
	TREE RAG1 = (Sphenodon_punctatus:0.133251,(((((((((Agama_agama:0.068641,Calotes_emma:0.063892):0.008873,Leiolepis_belliana:0.052569):0.003131,((Brookesia_brygoi:0.020658,Chamaeleo:0.01993):0.025276,Uromastyx_aegyptius:0.041579):0.002716):0.038173,((Anolis_carolinensis:0.048828,(Liolaemus_bellii:0.044504,Pristidactylus_torquatus:0.024974):0.006491):0.003742,Uma_scoparia:0.041194):0.030599):0.00751…
	TREE SINCAIP = (Sphenodon_punctatus:0.15951,(((((Agama_agama:0.107869,Calotes_emma:0.069911):0.006027,(Chamaeleo:0.089273,Leiolepis_belliana:0.042858):0.009579):0.0469,(((Anolis_carolinensis:0.075495,(Liolaemus_bellii:0.043424,(Pristidactylus_torquatus:0.024052,Uma_scoparia:0.028406):0.002852):0.001858):0.045697,(Lacerta_viridis:0.01453,Takydromus_ocellatus:0.046154):0.11236):0.019732,((((Aspidos…
	TREE SLC8A1 = (Sphenodon_punctatus:0.095619,((((((((Agama_agama:0.052271,Calotes_emma:0.043687):0.017322,(Brookesia_brygoi:0.024102,Chamaeleo:0.019086):0.036627):0.004133,(Leiolepis_belliana:0.048302,Uromastyx_aegyptius:0.03836):0.003141):0.027395,(((Anolis_carolinensis:0.054996,Pristidactylus_torquatus:0.024423):0.004203,Liolaemus_bellii:0.026131):0.004449,Uma_scoparia:0.040981):0.027331):0.0074…
	TREE SLC8A3 = (Sphenodon_punctatus:0.128115,((((((((Agama_agama:0.071728,Calotes_emma:0.059727):0.014933,((Brookesia_brygoi:0.030891,Chamaeleo:0.026172):0.055279,(Leiolepis_belliana:0.048463,Uromastyx_aegyptius:0.040507):0.005863):0.004611):0.035614,((Anolis_carolinensis:0.052852,Pristidactylus_torquatus:0.029097):0.00405,(Liolaemus_bellii:0.048557,Uma_scoparia:0.039753):0.003362):0.049459):0.021…
	TREE SLC30A1 = (Sphenodon_punctatus:0.318394,((((((((((((Agama_agama:0.099615,Calotes_emma:0.062281):0.012419,Leiolepis_belliana:0.045195):0.006078,Uromastyx_aegyptius:0.056402):0.007321,(Brookesia_brygoi:0.035459,Chamaeleo:0.049911):0.050745):0.078278,(Anolis_carolinensis:0.130494,(Liolaemus_bellii:0.047876,(Pristidactylus_torquatus:0.03776,Uma_scoparia:0.034682):0.004469):5.06E-4):0.022628):0.0…
	TREE TRAF6 = (Sphenodon_punctatus:0.194741,(((((((((((Agama_agama:0.053821,Calotes_emma:0.066844):0.014251,Leiolepis_belliana:0.056668):0.003312,(Brookesia_brygoi:0.023901,Chamaeleo:0.014488):0.040056):0.011436,Uromastyx_aegyptius:0.044434):0.060365,(Anolis_carolinensis:0.06533,(Liolaemus_bellii:0.05869,Uma_scoparia:0.038362):0.008897,Pristidactylus_torquatus:0.031708):0.042975):0.013076,(((Celes…
	TREE UBN1 = (Sphenodon_punctatus:0.261937,(((((((((Agama_agama:0.284484,Leiolepis_belliana:0.112623):0.021092,Uromastyx_aegyptius:0.099267):0.014622,(Brookesia_brygoi:0.118481,Chamaeleo:0.048764):0.172634):0.082811,(((Anolis_carolinensis:0.212286,Uma_scoparia:0.072598):0.019082,Pristidactylus_torquatus:0.045663):0.015072,Liolaemus_bellii:0.078852):0.038488):0.011297,Takydromus_ocellatus:0.164033)…
	TREE VCPIP1 = (Sphenodon_punctatus:0.093334,((((((((Agama_agama:0.030731,Calotes_emma:0.035234):0.023375,((Brookesia_brygoi:0.013286,Chamaeleo:0.033864):0.050362,Leiolepis_belliana:0.011326):0.004572):0.042886,((((((Agkistrodon_contorctix:0.014894,Pareas_hamptoni:0.016751):0.006704,Xenodermus_javanicus:0.023006):0.013642,(Boa_constrictor:0.00381,Cylindrophis_ruffus:0.010299,(Loxocemus_bicolor:0.0…
	TREE ZEB2 = (Sphenodon_punctatus:0.103863,(((((((Agama_agama:0.028166,Uromastyx_aegyptius:0.028197):0.002175,Calotes_emma:0.032572,Leiolepis_belliana:0.025696):0.001189,(Brookesia_brygoi:0.026576,Chamaeleo:0.010763):0.032154):0.022005,(Anolis_carolinensis:0.028322,(Liolaemus_bellii:0.034657,(Pristidactylus_torquatus:0.01286,Uma_scoparia:0.02803):0.003852):0.006325):0.012447):0.004868,(((((((Agkis…
	TREE ZFP36L1 = (Sphenodon_punctatus:0.116415,((((((Agama_agama:0.052824,Calotes_emma:0.095422):0.011387,Leiolepis_belliana:0.022879):0.01007,(Brookesia_brygoi:0.066439,Chamaeleo:0.033909):0.086912):0.007125,Uromastyx_aegyptius:0.045612):0.032101,((Coleonyx_variegatus:0.023549,Eublepharis_macularius:0.041669):0.015451,(Rhacodactylus_auriculatus:0.038125,Saltuarius_cornutus:0.028795):0.021689):0.03…
END;
